# Supplementary material for: Identification of pathogenic missense mutations using protein stability predictors
Source: Sci Rep. 2020 Sep 21;10:15387. doi: 10.1038/s41598-020-72404-w (PMC7506547; doi:10.1038/s41598-020-72404-w)
Supplement: Supplementary file 2 — Supplementary Information 2. [file 41598_2020_72404_MOESM2_ESM.xlsx]

## Sheet: Title page
Table S2. Pathogenic and putatively benign missense variants used in this study, along with structures used and outputs from all predictors.
Manuscript title	Identification of pathogenic missense mutations using protein stability predictors
Authors	Lukas Gerasimavicius, Xin Liu & Joseph Marsh
Affiliation	MRC Human Genetics Unit, Institute of Genetics and Molecular Medicine, University of Edinburgh

## Sheet: ClinVar
pdb_chain_id	structure_mutation	uniprot_id	sequence_mutation	gene	FoldX 5.0	INPS3D	Rosetta	SIFT	PoPMuSiC	SDM	SDM2	mCSM	DUET	CUPSAT	MAESTRO	I.Mutant.3.0	BLOSUM62	ENCoM	DynaMut	SIFT4G	Polyphen2_HumDiv	Polyphen2_HumVar	LRT	MutationTaster	MutationAssessor	FATHMM	PROVEAN	VEST4	MetaSVM	MetaLR	M-CAP	REVEL	MutPred	MVP	MPC	PrimateAI	DEOGEN2	CADD	DANN	fathmm-MKL	Eigen-pred	GenoCanyon	fitCons	GERP++	phyloP	phastCons	SiPhy
6god_A	F156I	P01116-2	F156I	KRAS	2.03658	-2.04959	2.692	0	1.02	-0.01	-0.22	-0.637	-0.433	NA	1.761	-1.42	0	-0.488	0.346	0	1	0.977	NA	1	NA	-1.65	-5.32	0.868	0.5739	0.7138	0.39769	0.896	0.809	0.980998	NA	NA	NA	22.3	0.989518	0.99479	7.73527	1	0.732398	5.43	8.891	1	14.6577
6god_A	R97K	P01116-2	R97K	KRAS	0.241468	-1.14775	3.873	0.06	1.35	-0.98	-1.63	-1.098	-1.037	NA	1.835	-1.85	2	-0.115	-0.595	0.223	0.002	0.034	0	1	1.09	-1.3	-2.23	0.721	-0.6103	0.3461	0.043305	0.379	0.563	0.91034	NA	0.89355	NA	22.7	0.986365	0.98676	2.66329	0.999999	0.653281	4.88	7.892	1	15.7264
6god_A	M72L	P01116-2	M72L	KRAS	1.07193	-0.150729	-0.325	0.03	0.78	-0.01	-0.12	-0.65	-0.127	NA	1.686	-1.31	2	-0.211	0.255	0.088	0.126	0.146	0	1	0.855	-0.94	-2.55	0.709	-0.4018	0.3464	0.0463285	0.658	0.665	0.869052	NA	0.892317	NA	25.2	0.974903	0.98648	3.57929	1	0.722319	5.77	8.004	1	15.5753
6god_A	Q61K	P01116-2	Q61K	KRAS	-0.248305	-0.146729	1.113	0	-0.08	0.41	0.16	0	0.464	NA	-0.35	0.08	1	0.056	-0.185	0.015	0.111	0.058	0	1	3.165	-1.73	-3.32	0.77	0.2376	0.6619	0.065514	0.63	0.694	0.939374	NA	0.896441	NA	25.5	0.993382	0.9924	5.39211	1	0.722319	5.77	9.985	1	19.3504
6god_A	I36M	P01116-2	I36M	KRAS	0.715948	-0.672841	1.007	0	0.28	-0.42	-0.14	-0.225	-0.172	NA	0.02	-0.4	1	-0.454	0.423	0.001	0.927	0.918	0	1	3.16	-1.55	-2.35	0.858	0.6818	0.7745	0.260605	0.864	0.768	0.95786	NA	0.802329	NA	25.3	0.995391	0.85788	6.06126	0.999987	0.6512	4.51	0.81	1	11.2283
6god_A	Q61H	P01116-2	Q61H	KRAS	0.0335768	0.017312	1.74	0	-0.26	0.85	0.47	-0.042	0.283	NA	-0.22	-0.21	0	0.566	0.713	0.002	0.411	0.092	0	1	3.08	-1.81	-4.39	0.733	0.2643	0.6134	0.105202	0.6455	0.659	0.904586	NA	0.894773	NA	24.25	0.997166	0.929255	3.76771	0.998123	0.722319	5.77	2.812	1	9.9836
6god_A	G60V	P01116-2	G60V	KRAS	4.39119	-1.38769	2.629	0	0.29	-0.77	-0.95	-0.44	-0.289	NA	0.404	-0.48	-3	0.722	0.933	0	1	1	0	1	3.02	-3.26	-8.43	0.956	1.0988	0.9449	0.331826	0.879	0.79	0.997869	NA	0.928205	NA	25.7	0.99793	0.98389	15.0689	0.999962	0.722319	4.88	7.892	1	15.5703
6god_A	L23R	P01116-2	L23R	KRAS	4.70998	-1.95185	5.405	0.02	1.14	-2.98	-2.73	-2.095	-2.162	NA	2.511	-2.44	-2	0.101	-0.963	0	1	0.988	0	1	2.235	-1.12	-4.93	0.972	0.5875	0.6954	0.137949	0.87	0.737	0.988933	NA	0.939348	NA	33	0.997605	0.98735	12.2156	1	0.732398	5.68	9.309	1	14.768
6god_A	A146T	P01116-2	A146T	KRAS	2.92659	-1.30152	0.886	0.02	1.42	-1.55	-1.4	-1.79	-1.971	NA	1.169	-1.22	0	0.442	0.589	0	1	0.987	0	1	3.28	-2.42	-3.63	0.861	1.0075	0.8903	0.333103	0.909	0.721	0.996295	NA	0.880155	NA	28.2	0.998848	0.99549	14.587	1	0.732398	5.52	7.891	1	18.7849
6god_A	L19F	P01116-2	L19F	KRAS	6.32455	-0.744097	1.999	0	1.3	-1.39	-1.31	-1.87	-2.114	NA	2.937	-1.56	0	0.241	0.226	0.001	1	0.998	0	1	1.83	-2.14	-3.37	0.948	0.8135	0.8188	0.141575	0.797	0.682	0.975652	NA	0.888794	NA	25.75	0.999074	0.862465	8.51468	1	0.732398	5.68	1.637	1	14.0395
6god_A	G12D	P01116-2	G12D	KRAS	-1.54147	-0.352448	2.346	0.02	0.84	-0.35	-0.5	-0.072	0.147	NA	1.114	-0.81	-1	0.568	1.382	0	0.385	0.257	0	1	2.685	-1.19	-5.27	0.89	0.267	0.5809	0.164646	0.875	0.772	0.957448	NA	0.929049	NA	23.4	0.997767	0.97875	5.98132	1	0.732398	5.68	7.892	1	18.3719
6god_A	G12V	P01116-2	G12V	KRAS	-0.657805	-0.746739	-1.077	0	0.89	0.16	-0.18	-0.296	-0.037	NA	0.271	-0.17	-3	0.503	1.865	0.001	0.997	0.969	0	1	1.84	-1.2	-6.95	0.92	0.5429	0.6987	0.181073	0.91	0.767	0.988619	NA	0.898488	NA	25.4	0.997925	0.98367	12.3538	1	0.732398	5.68	7.892	1	18.3719
6god_A	G60R	P01116-2	G60R	KRAS	4.0351	-0.679532	6.526	0	0.55	-1.14	-0.99	-0.329	-0.228	NA	1.093	-0.7	-2	2.227	1.935	0	1	1	0	1	4.17	-3.27	-7.49	0.93	1.0884	0.9502	0.451783	0.938	0.802	0.99553	NA	0.947139	NA	28.8	0.999362	0.98836	20.6543	1	0.722319	5.77	7.892	1	19.3504
6god_A	D153V	P01116-2	D153V	KRAS	0.887978	0.0823002	-3.248	0	0.36	0.25	0.72	0.341	0.725	NA	-0.06	0.27	-3	-0.209	0.002	0.001	0.909	0.501	NA	1	NA	-1.11	-4.96	0.873	0.2042	0.4729	0.435687	0.791	0.747	0.927306	NA	NA	NA	21.5	0.992332	0.99245	5.59251	1	0.732398	5.87	7.628	1	14.0069
6god_A	T58I	P01116-2	T58I	KRAS	1.68437	-0.499088	-1.15	0.01	-0.56	1.81	1.54	-0.11	0.636	NA	0.127	-0.45	-1	0.175	0.566	0	1	0.998	2,00E-06	1	2.76	-2.31	-5.62	0.979	0.9591	0.8519	0.262968	0.921	0.826	0.993069	NA	0.928796	NA	27.6	0.9989	0.98825	13.6036	0.999959	0.722319	4.87	9.985	1	15.4945
6god_A	V14I	P01116-2	V14I	KRAS	1.10236	-1.44271	0.16	0.02	0.71	-0.68	-0.75	-1.032	-1.061	NA	1.029	-0.38	3	0.434	-0.481	0.006	0.984	0.868	0	1	3.07	-1.57	-0.82	0.852	0.8857	0.8187	0.141226	0.803	0.736	0.9676	NA	0.737443	NA	26.2	0.998616	0.97873	14.3489	1	0.732398	5.68	7.892	1	18.3719
6god_A	P34R	P01116-2	P34R	KRAS	0.718567	-0.811902	1.561	0.01	0.61	-0.4	-0.67	0.071	0.236	NA	-0.05	-0.65	-2	-0.073	-0.187	0	1	1	0	1	3.445	-1.61	-7.6	0.961	0.8728	0.8174	0.322268	0.905	0.79	0.993218	NA	0.913441	NA	29.5	0.998517	0.99108	16.9408	1	0.732398	5.68	9.985	1	18.3719
6god_A	V152G	P01116-2	V152G	KRAS	4.04223	-3.62508	8.075	0	2.97	-2.37	-2.72	-2.646	-3.035	NA	3.123	-2.74	-3	-0.618	-1.215	0.004	0.999	0.998	NA	1	NA	-1.63	-6.18	0.704	0.6052	0.7173	0.280553	0.876	0.869	0.980043	NA	NA	NA	21.6	0.996373	0.99522	8.41141	1	0.732398	5.87	8.891	1	14.0069
6god_A	F156L	P01116-2	F156L	KRAS	1.6786	-1.88388	3.43	0.03	0.95	-1.53	-1.4	-0.637	-0.694	NA	1.262	-1.53	0	-0.35	-0.162	0.001	0.962	0.687	NA	0.961644	NA	-1.62	-5.32	0.877	0.3459	0.5919	0.374098	0.855333	0.819	0.972643	NA	NA	NA	22.2333	0.995204	0.984577	6.10414	0.991929	0.732398	4.83	7.10767	1	14.0084
6god_A	G60S	P01116-2	G60S	KRAS	2.4852	-0.85378	2.597	0	0.8	-1.56	-1.03	-0.597	-0.542	NA	1.243	-1.24	0	0.313	0.171	0	1	1	0	1	3.195	-3.24	-5.62	0.916	1.0665	0.9342	0.407238	0.943	0.776	0.996256	NA	0.926605	NA	28	0.998903	0.98409	16.261	1	0.722319	5.77	7.892	1	19.3504
6god_A	K147E	P01116-2	K147E	KRAS	1.48502	-0.740709	2.073	0	0.01	0.47	0.5	0.141	0.467	NA	0.411	-0.38	1	-0.014	0.125	0.002	0.999	0.98	0	1	3.93	-1.31	-3.63	0.881	0.7742	0.7612	0.238391	0.894	0.759	0.974942	NA	0.901375	NA	33	0.998843	0.97941	11.3636	1	0.732398	5.52	6.26	1	15.1105
6god_A	Q22E	P01116-2	Q22E	KRAS	2.03536	-1.02034	3.047	0.01	1.03	0.1	-0.18	-2.553	-2.252	NA	1.418	-0.82	2	-0.107	-0.416	0	0.692	0.277	0	1	3.615	-1.38	-2.49	0.927	0.6574	0.7055	0.153852	0.822	0.823	0.975003	NA	0.875242	NA	27.7	0.994842	0.99108	10.3611	1	0.732398	5.68	9.985	1	18.3719
6god_A	Q22R	P01116-2	Q22R	KRAS	-0.519763	-0.179387	0.447	0.03	0.86	-1.46	-1.91	-1.208	-1.178	NA	1.419	-0.53	1	0.112	0.429	0.076	0.999	0.997	0	1	-0.385	-1.03	-3.32	0.956	-0.0461	0.4008	0.066594	0.749	0.787	0.930129	NA	0.89543	NA	26.3	0.998512	0.97766	5.25695	1	0.732398	5.68	8.004	1	14.768
6god_A	Q22L	P01116-2	Q22L	KRAS	-0.37118	-0.0168334	-4.401	0	0.63	0.16	1.46	-0.682	-0.345	NA	-0.03	0.1	-2	0.013	0.189	0	1	0.996	0	1	2.29	-1.32	-5.83	0.917	0.6106	0.717	0.242434	0.888	0.757	0.98145	NA	0.875557	NA	27.6	0.996554	0.98028	10.7709	1	0.732398	5.68	8.004	1	14.768
6god_A	P34L	P01116-2	P34L	KRAS	1.08138	-1.06874	-0.195	0	0.49	-0.04	-0.58	-0.274	0.041	NA	0.086	-0.46	-3	-0.062	-0.059	0	1	1	0	1	3.155	-1.59	-8.45	0.955	0.8491	0.811	0.2884	0.867	0.768	0.993019	NA	0.91388	NA	30	0.998662	0.98885	16.5609	1	0.732398	5.68	9.985	1	18.3719
6god_A	D119N	P01116-2	D119N	KRAS	0.453268	0.0331185	-2.156	0.01	0.06	-0.34	-0.44	-0.546	-0.267	NA	0.627	-0.75	1	-0.221	-0.223	0	1	1	0	1	4.69	-3.87	-4.57	0.941	1.0626	0.9699	0.402843	0.873	0.691	0.998473	NA	0.89576	NA	31	0.999198	0.99155	20.8184	1	0.706548	5.52	7.891	1	18.7849
6god_A	A146S	P01116-2	A146S	KRAS	1.25103	-0.881159	2.58	0.01	1.24	-1.9	-1.22	-1.989	-2.251	NA	1.354	-1.36	1	0.239	-0.142	0.008	1	0.995	0	1	2.72	-2.4	-2.72	0.829	0.8468	0.8423	0.207427	0.875	0.793	0.994845	NA	0.862169	NA	27.6	0.997152	0.996	11.4888	1	0.732398	5.52	7.891	1	18.7849
6god_A	D153G	P01116-2	D153G	KRAS	2.00079	-0.823592	0.282	0.01	1.05	-0.46	-0.32	-0.807	-0.667	NA	1.257	-1.33	-1	-0.388	-0.865	0.002	0.92	0.596	NA	0.999976	NA	-1.11	-4.31	0.826	0.117	0.5255	0.321483	0.741	0.626	0.947322	NA	NA	NA	21.6	0.997591	0.99156	5.91837	1	0.732398	5.87	7.628	1	14.0069
6god_A	G13C	P01116-2	G13C	KRAS	3.47876	-1.0792	1.975	0.02	1.35	-1.47	-1.36	-0.798	-1.033	NA	0.479	-0.55	-3	0.195	0.432	0.011	1	0.981	0	1	2.3	-1.76	-7.62	0.942	0.6946	0.7692	0.212964	0.868	0.742	0.983042	NA	0.911301	NA	29.2	0.996697	0.98367	12.0628	1	0.732398	5.68	7.892	1	18.3719
6god_A	V152F	P01116-2	V152F	KRAS	16.2096	-1.16693	5.817	0	0.95	-1.19	-1.09	-1.404	-1.61	NA	1.847	-1.34	-1	0.48	-0.895	0	1	0.995	NA	1	NA	-1.59	-4.43	0.925	0.5622	0.7311	0.413671	0.839	0.809	0.98226	NA	NA	NA	21.8	0.995255	0.99325	8.84354	1	0.732398	5.87	7.523	1	17.3609
6god_A	F156V	P01116-2	F156V	KRAS	3.20356	-2.55525	3.427	0.03	1.64	-2.51	-2.51	-1.154	-1.404	NA	2.697	-1.89	-1	-0.884	-0.574	0	0.999	0.989	NA	1	NA	-1.72	-6.2	0.893	0.5793	0.7164	0.500543	0.929	0.809	0.9878	NA	NA	NA	22.4	0.991435	0.99495	7.7882	1	0.732398	5.43	8.891	1	14.6577
6god_A	A59S	P01116-2	A59S	KRAS	-0.0915371	-0.495093	2.186	0.05	0.64	-1.93	-1.04	-1.216	-1.286	NA	1.139	-1.17	1	0.397	1.056	0.022	0.269	0.311	0	1	1.82	-2.4	-2.6	0.816	0.803	0.8133	0.168274	0.783	0.751	0.971175	NA	0.886173	NA	26	0.996363	0.98388	5.37053	0.99996	0.722319	4.87	7.892	1	16.1496
6god_A	Y71D	P01116-2	Y71D	KRAS	4.89751	-2.66907	9.265	0	3.18	-2	-2.59	-3.604	-3.633	NA	3.055	-2	-3	-0.56	-3.223	0	0.999	0.983	0	1	3.435	-1.64	-9.37	0.893	0.9336	0.8264	0.308247	0.886	0.739	0.9951	NA	0.936886	NA	33	0.992285	0.99132	16.6747	1	0.722319	5.77	9.309	1	15.5753
6god_A	K5N	P01116-2	K5N	KRAS	0.434611	-0.77615	0.54	0.01	0.25	-0.63	-0.81	-0.532	-0.344	NA	0.66	-0.93	0	0.039	0.336	0	1	0.984	0	1	2.925	-2.06	-3.6	0.973	0.6321	0.72615	0.201152	0.764	0.746	0.988022	NA	0.898386	NA	25.15	0.998544	0.888695	6.07779	0.999998	0.732398	4.55	0.726	1	8.8972
6god_A	A146V	P01116-2	A146V	KRAS	0.552818	-1.12922	-0.683	0.04	0.74	-0.84	-0.38	-0.696	-0.712	NA	0.465	-0.53	0	0.509	0.493	0	0.999	0.802	0	1	3.055	-2.43	-3.63	0.883	0.877	0.8455	0.143271	0.89	0.755	0.996526	NA	0.89058	NA	31	0.999158	0.99737	13.1837	1	0.732398	5.52	9.984	1	18.7849
6god_A	K117N	P01116-2	K117N	KRAS	0.534424	-0.597831	0.593	0.01	-0.81	0.19	0.35	-1.261	-0.969	NA	0.295	-1	0	-0.285	-0.656	0.009	1	0.976	0	1	4.71	-3.48	-4.56	0.928	0.9006	0.9483	0.508127	0.764	0.699	0.997635	NA	0.919716	NA	26.7	0.998439	0.920275	6.06764	0.01806	0.706548	0.583	0.961	1	9.1263
6god_A	Q61P	P01116-2	Q61P	KRAS	2.2484	-0.451913	99.351	0	1.25	-1.07	-1.65	-0.005	-0.04	NA	0.126	0.08	-1	0.248	0.16	0.003	0.989	0.946	0	1	3.465	-1.81	-5.4	0.877	0.9071	0.8268	0.318177	0.896	0.661	0.970133	NA	0.881417	NA	24.2	0.994579	0.98564	7.73678	1	0.722319	5.77	8.004	1	15.5753
6god_A	Q22K	P01116-2	Q22K	KRAS	0.90325	-0.87732	2.502	0	1.4	-1.66	-2.25	-1.099	-1.149	NA	2.486	-0.77	1	-0.033	0.438	0.001	1	0.989	0	1	1.93	-1.3	-3.31	0.927	0.4648	0.6882	0.105976	0.805	0.771	0.979701	NA	0.898486	NA	29.4	0.996626	0.99009	11.9067	1	0.732398	5.68	9.985	1	18.3719
6god_A	S65I	P01116-2	S65I	KRAS	-0.136165	0.141642	-0.832	0	0.38	1.26	1.05	-0.148	0.497	NA	-0.03	-0.1	-2	-0.087	0.162	0.018	1	0.941	0	1	1.195	-1.15	-5.32	0.937	0.2039	0.5976	0.123106	0.6	0.565	0.980233	NA	0.881143	NA	25.9	0.996892	0.98772	9.56414	1	0.722319	5.76	7.892	1	19.3309
6god_A	G15V	P01116-2	G15V	KRAS	8.19203	-0.966572	0.698	0	2.67	-0.82	-2.64	-0.572	-0.533	NA	0.106	-0.26	-3	0.165	-0.197	0	1	0.996	0	1	4.69	-5.87	-7.43	0.993	0.9691	0.9905	0.593917	0.964	0.702	0.998098	NA	0.934855	NA	25.4	0.997863	0.98307	14.8955	1	0.732398	5.33	7.892	1	17.6143
6god_A	D153N	P01116-2	D153N	KRAS	0.0687718	-0.470317	-1.031	0.11	0.31	-0.21	-0.35	-0.825	-0.573	NA	0.567	-0.94	1	-0.112	-0.8	0.181	0.876	0.397	NA	0.999972	NA	-1.02	-2.58	0.719	-0.4309	0.3877	0.211536	0.357	0.605	0.8701	NA	NA	NA	21.5	0.998738	0.99206	4.99158	1	0.732398	5.87	7.523	1	17.3609
6god_A	G12C	P01116	G12C	KRAS	-0.400939	-0.535863	-0.068	0	0.83	-0.23	-0.22	-0.894	-0.848	NA	0.394	-0.68	-3	0.632	1.573	0.022	1	0.993	0	1	2.56	-1.24	-7.16	0.909	0.5477	0.7014	0.146879	0.853	0.766	0.976896	2.7695	0.915366	0.87162	29.9	0.996676	0.98367	12.5385	1	0.732398	5.68	7.892	1	18.3719
6god_A	G12R	P01116	G12R	KRAS	-0.331487	-0.216834	-0.944	0.04	1.08	-0.65	-0.46	-0.228	-0.222	NA	0.347	-0.43	-2	0.541	0.406	0.02	0.741	0.562	0	1	1.77	-1.16	-6.18	0.927	0.1902	0.5573	0.102893	0.821	0.721	0.942668	2.16514	0.925513	0.843047	27.7	0.999293	0.98468	6.82468	1	0.732398	5.68	7.892	1	18.3719
6god_A	G13D	P01116	G13D	KRAS	2.70742	-0.760295	2.668	0.04	1.26	-1.58	-2.5	-0.382	-0.449	NA	1.077	-0.82	-1	0.275	-0.066	0.023	0.803	0.506	0	1	3.025	-0.7	-5.4	0.977	0.5692	0.6901	0.225927	0.832	0.722	0.974405	2.43728	0.926316	0.897336	23.5	0.998357	0.97875	6.42301	1	0.732398	5.68	7.892	1	18.3719
6god_A	A59T	P01116	A59T	KRAS	1.57835	-1.03866	1.694	0.05	0.87	-1.2	-0.62	-1.195	-1.122	NA	0.36	-1.01	0	0.241	0.821	0.024	0.936	0.745	0	1	3.59	-2.42	-3.73	0.948	0.9393	0.8444	0.227013	0.869	0.746	0.985294	2.09984	0.898962	0.890002	24.7	0.998915	0.97947	7.73586	0.99996	0.722319	4.87	7.892	1	16.1496
6god_A	G12S	P01116	G12S	KRAS	-0.0632881	-0.078041	-0.001	0.02	0.37	-0.83	-0.45	-0.508	-0.448	NA	0.675	-0.91	0	0.395	0.284	0.014	0.682	0.644	0	1	0.17	-1.01	-4.44	0.828	-0.1459	0.4302	0.043063	0.79	0.762	0.925077	2.26841	0.890793	0.831065	27.3	0.998673	0.97875	4.86458	1	0.732398	5.68	7.892	1	18.3719
6god_A	G13R	P01116	G13R	KRAS	1.97003	-0.538915	2.324	0	1.61	-1.36	-2.17	-0.327	-0.415	NA	0.235	-0.3	-2	0.331	0.069	0.018	1	0.989	0	1	1.99	-0.76	-6.62	0.971	0.6902	0.7669	0.225422	0.891	0.751	0.980609	2.95968	0.92389	0.894838	28.4	0.999431	0.98468	12.0529	1	0.732398	5.68	7.892	1	18.3719
6god_A	K5N	P01116	K5N	KRAS	0.434611	-0.77615	0.54	0.02	0.25	-0.63	-0.81	-0.532	-0.344	NA	0.66	-0.93	0	0.039	0.336	0	1	0.992	0	1	2.925	-2.06	-3.84	0.972	0.6321	0.72615	0.201152	0.764	0.746	0.988022	2.9144	0.898386	0.815684	25.15	0.998544	0.888695	6.07779	0.999998	0.732398	4.55	0.726	1	8.8972
6god_A	K5E	P01116	K5E	KRAS	2.28879	-0.827538	2.384	0.04	0.67	0.3	0.39	-0.204	0.248	NA	0.859	-0.93	1	0.048	0.192	0.001	0.999	0.965	0	1	3.645	-2.04	-3.15	0.976	0.9595	0.8424	0.256608	0.892	0.712	0.996667	2.67817	0.888598	0.811988	30	0.998937	0.97769	13.7064	1	0.732398	5.68	8.004	1	14.768
6god_A	Y71H	P01116	Y71H	KRAS	2.86878	-1.34867	5.728	0.02	2.18	-1.02	-1.72	-2.235	-2.2	NA	2.942	-1.7	2	-0.349	-1.737	0.061	0.919	0.913	0	1	2.48	-0.77	-4.45	0.968	0.6011	0.7268	0.096778	0.895	0.693	0.967033	3.04366	0.940733	0.901474	32	0.998604	0.99058	7.98854	1	0.722319	5.77	9.309	1	15.5753
6god_A	Q61R	P01116	Q61R	KRAS	-0.337313	0.152745	0.54	0.05	0.07	0.52	0.21	0.187	0.532	NA	-0.87	0.06	1	0.086	0.164	0.038	0.026	0.153	0	1	3.325	-1.75	-3.46	0.816	0.268	0.6415	0.102596	0.799	0.671	0.925488	2.03393	0.893893	0.863278	22.9	0.997591	0.98266	4.55609	1	0.722319	5.77	8.004	1	15.5753
6god_A	Q61L	P01116	Q61L	KRAS	0.593295	-0.164726	-0.305	0.01	0.36	0.96	0.62	0.016	0.501	NA	-0.28	0.31	-2	0.029	-0.162	0.003	0.812	0.69	0	1	2.865	-1.79	-6.51	0.829	0.7532	0.7495	0.305243	0.885	0.64	0.979447	2.60485	0.874013	0.866953	26.9	0.99594	0.98477	10.8316	1	0.722319	5.77	8.004	1	15.5753
6god_A	Q61H	P01116	Q61H	KRAS	0.0335768	0.017312	1.74	0	-0.26	0.85	0.47	-0.042	0.283	NA	-0.22	-0.21	0	0.566	0.713	0.002	0.09	0.151	0	1	3.08	-1.81	-4.56	0.76	0.2643	0.6134	0.105202	0.6455	0.659	0.904586	1.85652	0.894773	0.870226	24.25	0.997166	0.929255	3.76771	0.998123	0.722319	5.77	2.812	1	9.9836
6god_A	G12A	P01116	G12A	KRAS	-0.676232	-0.429864	-1.184	0	0.38	0.16	0.02	-0.239	0.024	NA	0.583	-0.73	0	0.09	0.434	0.019	0.956	0.773	0	1	1.235	-1.14	-4.62	0.839	0.2155	0.5744	0.091097	0.841	0.749	0.966744	2.53491	0.891224	0.831413	24.6	0.998094	0.98468	8.0487	1	0.732398	5.68	7.892	1	18.3719
6god_A	G13V	P01116	G13V	KRAS	4.71159	-1.17306	3.718	0	2.03	-1.45	-1.93	-0.304	-0.433	NA	0.232	0	-3	0.158	0.08	0.018	1	0.985	0	1	4.065	-0.81	-7.55	0.971	0.8175	0.8004	0.221077	0.906	0.71	0.994161	3.04949	0.895674	0.933206	25.4	0.997692	0.98367	13.7424	1	0.732398	5.68	7.892	1	18.3719
6god_A	A146P	P01116	A146P	KRAS	-1.25966	-1.91698	2.059	0	0.66	-2.28	-2.02	-0.696	-1.064	NA	1.091	-1.2	-1	0.229	0.741	0.001	1	1	0	1	4.05	-2.45	-4.51	0.97	1.0754	0.9139	0.405956	0.935	0.751	0.997365	0.451751	0.908599	0.938193	29	0.998461	0.99612	18.2336	1	0.732398	5.52	7.891	1	18.7849
6god_A	K117N	P01116	K117N	KRAS	0.534424	-0.597831	0.593	0.01	-0.81	0.19	0.35	-1.261	-0.969	NA	0.295	-1	0	-0.285	-0.656	0.01	1	0.998	0	1	4.71	-2.31	-4.56	0.938	0.9006	0.9483	0.508127	0.764	0.699	0.997635	0.426716	0.919716	0.969909	26.7	0.998439	0.920275	6.06764	0.01806	0.706548	0.583	0.961	1	9.1263
6god_A	G13A	P01116	G13A	KRAS	2.31179	-0.878757	1.141	0.04	1.16	-1.74	-2.17	-0.273	-0.47	NA	0.524	-0.55	0	0.032	-0.706	0.064	0.891	0.462	0	1	1.18	-0.67	-5.04	0.891	0.0774	0.5139	0.061706	0.772	0.724	0.964788	2.6683	0.891968	0.881272	23.3	0.997684	0.98468	5.13649	1	0.732398	5.68	7.892	1	18.3719
6god_A	G13S	P01116	G13S	KRAS	2.54358	-0.783551	1.707	0.01	1.3	-3.06	-3.14	-0.528	-0.905	NA	0.592	-0.82	0	0.218	-0.235	0.017	0.952	0.73	0	1	1.26	-0.69	-4.89	0.916	0.2087	0.5823	0.087035	0.746	0.71	0.966372	2.26551	0.890564	0.877364	26.9	0.998663	0.97875	5.69707	1	0.732398	5.68	7.892	1	18.3719
6god_A	Q61E	P01116	Q61E	KRAS	0.762607	-0.270558	1.632	0	-0.06	0.69	-0.11	-0.295	0.226	NA	-0.17	-0.08	2	0.059	-0.215	0.003	0.563	0.574	0	1	2.68	-1.75	-2.77	0.744	0.4482	0.6644	0.05625	0.714	0.655	0.967711	2.58226	0.878092	0.852359	27.8	0.99552	0.99301	8.89317	1	0.722319	5.77	9.985	1	19.3504
6god_A	K147R	P01116	K147R	KRAS	0.0406016	-0.380584	0.52	0.01	0.2	-0.09	0.06	-0.173	-0.047	NA	-0.19	-0.17	2	0.44	0.529	0.076	0.797	0.629	0	1	2.555	-0.77	-2.72	0.842	0.1678	0.5492	0.058461	0.686	0.725	0.935284	0.365058	0.876095	0.861719	28.1	0.99853	0.99567	6.30636	1	0.732398	5.52	8.003	1	15.1105
6gi6_A	R258G	Q04771	R258G	ACVR1	0.210098	-0.725607	-0.086	0	0.76	0.18	-0.01	-0.01	0.134	0.83	1.055	-0.89	-2	0.073	0.742	0	1	0.996	0	1	2.06	-3.31	-6.89	0.98	0.9378	0.8775	0.544121	0.863	0.758	0.994709	1.9315	0.871439	0.566314	28.2	0.998588	0.91475	6.44609	0.999999	0.732398	5.81	1.099	1	12.0905
6gi6_A	R206H	Q04771	R206H	ACVR1	0.888053	-0.0953426	1.133	0.03	0.11	-0.39	-0.7	-0.737	-0.75	0.95	0.012	-0.92	0	-0.066	0.146	0.001	1	0.998	0	1	3.34	-4.57	-4.2	0.945	1.0975	0.9647	0.317642	0.948	0.881	0.976677	1.85878	0.888023	0.973262	28.2	0.999416	0.98788	12.0763	1	0.706298	5.56	7.879	1	19.8788
6gi6_A	G356D	Q04771	G356D	ACVR1	13.0981	-0.892138	6.09	0	2.13	-1.22	-1.41	-2.917	-3.088	3.62	0.51	-1.54	-1	0.7	-0.442	0.001	1	0.999	0	1	3.545	-6.09	-6.94	0.989	0.9916	0.9905	0.767288	0.997	0.974	0.987575	1.94421	0.937535	0.617239	26.6	0.998637	0.96533	16.3587	1	0.743674	5.86	7.905	1	20.1996
6gi6_A	R258S	Q04771	R258S	ACVR1	-0.329158	-0.425117	-0.559	0	0.13	-1.17	-0.8	-0.002	-0.123	1.35	1.104	-0.66	-1	0.106	0.082	0	0.999	0.966	0	1	0.94	-3.26	-5.9	0.98	0.74655	0.79845	0.222299	0.811	0.856	0.997732	1.80444	0.880184	0.570962	25.05	0.997797	0.94325	5.14467	0.999999	0.732398	3.99	0.735	0.999	12.871
6gi6_A	G328R	Q04771	G328R	ACVR1	3.02084	0.21623	0.294	0	0.72	-0.46	-0.46	-0.496	-0.536	1.93	-0.09	-0.42	-2	0.655	0.289	0.001	1	0.998	0	1	0.8	-3.21	-7.2	0.976	0.8339	0.8424	0.135571	0.852	0.904	0.990903	1.85802	0.914243	0.537409	28.15	0.999436	0.989675	8.44619	1	0.706548	5.87	7.879	1	20.5827
6gi6_A	G328W	Q04771	G328W	ACVR1	5.37372	0.561517	2.054	0	0.94	0.01	-0.1	-1.146	-1.124	5.18	0.003	-0.41	-2	0.832	1.11	0	1	1	0	1	2.38	-3.28	-7.56	0.789	0.9153	0.8865	0.173222	0.865	0.893	0.981808	1.84427	0.909433	0.543653	29.8	0.996424	0.99074	10.9045	1	0.706548	5.87	7.879	1	20.5827
6gi6_A	G328E	Q04771	G328E	ACVR1	5.7989	-0.093535	4.443	0.11	0.8	-0.44	-0.42	-0.688	-0.758	0.25	-0.22	-0.76	-2	0.203	0.534	0.012	0.999	0.958	0	1	1.16	-3.19	-7.29	0.897	0.8911	0.8768	0.255113	0.849	0.906	0.974978	1.94054	0.908727	0.537409	26.1	0.998012	0.98809	10.2599	1	0.706548	5.87	7.879	1	20.5827
6gi6_A	R375P	Q04771	R375P	ACVR1	3.83964	-1.62936	10.479	0	1.95	0.23	0.38	-0.273	-0.088	0.61	0.946	-1.14	-2	-0.726	-0.258	0.001	0.905	0.338	0	1	1.05	-0.2	-5.71	0.732	-0.6921	0.1912	0.116603	0.483	0.906	0.945507	1.83201	0.816286	0.544814	26.7	0.99732	0.90412	4.24843	1	0.743674	5.74	3.891	0.999	19.9346
6gi6_A	G328V	Q04771	G328V	ACVR1	9.96991	0.241091	1.913	0	0.21	0.29	0.05	-0.338	-0.152	-0.1	0.348	-0.37	-3	0.856	1.158	0.001	1	0.999	0	1	1.89	-3.22	-8.4	0.881	0.8851	0.8731	0.154859	0.84	0.742	0.981199	1.90757	0.884668	0.537178	26.1	0.998171	0.99074	9.8413	1	0.706548	5.87	7.879	1	20.5827
6gi6_A	R258M	Q04771	R258M	ACVR1	0.0456451	-0.233421	-0.74	0	0.26	0.13	0.04	0.079	0.064	3.41	0.546	-0.33	-1	0.051	0.166	0	1	0.996	0	1	2.71	-3.4	-5.9	0.836	1.0131	0.9153	0.455305	0.931	0.777	0.972319	1.79881	0.889017	0.595897	25.9	0.959298	0.99098	13.0548	1	0.732398	5.81	7.905	1	20.0833
6e08_L	N126D	P11413-3	N156D	G6PD	0.530606	-0.0630456	1.322	0.63	0.25	0.21	0.22	-1.036	-0.581	0.03	-0.82	-0.23	1	-0.084	-0.039	NA	NA	NA	NA	NA	NA	NA	NA	NA	NA	NA	NA	NA	NA	NA	NA	NA	NA	NA	NA	NA	NA	NA	NA	NA	NA	NA	NA
6e08_L	V68M	P11413-3	V98M	G6PD	1.28252	-1.05778	1.462	0.02	1.47	-2.07	-2.07	-1.324	-1.701	4.03	-0.03	-1.01	1	-0.03	-0.271	NA	NA	NA	NA	NA	NA	NA	NA	NA	NA	NA	NA	NA	NA	NA	NA	NA	NA	NA	NA	NA	NA	NA	NA	NA	NA	NA	NA
6e08_L	A335T	P11413-3	A365T	G6PD	1.18373	-0.324217	0.148	0.02	1.14	-2.35	-1.03	-1.124	-1.252	0.65	0.17	-0.87	0	0.383	1.378	NA	NA	NA	NA	NA	NA	NA	NA	NA	NA	NA	NA	NA	NA	NA	NA	NA	NA	NA	NA	NA	NA	NA	NA	NA	NA	NA	NA
6e08_L	G163S	P11413-3	G193S	G6PD	9.94237	-0.698541	4.107	0.06	0.32	-1.7	-1.22	-1.159	-1.163	0.69	-0.05	-1.12	0	0.619	0.53	NA	NA	NA	NA	NA	NA	NA	NA	NA	NA	NA	NA	NA	NA	NA	NA	NA	NA	NA	NA	NA	NA	NA	NA	NA	NA	NA	NA
6e08_L	S188F	P11413-3	S218F	G6PD	-0.961555	-0.544728	-0.682	0.01	0.73	1.35	0.43	-1.267	-0.668	2.97	-0.28	-0.69	-2	0.062	0.637	NA	NA	NA	NA	NA	NA	NA	NA	NA	NA	NA	NA	NA	NA	NA	NA	NA	NA	NA	NA	NA	NA	NA	NA	NA	NA	NA	NA
6e08_L	R393H	P11413-3	R423H	G6PD	3.3762	-1.19582	2.386	0.01	-0.02	0.29	0.04	-1.835	-1.563	1.44	-0.26	-1.44	0	-0.203	-0.234	NA	NA	NA	NA	NA	NA	NA	NA	NA	NA	NA	NA	NA	NA	NA	NA	NA	NA	NA	NA	NA	NA	NA	NA	NA	NA	NA	NA
6e08_L	G447R	P11413-3	G477R	G6PD	3.04265	-0.517015	0.177	0.01	1.37	-4.01	-3.99	-0.777	-1.086	0.99	0.051	-0.91	-2	-0.05	-0.968	NA	NA	NA	NA	NA	NA	NA	NA	NA	NA	NA	NA	NA	NA	NA	NA	NA	NA	NA	NA	NA	NA	NA	NA	NA	NA	NA	NA
6e08_L	D282H	P11413-3	D312H	G6PD	2.64193	-0.230379	0.074	0	0.64	0.02	0.23	-0.87	-0.674	0.73	-0.02	-1	-1	0.056	-0.094	NA	NA	NA	NA	NA	NA	NA	NA	NA	NA	NA	NA	NA	NA	NA	NA	NA	NA	NA	NA	NA	NA	NA	NA	NA	NA	NA	NA
6e08_L	K386E	P11413-3	K416E	G6PD	2.00233	-0.859425	1.645	0.03	1.03	-0.16	0.02	-0.001	0.243	0.73	0.133	-0.72	1	-0.041	-0.128	NA	NA	NA	NA	NA	NA	NA	NA	NA	NA	NA	NA	NA	NA	NA	NA	NA	NA	NA	NA	NA	NA	NA	NA	NA	NA	NA	NA
6e08_L	R459L	P11413-3	R489L	G6PD	-0.586421	-0.237584	-2.534	0.05	0.47	0.7	0.39	-0.533	-0.088	1.29	-0.77	-0.72	-2	-0.747	-0.605	NA	NA	NA	NA	NA	NA	NA	NA	NA	NA	NA	NA	NA	NA	NA	NA	NA	NA	NA	NA	NA	NA	NA	NA	NA	NA	NA	NA
6e08_L	E368K	P11413-3	E398K	G6PD	2.36764	-1.01669	-0.961	0	0.9	-1.49	-1.27	-1.684	-1.722	6.75	0.043	-1.67	1	0.384	-0.028	NA	NA	NA	NA	NA	NA	NA	NA	NA	NA	NA	NA	NA	NA	NA	NA	NA	NA	NA	NA	NA	NA	NA	NA	NA	NA	NA	NA
6e08_L	D181V	P11413-3	D211V	G6PD	-0.297992	-0.073757	-3.997	0.05	-0.22	1.06	0.72	0.235	0.796	2.28	-0.12	-0.67	-3	-0.187	0.317	NA	NA	NA	NA	NA	NA	NA	NA	NA	NA	NA	NA	NA	NA	NA	NA	NA	NA	NA	NA	NA	NA	NA	NA	NA	NA	NA	NA
6e08_L	V213L	P11413-3	V243L	G6PD	-0.32571	-0.89663	0.261	0.03	-0.15	0.39	0.68	-0.551	-0.063	0.7	-0.51	-0.31	1	-0.123	-0.027	NA	NA	NA	NA	NA	NA	NA	NA	NA	NA	NA	NA	NA	NA	NA	NA	NA	NA	NA	NA	NA	NA	NA	NA	NA	NA	NA	NA
6e08_L	V291M	P11413-3	V321M	G6PD	0.111714	-1.395	0.285	0	0.69	-0.61	-0.36	-0.846	-0.793	0.62	-0.39	-1.26	1	0.222	1.269	NA	NA	NA	NA	NA	NA	NA	NA	NA	NA	NA	NA	NA	NA	NA	NA	NA	NA	NA	NA	NA	NA	NA	NA	NA	NA	NA	NA
6e08_L	R227L	P11413-3	R257L	G6PD	0.126229	0.0018175	0.362	0	0.04	0.41	0.12	-0.083	0.12	0.18	-0.7	-0.08	-2	-0.13	-0.036	NA	NA	NA	NA	NA	NA	NA	NA	NA	NA	NA	NA	NA	NA	NA	NA	NA	NA	NA	NA	NA	NA	NA	NA	NA	NA	NA	NA
6e08_L	L323P	P11413-3	L353P	G6PD	0.436284	-2.0137	2.767	0.02	1.12	-2.63	-2.23	-1.096	-1.384	1.78	-0.41	-0.87	-3	-0.263	-0.85	NA	NA	NA	NA	NA	NA	NA	NA	NA	NA	NA	NA	NA	NA	NA	NA	NA	NA	NA	NA	NA	NA	NA	NA	NA	NA	NA	NA
6e08_L	R463H	P11413-3	R493H	G6PD	2.43967	-1.10597	5.475	0	0.96	-0.64	-1.1	-1.722	-1.806	0.86	-0.74	-1.57	0	-0.03	-0.588	NA	NA	NA	NA	NA	NA	NA	NA	NA	NA	NA	NA	NA	NA	NA	NA	NA	NA	NA	NA	NA	NA	NA	NA	NA	NA	NA	NA
6e08_L	N363K	P11413-3	N393K	G6PD	-0.0827242	-0.255906	0.673	0	0.71	-0.29	-0.23	-0.068	0.25	0.5	0.893	-0.66	0	0.167	0.557	NA	NA	NA	NA	NA	NA	NA	NA	NA	NA	NA	NA	NA	NA	NA	NA	NA	NA	NA	NA	NA	NA	NA	NA	NA	NA	NA	NA
6e08_L	N165D	P11413-3	N195D	G6PD	0.625496	-0.75825	5.597	0.03	1.38	-0.21	0.02	-1.719	-1.467	-0.8	0.076	-1	1	-0.049	-1.071	NA	NA	NA	NA	NA	NA	NA	NA	NA	NA	NA	NA	NA	NA	NA	NA	NA	NA	NA	NA	NA	NA	NA	NA	NA	NA	NA	NA
6e08_L	R198P	P11413-3	R228P	G6PD	2.25102	-1.43284	9.142	0	1.39	-3.03	-3.88	-1.429	-2.186	7.27	0.394	-1.84	-2	-0.659	-0.843	NA	NA	NA	NA	NA	NA	NA	NA	NA	NA	NA	NA	NA	NA	NA	NA	NA	NA	NA	NA	NA	NA	NA	NA	NA	NA	NA	NA
6e08_L	R387C	P11413-3	R417C	G6PD	2.22894	-0.894383	2.924	0.01	0.66	-1.63	-2.29	-0.935	-1.298	6.79	0.384	-1.09	-3	-0.716	-0.983	NA	NA	NA	NA	NA	NA	NA	NA	NA	NA	NA	NA	NA	NA	NA	NA	NA	NA	NA	NA	NA	NA	NA	NA	NA	NA	NA	NA
6e08_L	V394L	P11413-3	V424L	G6PD	-0.171607	-0.541633	-1.789	0.1	0.89	-1.5	-1.38	-1.048	-1.079	2.24	0.033	-1.35	1	0.115	0.49	NA	NA	NA	NA	NA	NA	NA	NA	NA	NA	NA	NA	NA	NA	NA	NA	NA	NA	NA	NA	NA	NA	NA	NA	NA	NA	NA	NA
6e08_L	G410D	P11413-3	G440D	G6PD	2.52535	-0.587243	3.426	0	1.22	-1.83	-3.05	-0.753	-0.904	0.3	-0.3	-0.45	-1	-0.069	-1.31	NA	NA	NA	NA	NA	NA	NA	NA	NA	NA	NA	NA	NA	NA	NA	NA	NA	NA	NA	NA	NA	NA	NA	NA	NA	NA	NA	NA
6e08_L	R439P	P11413-3	R469P	G6PD	3.76685	-2.03399	3.538	0	2.12	-2.39	-2.54	-0.498	-1.043	3.39	-0.21	-1.07	-2	-0.781	-0.515	NA	NA	NA	NA	NA	NA	NA	NA	NA	NA	NA	NA	NA	NA	NA	NA	NA	NA	NA	NA	NA	NA	NA	NA	NA	NA	NA	NA
6e08_L	I48T	P11413-3	I78T	G6PD	3.39734	-2.01112	3.718	0.18	2.3	-3.46	-3.12	-2.354	-2.689	5.02	0.041	-1.55	-1	-0.23	-1.19	NA	NA	NA	NA	NA	NA	NA	NA	NA	NA	NA	NA	NA	NA	NA	NA	NA	NA	NA	NA	NA	NA	NA	NA	NA	NA	NA	NA
6e08_L	L342F	P11413-3	L372F	G6PD	3.72195	-0.85492	-0.27	0.08	1.09	-0.66	-0.78	-1.52	-1.49	-3.2	0.116	-1.75	0	0.258	0.69	NA	NA	NA	NA	NA	NA	NA	NA	NA	NA	NA	NA	NA	NA	NA	NA	NA	NA	NA	NA	NA	NA	NA	NA	NA	NA	NA	NA
6e08_L	A44G	P11413-3	A74G	G6PD	1.67076	-2.0541	4.347	0.01	2.26	-2.17	-2.21	-1.593	-1.856	3.79	-0.06	-1.58	0	-0.193	-1.162	NA	NA	NA	NA	NA	NA	NA	NA	NA	NA	NA	NA	NA	NA	NA	NA	NA	NA	NA	NA	NA	NA	NA	NA	NA	NA	NA	NA
6e08_L	A361V	P11413-3	A391V	G6PD	9.1239	-1.38451	-0.281	0	0.56	-0.34	-0.43	-0.711	-0.477	1.47	0.016	-0.08	0	0.377	-0.395	NA	NA	NA	NA	NA	NA	NA	NA	NA	NA	NA	NA	NA	NA	NA	NA	NA	NA	NA	NA	NA	NA	NA	NA	NA	NA	NA	NA
6e08_L	C269Y	P11413-3	C299Y	G6PD	9.45715	-1.50432	0.642	0	0.87	-1.97	-2.08	-1.324	-1.635	-2.1	-0.48	-1.2	-2	0.338	0.33	NA	NA	NA	NA	NA	NA	NA	NA	NA	NA	NA	NA	NA	NA	NA	NA	NA	NA	NA	NA	NA	NA	NA	NA	NA	NA	NA	NA
6e08_L	Y322H	P11413-3	Y352H	G6PD	4.37625	-1.2127	6.114	0	2.24	-1.18	-1.42	-2.32	-2.316	6.14	0.308	-0.96	2	-0.428	0.447	NA	NA	NA	NA	NA	NA	NA	NA	NA	NA	NA	NA	NA	NA	NA	NA	NA	NA	NA	NA	NA	NA	NA	NA	NA	NA	NA	NA
6e08_L	R459P	P11413-3	R489P	G6PD	2.47243	-1.56858	4.392	0.04	2.02	-2.04	-2.07	-0.784	-1.208	3.71	-0.39	-1.36	-2	-0.755	-0.96	NA	NA	NA	NA	NA	NA	NA	NA	NA	NA	NA	NA	NA	NA	NA	NA	NA	NA	NA	NA	NA	NA	NA	NA	NA	NA	NA	NA
6e08_L	D350H	P11413-3	D380H	G6PD	0.282518	-0.24648	-0.12	0.01	0.26	0.22	0.46	-0.714	-0.634	1.15	0.721	-0.28	-1	0.186	0.633	NA	NA	NA	NA	NA	NA	NA	NA	NA	NA	NA	NA	NA	NA	NA	NA	NA	NA	NA	NA	NA	NA	NA	NA	NA	NA	NA	NA
6e08_L	R454C	P11413-3	R484C	G6PD	1.64845	-1.37395	1.897	0.02	1.24	-1.9	-2.23	-1.398	-1.909	11	0.409	-1.57	-3	-0.619	-1.579	NA	NA	NA	NA	NA	NA	NA	NA	NA	NA	NA	NA	NA	NA	NA	NA	NA	NA	NA	NA	NA	NA	NA	NA	NA	NA	NA	NA
6e08_L	L128P	P11413-3	L158P	G6PD	5.25048	-2.52767	8.143	0.01	2.66	0.08	0.58	-1.438	-1.293	0.45	0.882	-1.71	-3	-0.03	-0.365	NA	NA	NA	NA	NA	NA	NA	NA	NA	NA	NA	NA	NA	NA	NA	NA	NA	NA	NA	NA	NA	NA	NA	NA	NA	NA	NA	NA
6e08_L	I33T	P11413-3	I63T	G6PD	3.41329	-1.28936	5.864	0.26	2.72	-3.26	-2.99	-3.293	-3.564	1.24	0.612	-1.92	-1	-0.317	-3.28	NA	NA	NA	NA	NA	NA	NA	NA	NA	NA	NA	NA	NA	NA	NA	NA	NA	NA	NA	NA	NA	NA	NA	NA	NA	NA	NA	NA
6e08_L	L440F	P11413-3	L470F	G6PD	7.79657	-1.55853	4.274	0	1.18	-1.39	-1.31	-1.506	-1.771	0.67	-0.35	-1.69	0	0.484	-0.679	NA	NA	NA	NA	NA	NA	NA	NA	NA	NA	NA	NA	NA	NA	NA	NA	NA	NA	NA	NA	NA	NA	NA	NA	NA	NA	NA	NA
6e08_L	D283V	P11413-3	D313V	G6PD	2.07359	-0.306246	-4.191	0	0.26	1.06	0.72	1.045	1.546	0.88	0.08	-0.53	-3	0.121	0.907	NA	NA	NA	NA	NA	NA	NA	NA	NA	NA	NA	NA	NA	NA	NA	NA	NA	NA	NA	NA	NA	NA	NA	NA	NA	NA	NA	NA
6e08_L	Y70C	P11413	Y70C	G6PD	4.1161	-1.83071	5.253	0	3.01	-1.53	-1.52	-1.146	-1.257	1.04	-0.38	-1.17	-2	-0.888	-0.157	0	1	0.994	0.000526	0.99974	2.24	NA	NA	0.79	1.0338	0.9529	0.294979	0.82	0.845	0.99659	NA	0.62659	0.962183	23.7	0.9929	0.70773	NA	0.999999	NA	-0.606	1.556	0.925	10.5666
6e08_L	N363I	P11413	N363I	G6PD	0.83541	-0.041304	-0.444	0	0.5	0.52	0.24	-0.084	0.295	1.03	-0.04	0.33	-3	0.253	0.878	0	1	0.997	0	1	3.11	NA	NA	0.877	0.9537	0.9924	0.952874	0.848	0.581	0.991183	NA	0.810301	0.972422	25.1	0.989423	0.94681	NA	1	NA	5.73	7.51	1	12.801
6e08_L	V150I	P11413	V150I	G6PD	0.294635	-0.092099	-1.285	0.04	0.65	-0.14	-0.23	-0.574	-0.218	-0.9	-0.5	-0.31	3	0.001	0.277	0.049	0.966	0.7	0	1	1.185	NA	NA	0.236	1.0408	0.9603	0.330649	0.676	0.551	0.910313	NA	0.546829	0.75686	21.6	0.997326	0.93318	NA	1	NA	4.8	7.508	1	12.7136
6by8_A	E359K	A0A024R5D2	E364K	MEN1	-0.759439	-0.27118	-1.023	0	0.38	-0.65	-0.8	-0.499	-0.429	2.4	0.613	-0.75	1	0.202	0.841	NA	NA	NA	NA	NA	NA	NA	NA	NA	NA	NA	NA	NA	NA	NA	NA	NA	NA	NA	NA	NA	NA	NA	NA	NA	NA	NA	NA
6by8_A	E255K	A0A024R5D2	E260K	MEN1	2.48168	-0.928073	1.043	0	1.13	-0.77	-1.01	0.229	0.346	-1	0.781	-1.26	1	0.563	1.458	NA	NA	NA	NA	NA	NA	NA	NA	NA	NA	NA	NA	NA	NA	NA	NA	NA	NA	NA	NA	NA	NA	NA	NA	NA	NA	NA	NA
6by8_A	V184E	A0A024R5D2	V189E	MEN1	6.79705	-2.56358	8.015	0	5.04	-3.25	-3.13	-2.904	-3.268	5.54	1.221	-1.88	-2	0.063	0.085	NA	NA	NA	NA	NA	NA	NA	NA	NA	NA	NA	NA	NA	NA	NA	NA	NA	NA	NA	NA	NA	NA	NA	NA	NA	NA	NA	NA
6by8_A	D418N	A0A024R5D2	D423N	MEN1	2.86424	-0.34931	-1.666	0	0.61	-0.83	-0.78	-1.972	-1.912	1.45	0.055	-0.47	1	-0.263	-1.35	NA	NA	NA	NA	NA	NA	NA	NA	NA	NA	NA	NA	NA	NA	NA	NA	NA	NA	NA	NA	NA	NA	NA	NA	NA	NA	NA	NA
6by8_A	C421Y	A0A024R5D2	C426Y	MEN1	6.83464	-2.04391	-1.867	0	0.53	-1.87	-1.9	-1.346	-1.626	2.42	-0.27	-0.14	-2	0.606	-1.27	NA	NA	NA	NA	NA	NA	NA	NA	NA	NA	NA	NA	NA	NA	NA	NA	NA	NA	NA	NA	NA	NA	NA	NA	NA	NA	NA	NA
6by8_A	H139Q	A0A024R5D2	H139Q	MEN1	1.67442	-0.599519	2.523	0	1.35	-0.97	-0.49	-0.199	-0.409	1.43	0.155	-0.96	0	-0.534	-1.075	NA	NA	NA	NA	NA	NA	NA	NA	NA	NA	NA	NA	NA	NA	NA	NA	NA	NA	NA	NA	NA	NA	NA	NA	NA	NA	NA	NA
6by8_A	G42V	A0A024R5D2	G42V	MEN1	12.4981	-0.792733	-0.236	0	0.99	-0.14	0.3	-0.109	0.439	3.63	-0.6	-0.45	-3	0.33	1.314	NA	NA	NA	NA	NA	NA	NA	NA	NA	NA	NA	NA	NA	NA	NA	NA	NA	NA	NA	NA	NA	NA	NA	NA	NA	NA	NA	NA
6by8_A	D418H	A0A024R5E3	D418H	MEN1	14.683	-0.0940735	7.724	0	0.22	-0.83	-0.24	-2.149	-2.135	0.03	0.185	-0.1	-1	-0.055	-1.421	NA	NA	NA	NA	NA	NA	NA	NA	NA	NA	NA	NA	NA	NA	NA	NA	NA	NA	NA	NA	NA	NA	NA	NA	NA	NA	NA	NA
6by8_A	P373A	A0A024R5E3	P373A	MEN1	3.20467	-0.931163	1.568	0	0.28	1.8	1.56	-2.063	-1.267	-0.6	-0.52	-1.49	-1	-0.029	-1.048	NA	NA	NA	NA	NA	NA	NA	NA	NA	NA	NA	NA	NA	NA	NA	NA	NA	NA	NA	NA	NA	NA	NA	NA	NA	NA	NA	NA
6by8_A	C241Y	A0A024R5E3	C241Y	MEN1	0.110018	-1.6083	0.868	0.01	0.74	-1.08	-1	-1.212	-1.255	0.35	-0.49	-0.42	-2	0.406	0.753	NA	NA	NA	NA	NA	NA	NA	NA	NA	NA	NA	NA	NA	NA	NA	NA	NA	NA	NA	NA	NA	NA	NA	NA	NA	NA	NA	NA
6by8_A	A176P	A0A024R5E3	A176P	MEN1	6.67412	-1.83285	52.752	0	2.15	-4.13	-4.16	0.083	-0.511	9.27	0.001	-1.41	-1	0.254	0.392	NA	NA	NA	NA	NA	NA	NA	NA	NA	NA	NA	NA	NA	NA	NA	NA	NA	NA	NA	NA	NA	NA	NA	NA	NA	NA	NA	NA
6by8_A	D172V	A0A024R5E3	D172V	MEN1	2.32992	0.0524248	-1.389	0	0.67	-0.71	-0.8	-0.132	-0.177	2.48	-0.15	-0.64	-3	-0.203	0.322	NA	NA	NA	NA	NA	NA	NA	NA	NA	NA	NA	NA	NA	NA	NA	NA	NA	NA	NA	NA	NA	NA	NA	NA	NA	NA	NA	NA
6by8_A	S38F	A0A024R5E3	S38F	MEN1	5.77296	-0.163231	2.646	0	0.37	0.49	-0.07	-0.891	-0.619	3.26	-0.59	-0.53	-2	0.655	2.048	NA	NA	NA	NA	NA	NA	NA	NA	NA	NA	NA	NA	NA	NA	NA	NA	NA	NA	NA	NA	NA	NA	NA	NA	NA	NA	NA	NA
6by8_A	P12L	A0A024R5E3	P12L	MEN1	2.5824	-0.385757	2.321	0	1.78	1.8	1.45	-0.607	0.104	-1.5	-0.17	-0.73	-3	-0.909	0.027	NA	NA	NA	NA	NA	NA	NA	NA	NA	NA	NA	NA	NA	NA	NA	NA	NA	NA	NA	NA	NA	NA	NA	NA	NA	NA	NA	NA
6by8_A	L22R	A0A024R5E3	L22R	MEN1	4.89235	-1.9251	4.731	0	1.85	-3.02	-2.78	-2.135	-2.204	8.03	0.394	-1.95	-2	0.201	-0.79	NA	NA	NA	NA	NA	NA	NA	NA	NA	NA	NA	NA	NA	NA	NA	NA	NA	NA	NA	NA	NA	NA	NA	NA	NA	NA	NA	NA
6by8_A	W436R	A0A024R5E3	W436R	MEN1	5.2415	-2.19787	8.563	0	2.66	-1.11	-0.78	-2.79	-2.361	4.73	0.865	-1.5	-3	-0.881	-1.951	NA	NA	NA	NA	NA	NA	NA	NA	NA	NA	NA	NA	NA	NA	NA	NA	NA	NA	NA	NA	NA	NA	NA	NA	NA	NA	NA	NA
6by8_A	E26K	A0A024R5E3	E26K	MEN1	1.9147	-0.302593	3.933	0.01	0.93	-2.29	-2.03	-2.54	-1.308	3.19	0.641	-1.38	1	0.046	-0.193	NA	NA	NA	NA	NA	NA	NA	NA	NA	NA	NA	NA	NA	NA	NA	NA	NA	NA	NA	NA	NA	NA	NA	NA	NA	NA	NA	NA
6by8_A	H139D	A0A024R5E3	H139D	MEN1	4.77002	-0.851646	5.412	0	1.76	-1.65	-1.52	-0.394	-0.746	1.27	0.305	-1.03	-1	-1.115	-0.325	NA	NA	NA	NA	NA	NA	NA	NA	NA	NA	NA	NA	NA	NA	NA	NA	NA	NA	NA	NA	NA	NA	NA	NA	NA	NA	NA	NA
6by8_A	L168P	A0A024R5E3	L168P	MEN1	6.88676	-3.34391	13.07	0	3.91	-2.12	-2.29	-1.248	-1.592	1.06	0.222	-2.37	-3	-0.273	-1.138	NA	NA	NA	NA	NA	NA	NA	NA	NA	NA	NA	NA	NA	NA	NA	NA	NA	NA	NA	NA	NA	NA	NA	NA	NA	NA	NA	NA
6by8_A	W436C	A0A024R5E3	W436C	MEN1	4.78624	-2.07472	9.795	0	2.65	-2.01	-1.82	-1.853	-1.717	0.87	-0.08	-1.67	-2	-1.189	-0.535	NA	NA	NA	NA	NA	NA	NA	NA	NA	NA	NA	NA	NA	NA	NA	NA	NA	NA	NA	NA	NA	NA	NA	NA	NA	NA	NA	NA
6by8_A	L223P	A0A024R5E3	L223P	MEN1	8.61721	-2.82264	169.254	0	3.63	-2.91	-2.83	-2.19	-2.579	7.86	0.837	-2.41	-3	-0.326	-1.366	NA	NA	NA	NA	NA	NA	NA	NA	NA	NA	NA	NA	NA	NA	NA	NA	NA	NA	NA	NA	NA	NA	NA	NA	NA	NA	NA	NA
6by8_A	G225R	A0A024R5E3	G225R	MEN1	3.11465	-0.806445	2.754	0	1.25	-2.4	-2.26	-0.684	-0.684	1.19	0	-0.92	-2	0.616	0.478	NA	NA	NA	NA	NA	NA	NA	NA	NA	NA	NA	NA	NA	NA	NA	NA	NA	NA	NA	NA	NA	NA	NA	NA	NA	NA	NA	NA
6by8_A	G156D	A0A024R5E3	G156D	MEN1	14.1517	-0.973913	6.622	0	1.03	-1.91	-2.2	-1.732	-1.047	1.34	-0.01	-1.16	-1	0.418	-0.648	NA	NA	NA	NA	NA	NA	NA	NA	NA	NA	NA	NA	NA	NA	NA	NA	NA	NA	NA	NA	NA	NA	NA	NA	NA	NA	NA	NA
6by8_A	P277H	A0A024R5E3	P277H	MEN1	16.7898	-0.657777	11.952	0	1.39	1.19	0.8	-2.497	-1.795	3.69	-0.26	-0.87	-2	0.236	-0.307	NA	NA	NA	NA	NA	NA	NA	NA	NA	NA	NA	NA	NA	NA	NA	NA	NA	NA	NA	NA	NA	NA	NA	NA	NA	NA	NA	NA
6by8_A	S443Y	A0A024R5E3	S443Y	MEN1	12.6879	0.0583775	-0.37	0	0.81	-0.29	-0.39	-0.117	-0.138	2.38	-0.73	-0.44	-2	0.899	0.318	NA	NA	NA	NA	NA	NA	NA	NA	NA	NA	NA	NA	NA	NA	NA	NA	NA	NA	NA	NA	NA	NA	NA	NA	NA	NA	NA	NA
6by8_A	E179K	A0A024R5E3	E179K	MEN1	8.17062	-0.815704	4.808	0	0.67	-1.63	-1.43	-0.369	-0.372	7.42	0.993	-0.94	1	-0.03	0.521	NA	NA	NA	NA	NA	NA	NA	NA	NA	NA	NA	NA	NA	NA	NA	NA	NA	NA	NA	NA	NA	NA	NA	NA	NA	NA	NA	NA
6by8_A	S308P	A0A024R5E3	S308P	MEN1	3.35787	-1.24426	5.553	0	1.58	-2.48	-2.42	-0.661	-1.149	0.72	-0.31	-0.41	-1	-0.305	-0.682	NA	NA	NA	NA	NA	NA	NA	NA	NA	NA	NA	NA	NA	NA	NA	NA	NA	NA	NA	NA	NA	NA	NA	NA	NA	NA	NA	NA
6by8_A	W220R	A0A024R5E3	W220R	MEN1	4.54229	-2.12759	8.276	0	2.72	-0.94	-0.8	-2.39	-2.13	8.55	0.802	-1.56	-3	-0.284	-0.036	NA	NA	NA	NA	NA	NA	NA	NA	NA	NA	NA	NA	NA	NA	NA	NA	NA	NA	NA	NA	NA	NA	NA	NA	NA	NA	NA	NA
6by8_A	G156R	A0A024R5E3	G156R	MEN1	10.9601	-0.717319	3.194	0	0.42	-1.94	-2.2	-1.019	-0.892	0.33	0.032	-0.76	-2	1.055	0.344	NA	NA	NA	NA	NA	NA	NA	NA	NA	NA	NA	NA	NA	NA	NA	NA	NA	NA	NA	NA	NA	NA	NA	NA	NA	NA	NA	NA
6by8_A	S427R	A0A024R5E3	S427R	MEN1	9.30153	-0.465614	7.863	0	1	-1.33	-1.64	-0.899	-0.996	2.23	0.604	-0.57	-1	0.398	1.312	NA	NA	NA	NA	NA	NA	NA	NA	NA	NA	NA	NA	NA	NA	NA	NA	NA	NA	NA	NA	NA	NA	NA	NA	NA	NA	NA	NA
6by8_A	I420F	A0A024R5E3	I420F	MEN1	7.88571	-2.05357	1.332	0	1.41	-1.1	-0.94	-1.493	-1.664	2.35	-0.24	-1.31	0	0.111	-0.319	NA	NA	NA	NA	NA	NA	NA	NA	NA	NA	NA	NA	NA	NA	NA	NA	NA	NA	NA	NA	NA	NA	NA	NA	NA	NA	NA	NA
6by8_A	D418Y	A0A024R5E3	D418Y	MEN1	15.5405	0.183052	4.856	0	-0.2	-1.11	-0.48	-2.368	-2.493	1.7	-0.21	0.62	-3	0.245	-1.059	NA	NA	NA	NA	NA	NA	NA	NA	NA	NA	NA	NA	NA	NA	NA	NA	NA	NA	NA	NA	NA	NA	NA	NA	NA	NA	NA	NA
6by8_A	L376P	A0A024R5E3	L376P	MEN1	6.76598	-3.4459	11.175	0	3.81	-4.41	-4.14	-1.448	-2.135	1.88	0.263	-2.34	-3	-0.471	-1.418	NA	NA	NA	NA	NA	NA	NA	NA	NA	NA	NA	NA	NA	NA	NA	NA	NA	NA	NA	NA	NA	NA	NA	NA	NA	NA	NA	NA
6by8_A	A368P	A0A024R5E3	A368P	MEN1	5.3667	-1.8541	4.922	0	2.78	-4.45	-4.01	0.494	-0.201	2.22	-0.04	-1.3	-1	0.274	0.603	NA	NA	NA	NA	NA	NA	NA	NA	NA	NA	NA	NA	NA	NA	NA	NA	NA	NA	NA	NA	NA	NA	NA	NA	NA	NA	NA	NA
6by8_A	A368T	A0A024R5E3	A368T	MEN1	2.05725	-0.954335	0.743	0	1.49	-3.32	-2.82	-0.805	-1.074	2.94	-0.42	-1.14	0	0.355	-0.404	NA	NA	NA	NA	NA	NA	NA	NA	NA	NA	NA	NA	NA	NA	NA	NA	NA	NA	NA	NA	NA	NA	NA	NA	NA	NA	NA	NA
6by8_A	R355Q	A0A024R5E3	R355Q	MEN1	1.2659	-0.5632	0.097	0	0.11	-0.65	-0.39	0.34	0.285	0.19	-0.24	-0.39	1	-0.402	0.112	NA	NA	NA	NA	NA	NA	NA	NA	NA	NA	NA	NA	NA	NA	NA	NA	NA	NA	NA	NA	NA	NA	NA	NA	NA	NA	NA	NA
6by8_A	L338P	A0A024R5E3	L338P	MEN1	6.53599	-3.42019	11.452	0	3.98	-4.41	-4.14	-1.381	-2.09	3.61	0.33	-1.75	-3	-0.582	-1.267	NA	NA	NA	NA	NA	NA	NA	NA	NA	NA	NA	NA	NA	NA	NA	NA	NA	NA	NA	NA	NA	NA	NA	NA	NA	NA	NA	NA
6by8_A	P320L	A0A024R5E3	P320L	MEN1	4.95305	-0.577669	-0.307	0	-0.14	3.38	3.11	-0.79	0.339	1.63	-0.53	-0.07	-3	0.448	2.254	NA	NA	NA	NA	NA	NA	NA	NA	NA	NA	NA	NA	NA	NA	NA	NA	NA	NA	NA	NA	NA	NA	NA	NA	NA	NA	NA	NA
6by8_A	H317R	A0A024R5E3	H317R	MEN1	0.892087	-0.735393	-0.51	0	1.42	-1.42	-1.31	-1.943	-1.96	0.82	0.746	-1.18	0	-0.098	-1.115	NA	NA	NA	NA	NA	NA	NA	NA	NA	NA	NA	NA	NA	NA	NA	NA	NA	NA	NA	NA	NA	NA	NA	NA	NA	NA	NA	NA
6by8_A	G281R	A0A024R5E3	G281R	MEN1	23.5509	-0.402554	4.379	0	0.29	-2.45	-2.17	-1.185	-1.214	0.81	-0.46	-0.64	-2	1.063	0.295	NA	NA	NA	NA	NA	NA	NA	NA	NA	NA	NA	NA	NA	NA	NA	NA	NA	NA	NA	NA	NA	NA	NA	NA	NA	NA	NA	NA
6by8_A	L263P	A0A024R5E3	L263P	MEN1	7.75064	-3.58097	16.028	0	4.27	-4.41	-4.41	-1.104	-1.783	6.27	0.663	-1.53	-3	-0.359	-0.832	NA	NA	NA	NA	NA	NA	NA	NA	NA	NA	NA	NA	NA	NA	NA	NA	NA	NA	NA	NA	NA	NA	NA	NA	NA	NA	NA	NA
6by8_A	E235K	A0A024R5E3	E235K	MEN1	8.10974	-0.648599	5.707	0	0.83	-2.12	-1.96	-1.917	-2.13	0.04	0.752	-1.64	1	0.173	-1.599	NA	NA	NA	NA	NA	NA	NA	NA	NA	NA	NA	NA	NA	NA	NA	NA	NA	NA	NA	NA	NA	NA	NA	NA	NA	NA	NA	NA
6by8_A	D172Y	A0A024R5E3	D172Y	MEN1	1.97712	-0.345797	2	0	0.06	-0.71	-0.34	-0.767	-0.988	-1	-0.12	-0.86	-3	0.491	0.896	NA	NA	NA	NA	NA	NA	NA	NA	NA	NA	NA	NA	NA	NA	NA	NA	NA	NA	NA	NA	NA	NA	NA	NA	NA	NA	NA	NA
6by8_A	F144V	A0A024R5E3	F144V	MEN1	3.32818	-1.59421	2.059	0	1.88	-2.46	-2.43	-1.773	-1.92	0.31	-0.23	-0.94	-1	-0.68	-1.958	NA	NA	NA	NA	NA	NA	NA	NA	NA	NA	NA	NA	NA	NA	NA	NA	NA	NA	NA	NA	NA	NA	NA	NA	NA	NA	NA	NA
6by8_A	H139R	A0A024R5E3	H139R	MEN1	1.40883	-0.461878	2.919	0	1.38	-1.47	-0.53	-0.82	-1.122	1.57	0.63	-0.71	0	-0.45	-1.159	NA	NA	NA	NA	NA	NA	NA	NA	NA	NA	NA	NA	NA	NA	NA	NA	NA	NA	NA	NA	NA	NA	NA	NA	NA	NA	NA	NA
6by8_A	E45K	A0A024R5E3	E45K	MEN1	2.80751	-0.708978	3.188	0	0.68	-1.81	-1.46	-3.42	-3.006	1.77	0.692	-1.54	1	-0.249	-2.458	NA	NA	NA	NA	NA	NA	NA	NA	NA	NA	NA	NA	NA	NA	NA	NA	NA	NA	NA	NA	NA	NA	NA	NA	NA	NA	NA	NA
6by8_A	D315Y	A0A024R5E3	D315Y	MEN1	4.44024	-0.209976	7.085	0	0.02	0.36	0.39	0.103	0.145	0.88	0	-0.07	-3	1.87	1.388	NA	NA	NA	NA	NA	NA	NA	NA	NA	NA	NA	NA	NA	NA	NA	NA	NA	NA	NA	NA	NA	NA	NA	NA	NA	NA	NA	NA
6by8_A	C230R	A0A024R5E3	C230R	MEN1	5.87821	-1.84664	1.953	0	1.97	-1.31	-1.22	-1.853	-1.698	1.57	1.348	-1.07	-3	0.412	0.566	NA	NA	NA	NA	NA	NA	NA	NA	NA	NA	NA	NA	NA	NA	NA	NA	NA	NA	NA	NA	NA	NA	NA	NA	NA	NA	NA	NA
6by8_A	A368D	A0A024R5E3	A368D	MEN1	3.33834	-1.82621	5.46	0	2.11	-3.23	-3.2	-1.983	-2.333	1.12	-0.13	-1.5	-2	0.367	-0.696	NA	NA	NA	NA	NA	NA	NA	NA	NA	NA	NA	NA	NA	NA	NA	NA	NA	NA	NA	NA	NA	NA	NA	NA	NA	NA	NA	NA
6by8_A	A284E	A0A024R5E3	A284E	MEN1	19.4749	-1.62881	11.424	0.04	1.86	-2.97	-3.13	-2.412	-2.732	1.72	-0.46	-0.62	-1	0.088	-0.886	NA	NA	NA	NA	NA	NA	NA	NA	NA	NA	NA	NA	NA	NA	NA	NA	NA	NA	NA	NA	NA	NA	NA	NA	NA	NA	NA	NA
6by8_A	A160P	A0A024R5E3	A160P	MEN1	5.27333	-2.00021	6.111	0	2.94	-4.45	-4.01	1.02	0.282	1.95	0.002	-1.39	-1	0.084	0.062	NA	NA	NA	NA	NA	NA	NA	NA	NA	NA	NA	NA	NA	NA	NA	NA	NA	NA	NA	NA	NA	NA	NA	NA	NA	NA	NA	NA
6by8_A	P373S	A0A024R5E3	P373S	MEN1	4.00993	-1.29058	3.593	0	0.14	-1.05	0.01	-2.441	-2.351	2.44	-0.56	-1.62	-1	0.277	-0.212	NA	NA	NA	NA	NA	NA	NA	NA	NA	NA	NA	NA	NA	NA	NA	NA	NA	NA	NA	NA	NA	NA	NA	NA	NA	NA	NA	NA
6b9d_A	L199Q	Q8WXF7-2	L199Q	ATL1	1.16244	-1.21348	3.596	0	0.31	-0.66	0.03	-1.089	-0.9	1.61	0.031	-1.33	-2	-0.26	-0.72	0.001	NA	NA	0	1	3.42	-1.06	-5.26	0.95	0.1842	0.5451	0.349846	0.891	0.776	0.926689	NA	0.818961	NA	29.2	0.994956	0.99003	7.11011	1	0.615465	5.81	7.979	1	15.3567
6b9d_A	S259Y	Q8WXF7-2	S259Y	ATL1	0.250468	-0.551523	0.286	0	0.79	0.71	0.98	-0.438	-0.113	0.46	-0.44	-0.13	-2	0.159	0.773	0.001	NA	NA	0	1	2.79	-0.93	-4.81	0.832	0.3436	0.5255	0.257807	0.727	0.909	0.910196	NA	0.792885	NA	26.8	0.99196	0.99213	4.12906	0.999987	0.615465	4.63	7.852	1	15.109
6b9d_A	R416C	Q8WXF7-2	R416C	ATL1	0.779785	-0.512172	0.044	0.01	0.22	-0.5	-0.52	-0.893	-0.844	1.09	0.054	-0.5	-3	-0.002	0.178	0.059	NA	NA	0	1	2.14	-2.95	-5.41	0.764	0.4112	0.6614	0.075519	0.612	0.539	0.927118	NA	0.828067	NA	25.4	0.997405	0.93903	3.99581	0.611182	0.6512	4.87	3.226	1	14.3209
6b9d_A	V253I	Q8WXF7	V253I	ATL1	-0.212662	0.332303	-1.518	0.08	0.94	-0.14	-0.15	-0.925	-0.799	0.18	0.098	-0.77	3	-0.059	-0.442	0.025	0.517	0.569	1,00E-06	1	2.71	0.16	-0.21	0.419	-0.5193	0.3042	0.022429	0.33	NA	0.822132	0.62186	0.732175	0.200237	23.7	0.998371	0.99551	5.5048	1	0.615465	5.63	10.003	1	19.0274
6b9d_A	S398Y	Q8WXF7	S398Y	ATL1	14.4016	0.361343	-3.553	0	-0.24	-0.41	-0.62	-0.784	-0.867	0.94	-0.48	0.03	-2	0.645	-0.502	0.001	0.987	0.708	1,00E-06	0.99989	1.32	0.54	-3.34	0.876	-0.5606	0.2843	0.018195	0.399	0.835	0.779328	1.59423	0.69506	0.532854	25	0.995215	0.98227	7.44504	0.999973	0.6512	5.91	6.081	1	19.2865
6b9d_A	R239C	Q8WXF7	R239C	ATL1	1.479	-0.486876	1.901	0	0.73	-0.31	-0.65	-1.489	-1.338	1.05	0.099	-1.03	-3	-0.531	-0.999	0.053	0.764	0.342	1,00E-06	1	2.665	0.08	-7.39	0.862	-0.4736	0.2028	0.083325	0.5	0.872	0.965583	1.28455	0.829023	0.654373	25.4	0.997695	0.91629	3.63822	0.712655	0.615465	4.38	2.498	1	7.8214
6b9d_A	H258R	Q8WXF7	H258R	ATL1	-0.637434	0.185367	-0.629	0.21	0.49	0.61	1.03	-0.898	-0.564	0.78	-0.17	-0.31	0	0.08	0.598	0.995	0	0.005	0	0.999987	0.825	-0.53	-1.47	0.724	-0.883	0.1631	0.020429	0.46	0.867	0.979289	0.806519	0.804806	0.230513	22.4	0.396742	0.99085	1.43517	0.991911	0.615465	4.48	7.403	1	10.9126
6b9d_A	R217Q	Q8WXF7	R217Q	ATL1	1.26892	-1.3354	1.617	0	1.1	-2.12	-1.56	-1.474	-1.823	-2.3	-0.09	-1.32	1	-0.373	-0.998	0	1	1	1.9e-05	1	3.595	-1.87	-3.75	0.991	0.8555	0.7939	0.437357	0.888	0.959	0.992123	1.80847	0.859771	0.775724	34	0.999389	0.99742	7.79818	0.999999	0.615465	4.84	10.003	1	13.8043
6b9d_A	M408V	Q8WXF7	M408V	ATL1	2.45827	-0.449684	2.026	0	0.99	0.58	0.42	-0.883	-0.297	0.81	0.29	-0.66	1	-0.732	-0.319	0.004	0.877	0.417	0	1	2.85	0.61	-3.84	0.921	-0.3425	0.2797	0.067956	0.663	0.903	0.935981	1.23325	0.820605	0.492553	24.9	0.995484	0.9937	8.04482	1	0.6512	5.76	9.325	1	15.2607
6b9d_A	R415W	Q8WXF7	R415W	ATL1	-0.63624	-0.734743	0.647	0	0.52	0.76	0.35	-0.395	-0.232	0.38	-0.17	-0.2	-3	0.246	0.479	0.031	0.997	0.702	0	1	2.16	-3.03	-3.36	0.879	0.8563	0.8126	0.152536	0.877	0.794	0.979721	1.39161	0.815205	0.395888	28.1	0.999245	0.95717	5.30591	0.97037	0.6512	4.85	3.247	1	15.0427
6b9d_A	N355K	Q8WXF7	N355K	ATL1	1.06439	-0.617429	4.607	0	0.74	-1.18	-1.19	-0.099	0.05	0.5	0.156	-0.41	0	0.27	0.218	0.003	1	0.998	0	1	2.57	0.57	-5.58	0.921	-0.4926	0.3317	0.127581	0.438	0.692	0.885959	1.80344	0.75534	0.509623	26.05	0.99572	0.938265	3.73145	0.17307	0.615465	1.6	0.821	1	9.2571
6b9d_A	E66Q	Q8WXF7	E66Q	ATL1	0.362436	-0.422688	-1.896	0.15	-0.02	-0.7	-0.16	-1.108	-1.034	4.46	0.112	-1.11	2	-0.244	-0.73	0.287	0.034	0.035	0	1	0.895	0.07	-0.29	0.485	-1.0007	0.1463	0.009347	0.103	NA	0.575373	0.682034	0.745999	0.20657	23.3	0.980152	0.99531	2.97653	1	0.615465	6.02	8.151	1	19.5895
6b9d_A	R415Q	Q8WXF7	R415Q	ATL1	-0.591475	0.107262	0.139	0.56	0.09	-0.41	0.15	-0.202	-0.092	0.97	-0.31	-0.64	1	-0.016	0.051	0.702	0.012	0.002	0	0.999999	0.875	-2.99	0.09	0.784	-0.2928	0.531	0.194364	0.429	0.452	0.916604	0.762173	0.685094	0.075623	23	0.995162	0.97672	2.00731	0.999953	0.6512	4.86	5.886	1	14.3209
6b9d_A	S160P	Q8WXF7	S160P	ATL1	0.595018	-0.215048	25.478	0	0.37	0.67	0.55	-0.13	0.267	0.68	-0.02	0.22	-1	-5.745	0.007	0.004	0.982	0.849	0	1	1.895	-0.9	-2.14	0.824	-0.2246	0.4427	0.076178	0.655	0.596	0.945394	1.72699	0.844552	0.614717	31	0.998719	0.97648	6.01504	1	0.615465	5.49	7.941	1	14.7793
6b9d_A	G409C	Q8WXF7	G409C	ATL1	8.96492	-1.32594	2.937	0	0.86	-2.2	-2.66	-0.771	-1.028	1.47	-0.08	-0.46	-3	0.838	0.273	0.001	1	0.998	0	1	2.85	0.33	-8.66	0.82	0.0339	0.4758	0.098021	0.599	0.603	0.771619	1.73802	0.883544	0.658768	31	0.996837	0.99494	14.6645	1	0.6512	5.76	10.003	1	18.9619
6b9d_A	Q188R	Q8WXF7	Q188R	ATL1	0.271343	-0.241028	-0.52	0	0.3	0.46	-0.04	-0.44	-0.353	0.95	-0.04	-0.15	1	0.613	0.302	0.002	0.999	0.991	0	1	3.445	-0.97	-3.6	0.768	0.5336	0.6605	0.172431	0.865	0.798	0.913777	1.59218	0.86866	0.798978	30	0.998691	0.99444	12.7429	1	0.615465	5.46	9.234	1	15.019
6b9d_A	G410R	Q8WXF7	G410R	ATL1	3.46605	-0.204274	3.189	0.01	2.32	-2.59	-2.48	-0.286	-0.472	2.25	-0.46	-0.31	-2	-0.12	-1.319	0.096	0.941	0.757	0	1	2.85	-2.99	-7.69	0.875	0.8653	0.8671	0.341554	0.817	0.677	0.978036	1.66249	0.850964	0.441655	29.15	0.999243	0.994645	11.7382	1	0.6512	5.76	10.003	1	18.9619
6b9d_A	Y196C	Q8WXF7	Y196C	ATL1	5.095	-2.13504	3.231	0	2.32	-1.05	-1.29	-2.009	-1.978	0.91	0.328	-1.14	-2	-0.786	-0.765	0	1	1	0	1	3.495	0.08	-8	0.957	0.1633	0.4864	0.28912	0.813	0.765	0.938982	1.88691	0.941877	0.827699	34	0.997789	0.99351	13.6078	1	0.615465	5.81	9.279	1	15.3567
6b9d_A	F402L	Q8WXF7	F402L	ATL1	0.379963	-2.28299	1.542	0	0.91	-1.53	-1.33	-1.766	-1.89	0.59	0.088	-0.51	0	-0.456	-0.44	0.003	0.998	0.926	0	1	2.735	-0.7	-5.66	0.925	0.0494667	0.530367	0.151932	0.764	0.706	0.906605	1.51991	0.837209	0.538648	25.9	0.998571	0.935887	6.73243	0.336912	0.6512	3.25	2.77233	0.961333	10.9006
6b9d_A	R198S	Q8WXF7	R198S	ATL1	0.654088	-1.04388	1.118	0.01	1.43	-1.5	-1.15	-0.312	-0.433	0.91	0.096	-0.63	-1	-0.431	-0.552	0.001	0.853	0.642	0	1	2.75	-0.88	-5.04	0.837	-0.0882	0.4628	0.210748	0.618	0.813	0.918811	1.54178	0.82831	0.67694	24.85	0.994181	0.859825	2.87961	0.808557	0.615465	-1.94	0.627	0.997	14.2383
6b9d_A	S179Y	Q8WXF7	S179Y	ATL1	-0.523831	-0.197306	-1.253	0	-0.16	1.7	1.35	-0.554	0.114	1.05	-0.51	0.14	-2	0.635	0.443	0.027	0.999	0.985	0	1	3.285	0.05	-5.26	0.801	-0.0424	0.4742	0.116759	0.466	0.647	0.789037	1.8813	0.886618	0.742477	26.2	0.994554	0.99058	8.60623	1	0.615465	4.57	7.83	1	13.8037
6b8y_A	R482G	P36897	R482G	TGFBR1	3.45377	-1.45123	11.987	0	2.03	-2.84	-2.67	-2.001	-2.649	0.84	2.158	-1.96	-2	-1.094	-1.725	0	1	1	0	1	4.945	-5.65	-6.32	0.964	0.9912	0.9894	0.722595	0.927	0.911	0.995544	1.87457	0.894114	0.570859	28.1	0.997861	0.90437	7.14148	0.985593	0.732398	3.23	3.109	0.99	12.1377
6b8y_A	K232N	P36897	K232N	TGFBR1	1.85919	-1.28157	2.602	0	0.64	-0.53	-1.06	-1.551	-1.408	6.67	0.081	-0.86	0	-0.631	-1.197	0	1	1	0	1	4.84	-5.4	-4.86	0.967	0.983	0.9856	0.864708	0.834	0.961	0.981219	3.5965	0.905839	0.568497	27.5	0.997735	0.90989	5.27961	0.99993	0.744818	2.32	3.191	1	6.9822
6b8y_A	S236F	P36897	S236F	TGFBR1	-0.366509	-0.161741	1.69	0	0.6	0.45	0.11	-0.892	-0.717	0.38	-0.09	0.36	-2	0.919	1.089	0	1	0.999	0	1	2.81	-0.21	-5.73	0.778	0.1001	0.5394	0.139157	0.654	0.548	0.881923	3.48736	0.861563	0.431623	27.4	0.998525	0.97748	9.51673	1	0.744818	5.59	7.86	1	18.3707
6b8y_A	W242R	P36897	W242R	TGFBR1	3.42553	-2.16512	5.338	0	2.52	-1.51	-0.41	-1.704	-1.515	0.94	2.509	-1.08	-3	-0.416	-0.582	0	1	1	0	1	1.98	-3.18	-13.6	0.894	0.9583	0.8909	0.62573	0.923	0.816	0.977989	4.99964	0.935517	0.485034	29.55	0.996695	0.97785	8.58895	1	0.744818	5.59	7.972	1	14.7546
6b8y_A	M253T	P36897	M253T	TGFBR1	1.84182	-0.965081	2.156	0	0.71	-0.88	-0.82	-1.538	-0.708	0.45	1.303	-0.52	-1	-0.235	-0.215	0.001	0.492	0.396	0	1	1.64	-0.07	-5.82	0.847	-0.3997	0.3595	0.115094	0.582	0.538	0.950785	3.37465	0.943488	0.440886	26.5	0.991976	0.97627	4.55034	1	0.732398	5.59	7.972	1	14.7546
6b8y_A	D266G	P36897	D266G	TGFBR1	1.61022	-0.491769	2.613	0	0.46	0.55	0.61	-0.736	-0.325	3.24	0	-0.71	-1	-0.535	-0.241	0	1	0.999	0	1	1.9	-3.16	-6.8	0.941	0.8804	0.8703	0.52831	0.929	0.664	0.992009	4.21975	0.884077	0.469676	34	0.998543	0.98969	7.04148	1	0.732398	5.36	9.271	1	14.3426
6b8y_A	T274A	P36897	T274A	TGFBR1	1.41206	-0.621749	1.947	0	0.83	-0.45	-0.5	-0.849	-0.739	0.48	0.684	-0.51	0	-0.144	-0.132	0.003	1	0.999	0	1	1.92	-0.12	-4.85	0.909	0.0953	0.4924	0.169381	0.631	0.604	0.910962	1.38128	0.807023	0.45389	27.5	0.998689	0.98768	8.41298	1	0.732398	5.87	9.325	1	15.5573
6b8y_A	Q275R	P36897	Q275R	TGFBR1	0.902575	-0.393736	1.615	0.02	0.6	0.5	-0.09	-0.666	-0.184	1.9	-0.17	0.12	1	0.257	1.066	0.002	0.995	0.973	0	1	1.49	-0.12	-3.81	0.903	-0.2671	0.3798	0.094179	0.709	0.618	0.969591	1.70071	0.840879	0.448349	33	0.998783	0.98768	8.99015	1	0.732398	5.87	9.325	1	15.5573
6b8y_A	G312S	P36897	G312S	TGFBR1	2.89611	-0.855167	2.275	0	0.44	-2.23	-2.32	-1.925	-2.052	0.82	0.671	-0.9	0	0.363	-0.622	0	1	1	0	1	3.525	-4.04	-5.84	0.911	1.0863	0.9646	0.689676	0.964	0.964	0.976424	1.65296	0.882356	0.509761	28.3	0.999057	0.99042	19.0791	1	0.732398	5.87	10.003	1	19.3531
6b8y_A	D351A	P36897	D351A	TGFBR1	-0.407171	-0.333029	-1.669	0	1.36	0.92	0.43	-0.444	-0.017	1.04	1.229	-1.2	-2	-0.671	-1.052	0.002	1	1	0	1	5.445	-3.15	-7.72	0.961	1.0978	0.9475	0.739949	0.949	0.967	0.975263	1.84245	0.888233	0.570557	33	0.996023	0.99187	19.5265	1	0.732398	5.73	9.312	1	15.3006
6b8y_A	C474R	P36897	C474R	TGFBR1	10.7287	-1.73476	5.177	0	2.25	-1.76	-2.13	-1.447	-1.32	4.78	1.464	-0.89	-3	0.239	-0.832	0.001	1	1	0	1	4.31	-3.67	-10.95	0.967	1.0889	0.9576	0.653547	0.958	0.824	0.969804	2.15231	0.945977	0.572195	31	0.997334	0.98495	18.0846	1	0.732398	5.66	8.017	1	15.1732
6b8y_A	M318R	P36897	M318R	TGFBR1	0.0278683	0.162516	1.025	0	0.36	-0.24	-0.14	-0.203	0.077	1.05	0.562	-0.56	-1	0.177	0.557	0.029	0.991	0.875	0	1	0.465	-0.05	-5.67	0.926	-0.428	0.2179	0.09422	0.69	0.796	0.914422	1.98523	0.889019	0.427326	28.4	0.987305	0.98397	5.14073	1	0.732398	5.87	8.017	1	15.5573
6b8y_A	D400G	P36897	D400G	TGFBR1	2.69787	-0.517431	8.987	0	1.06	-0.65	-2.36	-2.072	-1.491	3.64	1.361	-1.11	-1	-0.572	-1.585	0.007	1	0.998	0	1	4.895	-5.86	-6.72	0.996	0.9222	0.9924	0.882789	0.977	0.962	0.986173	1.89588	0.894292	0.578287	33	0.998765	0.99211	18.3002	1	0.732398	5.33	9.325	1	14.5848
6b8y_A	T200I	P36897	T200I	TGFBR1	-2.19519	0.806543	-2.569	0	0.41	0.48	0.35	-0.028	0.364	1.41	-0.58	-0.9	-1	0.459	1.908	0.001	1	0.998	0	1	3.69	-5.97	-4.46	0.938	1.0239	0.9876	0.634317	0.977	0.92	0.985291	1.50208	0.893256	0.972365	26.7	0.9992	0.9774	12.4155	1	0.744818	5.59	7.86	1	18.3707
6b8y_A	R487P	P36897	R487P	TGFBR1	-0.384348	-0.908634	5.681	0	1.38	-1.41	-1.82	-0.177	-0.425	-2.9	0.072	-0.55	-2	-0.21	-0.543	0.001	1	1	0	1	3.635	-3.22	-6.29	0.966	1.0577	0.9278	0.552452	0.937	0.921	0.97141	1.99084	0.915726	0.521052	34	0.996339	0.99401	17.0191	1	0.732398	5.66	10.003	1	18.8853
6b8y_A	S241L	P36897	S241L	TGFBR1	-1.31157	-0.158289	-2.302	0	-0.14	2.28	1.53	0.49	1.284	1.52	-0.33	0.01	-2	0.309	1.55	0	1	0.999	0	1	2.395	-0.3	-5.82	0.936	0.0526	0.5283	0.20747	0.814	0.899	0.958184	3.07987	0.882457	0.483826	26.9	0.99935	0.97748	9.74915	1	0.744818	5.59	7.86	1	18.3707
6b8y_A	R487Q	P36897	R487Q	TGFBR1	-0.406588	0.308258	-1.594	0	-0.15	-0.13	0.15	-0.32	-0.055	0.25	-0.5	-0.73	1	-0.002	-0.297	0.001	1	0.999	0	1	1.485	-3.05	-3.61	0.85	0.8327	0.8444	0.281172	0.9	0.895	0.989847	1.75616	0.882751	0.419527	34	0.999521	0.99251	10.6386	1	0.732398	5.66	10.003	1	18.8853
6b8y_A	R487W	P36897	R487W	TGFBR1	-0.55433	-0.218412	-1.042	0	0.77	-0.31	-0.21	-0.35	-0.538	0.71	0.058	-0.31	-3	0.517	0.321	0	1	1	0	1	3.635	-3.24	-7.19	0.89	1.0662	0.917	0.319024	0.924	0.942	0.966007	1.68522	0.928523	0.523189	30	0.999089	0.94378	6.83642	0.998298	0.732398	3.77	2.621	1	14.2017
6b8y_A	G312D	P36897	G312D	TGFBR1	13.3729	-0.956639	7.754	0	0.95	-2.42	-2.76	-3.101	-3.33	1.64	0.757	-0.97	-1	0.318	-0.849	0	1	1	0	1	3.7	-4.09	-6.81	0.985	1.0699	0.9711	0.544201	0.961	0.97	0.972729	1.88812	0.917353	0.574759	29.3	0.998744	0.99042	24.4523	1	0.732398	5.87	10.003	1	19.3531
6b8y_A	M253V	P36897	M253V	TGFBR1	1.71877	-0.668096	0.314	0	0.91	0.57	0.41	-2.03	-0.922	2.21	1.419	-0.18	1	-0.278	-0.767	0.006	0.572	0.148	0	1	1.47	-0.12	-3.88	0.849	-0.6765	0.2356	0.10393	0.452	0.656	0.948659	2.80145	0.89501	0.422804	23.6	0.989648	0.98477	3.78701	1	0.732398	5.59	9.271	1	14.7546
6b8y_A	E245K	P36897	E245K	TGFBR1	0.720302	-0.831925	1.894	0	0.89	-2.29	-2.2	0.018	-0.068	0.68	2.294	-1.04	1	-0.231	0.25	0	1	1	0	1	2.89	-4.79	-3.89	0.913	1.0861	0.9741	0.592841	0.951	0.811	0.988751	3.52078	0.912985	0.472454	31	0.999385	0.98818	14.2691	1	0.744818	5.59	9.944	1	18.3707
6b8y_A	R487L	P36897	R487L	TGFBR1	-0.665127	0.388405	-1.717	0	0.33	-0.08	0.3	0.073	0.228	0.97	0.042	-0.02	-2	0.058	-0.484	0.001	1	0.999	0	1	2.83	-3.21	-6.13	0.906	1.014	0.9124	0.530828	0.907	0.875	0.976876	1.82988	0.91186	0.454338	34	0.998375	0.99343	14.7121	1	0.732398	5.66	10.003	1	18.8853
6b8y_A	E227V	P36897	E227V	TGFBR1	0.639041	0.18485	-3.442	0	-0.41	0.44	1.19	-0.123	0.296	2.09	0.532	-0.02	-2	-0.01	-0.137	0.002	1	0.995	0	1	2.445	-0.22	-6	0.746	-0.0451	0.4811	0.172575	0.449	0.593	0.868856	3.5965	0.762252	0.462511	29.5	0.993072	0.95987	5.32582	1	0.706298	5.59	5.247	1	14.7546
6b8y_A	W475C	P36897	W475C	TGFBR1	3.18192	-2.20004	9.03	0	2.79	-1.68	-1.79	-1.694	-1.555	2.35	1.296	-1.36	-2	-1.381	-0.431	0	1	1	0	1	3.635	-0.18	-11.82	0.922	0.4938	0.614	0.217573	0.6405	0.784	0.929526	2.0824	0.936874	0.519223	34	0.992149	0.99372	19.3328	1	0.732398	5.66	10.003	1	18.8853
6b8y_A	P436L	P36897	P436L	TGFBR1	4.39313	-0.723181	3.856	0	-0.56	0.44	0.32	-0.99	-0.601	4.74	-1.11	-0.97	-3	0.493	1.134	0	1	1	0	1	2.69	-3.18	-9.49	0.737	1.0033	0.9102	0.44567	0.922	0.863	0.967497	1.6737	0.89958	0.487966	27.3	0.9986	0.95224	13.1885	1	0.732398	5.93	7.905	1	19.118
6b8y_A	G214S	P36897	G214S	TGFBR1	0.645801	-1.00395	1.271	0	-0.43	-0.83	-0.34	-0.697	-0.533	2.51	-0.15	-0.94	0	0.278	0.364	0	0.999	0.992	0	1	4.275	-3.98	-5.79	0.975	1.0887	0.9664	0.595735	0.98	0.905	0.994973	3.30594	0.933438	0.498564	28.5	0.998877	0.98824	14.9213	1	0.706298	5.59	9.944	1	18.3707
6b8y_A	G353V	P36897	G353V	TGFBR1	-1.62282	-1.16755	-4.97	0	0.6	0.68	0.31	-0.352	0.015	0.22	-0.21	-0.68	-3	0.691	2.403	0.001	1	1	1,00E-06	1	4.835	-6.11	-8.68	0.991	0.9112	0.9944	0.804903	0.983	0.991	0.992999	1.85017	0.924178	0.574693	31	0.998051	0.99363	30.3705	1	0.732398	5.73	9.988	1	19.0403
6b8y_A	L354P	P36897	L354P	TGFBR1	1.33187	-2.89174	7.312	0	1.1	-1.29	-0.78	-1.592	-1.606	0.72	0.662	-2.43	-3	-0.614	-1.509	0	1	1	0	1	5.12	-3.76	-6.75	0.976	1.0795	0.9648	0.724248	0.99	0.954	0.984612	2.1005	0.911565	0.543606	33	0.999255	0.9855	18.0488	1	0.732398	5.73	8.006	1	15.3006
6b8y_A	D435H	P36897	D435H	TGFBR1	0.136948	0.138454	1.167	0	0.13	0.34	0.51	0.414	0.549	0.24	0.125	-0.43	-1	0.175	0.874	0.001	1	0.999	0	1	2.72	-3.2	-6.63	0.816	0.9825	0.9031	0.449072	0.881	0.595	0.978636	1.79914	0.918248	0.466871	31	0.995452	0.97513	14.1334	1	0.732398	5.93	10.003	1	19.118
6b8y_A	S287Y	P36897	S287Y	TGFBR1	0.875432	-0.529848	-0.391	0	0.98	-1	-1.73	-0.899	-1.258	1.48	-0.83	-0.45	-2	0.892	1.272	0.001	1	1	0	1	4.025	-3.61	-5.82	0.97	1.0792	0.9617	0.691572	0.935	0.888	0.977038	1.86296	0.862143	0.565973	26.9	0.995781	0.98592	22.4974	1	0.732398	5.87	7.905	1	19.3531
6au6_A	L99P	P63092-4	L100P	ACTC1	8.65011	-3.22477	11.611	0	4.48	-4.41	-4.14	-1.516	-2.205	6.41	2.755	-2.09	-3	-0.564	-1.144	0.001	NA	NA	0.002347	1	NA	-4.55	-4.44	0.674	1.0843	0.9469	0.853558	0.906	0.867	0.991127	NA	0.850155	NA	34	0.998758	0.94536	8.03949	1	0.645754	5.57	6.228	1	13.2519
6au6_A	Q227H	P63092-4	Q228H	ACTC1	0.260289	-0.691535	-0.36	0	-0.22	1.19	0.66	-0.776	-0.327	1.34	0.134	-0.85	0	0.406	1.424	0.007	NA	NA	0	1	NA	-1.93	-4.6	0.92	0.5405	0.7793	0.517464	0.778	0.803	0.984782	NA	0.902306	NA	26.45	0.990812	0.971945	4.0708	1	0.722319	2.09	2.153	1	7.091
6au6_A	S250R	P63092-4	S251R	ACTC1	3.94441	-0.57687	-0.496	0.02	1.35	-0.58	-1.07	-0.758	-0.605	0.81	-0.63	-0.74	-1	0.462	0.192	0.027	NA	NA	0	1	NA	-2.38	-3.92	0.887	1.0272	0.882033	0.837997	0.884667	0.862	0.974299	NA	0.894996	NA	31.1	0.998415	0.936337	11.1831	1	0.722319	4.98667	5.38833	1	16.6846
6au6_A	R258A	P63092-4	R259A	ACTC1	0.591487	-0.643006	2.245	0	1.15	0.11	0.05	-0.534	-0.388	0.23	0.483	-0.91	-1	-0.962	0.007	NA	NA	NA	NA	NA	NA	NA	NA	NA	NA	NA	NA	NA	NA	NA	NA	NA	NA	NA	NA	NA	NA	NA	NA	NA	NA	NA	NA
6au6_A	A366S	P63092-4	A367S	ACTC1	0.686229	-1.29012	-0.317	0	0.38	-1.89	-1.07	-2.024	-2.286	0.94	0.228	-2.01	1	0.301	0.542	0.003	NA	NA	0	1	NA	-2.79	-2.88	0.872	1.0576	0.9085	0.784333	0.936	0.838	0.999484	NA	0.90859	NA	32	0.998268	0.98409	15.0956	1	0.722319	5.17	9.519	1	19.0096
6au6_A	R231H	P63092-4	R232H	ACTC1	4.6673	-1.5194	5.188	0.01	0.34	-0.17	-0.55	-1.906	-1.808	1.02	0.097	-1.17	0	-0.08	-0.059	0.001	NA	NA	0	1	NA	-3.14	-4.8	0.94	1.0762	0.9306	0.818306	0.956	0.823	0.999332	NA	0.944351	NA	29.8	0.999546	0.99628	15.9651	1	0.722319	5.51	9.467	1	19.7708
6au6_A	P115L	P63092-4	P116L	ACTC1	2.05511	-0.591504	1.005	0	1.52	1.54	2.37	-0.382	0.275	0.13	0.643	-0.42	-3	-0.682	0.249	0.935	NA	NA	0	1	NA	-4.21	-8.94	0.585	0.8317	0.9141	0.501354	0.825	0.546	0.997822	NA	0.829066	NA	25.7	0.998894	0.96595	6.43664	1	0.645754	5.7	5.754	1	18.5843
6au6_A	L388R	P63092-4	L389R	ACTC1	0.447617	0.031221	1.561	0	-0.1	0.09	-0.29	-0.094	0.201	0.43	-0.14	-1.08	-2	-0.01	0.098	0	NA	NA	0	1	NA	-1.82	-5.57	0.947	0.9971	0.8542	0.671966	0.975	0.876	0.995603	NA	0.914182	NA	33	0.997818	0.97491	12.541	1	0.722319	5.17	7.61	1	15.2816
6au6_A	E392K	P63092-4	E393K	ACTC1	-0.436544	-0.0899378	-1.407	0.05	0	-0.98	-0.86	-0.038	0.174	0.27	0.577	-0.84	1	0.056	-0.052	0.211	NA	NA	0	1	NA	-1.65	-3.44	0.799	0.5439	0.7234	0.234564	0.837	0.575	0.977989	NA	0.909339	NA	33	0.99912	0.98263	6.37669	1	0.722319	5.17	9.519	1	19.0096
6au6_A	V117M	P63092-4	V118M	ACTC1	0.366577	-0.259527	2.591	0.03	0.93	-1.58	-1.49	-0.672	-0.911	2.43	0.198	-1.03	1	0.152	-0.303	0.006	NA	NA	6.7e-05	1	NA	-4.41	-2.54	0.524	1.0939	0.9528	0.609141	0.843	0.524	0.995291	NA	0.773153	NA	34	0.999048	0.96536	11.479	1	0.645754	5.7	7.594	1	18.5843
6au6_A	Q227K	P63092	Q227K	ACTC1	-0.496157	-0.732942	-0.94	0	0.84	0.4	-0.04	-0.045	0.415	0.38	1	-0.73	1	0.202	0.652	0.002	0.998	0.975	0	1	4.425	-2.07	-3.65	0.905	0.9635	0.8612	0.561811	0.856	0.772	0.996389	NA	0.904495	0.826146	27.6	0.993457	0.99509	12.0723	1	0.722319	5.59	7.469	1	20.0099
6au6_A	Q227L	P63092	Q227L	ACTC1	-0.741693	0.056783	-2.506	0.04	-0.64	1.47	0.79	0.318	0.9	0.03	0.191	-0.02	-2	0.181	1.618	0.001	0.743	0.518	0	1	3.62	-1.95	-6.19	0.903	0.9526	0.8687	0.741494	0.85	0.771	0.966658	NA	0.884307	0.834856	33	0.990849	0.99481	4.65753	1	0.722319	4.48	8.826	1	13.0903
6au6_A	Q227H	P63092	Q227H	ACTC1	0.260289	-0.691535	-0.36	0	-0.22	1.19	0.66	-0.776	-0.327	1.34	0.134	-0.85	0	0.406	1.424	0.007	1	0.994	0	1	4.285	-1.93	-4.6	0.935	0.5405	0.7793	0.517464	0.778	0.803	0.984782	NA	0.902306	0.785128	26.45	0.990812	0.971945	4.0708	1	0.722319	2.09	2.153	1	7.091
6au6_A	R165C	P63092	R165C	ACTC1	2.68257	-0.561069	3.73	0	1.05	-0.24	-0.28	-1.412	-1.259	0.27	0.136	-1.22	-3	-0.433	-0.926	0	1	0.999	0	1	3.88	-4.94	-7.42	0.818	0.3299	0.5852	0.601038	0.891	0.73	0.999384	NA	0.815015	0.891733	34	0.999327	0.92217	6.17959	1	0.722319	4.93	5.158	1	11.2577
6au6_A	Q227R	P63092	Q227R	ACTC1	-0.410237	-0.281232	-0.856	0.01	0.05	0.63	0.22	0.08	0.452	0.69	1.325	-0.46	1	0.348	1.835	0.002	0.999	0.992	0	1	4.63	-2.06	-3.65	0.925	0.9043	0.8444	0.561141	0.888	0.79	0.998698	NA	0.901754	0.834149	31	0.99431	0.99462	6.35733	1	0.722319	4.48	8.826	1	13.0903
6au6_A	R258W	P63092	R258W	ACTC1	0.671074	0.006942	3.264	0.07	0.3	0.25	0.39	-0.104	-0.261	-0.3	-0.13	-0.34	-3	0.217	0.382	0.188	0.968	0.621	0	1	2.715	-2.42	-6.06	0.71	0.7916	0.8553	0.25165	0.685	0.658	0.99808	NA	0.908608	0.777536	34	0.999023	0.88909	6.63132	1	0.722319	5.62	1.903	0.948	20.0098
6au6_A	C379Y	P63092	C379Y	ACTC1	7.97675	-1.50486	-0.254	0	1.01	-2.04	-1.52	-1.388	-1.716	1.23	-0.08	-1.03	-2	0.303	-0.342	0.002	1	1	0	1	3.52	-1.61	-10.53	0.928	0.8435	0.8047	0.502994	0.882	0.658	0.98981	NA	0.945444	0.887482	35	0.99724	0.9827	13.8807	1	0.722319	5.17	9.519	1	19.0096
6au6_A	A102V	P63092	A102V	ACTC1	2.60183	-0.546915	-3.248	0.02	0.26	-1.03	-1.14	-0.301	-0.149	0.24	0.232	-0.64	0	0.487	0.607	0.024	0.958	0.315	0	1	2.9	-2.45	-2.78	0.614	0.897	0.8496	0.408871	0.801	0.711	0.983253	NA	0.854348	0.772459	25.8	0.999108	0.94876	6.93914	1	0.645754	5.57	6.144	1	16.4627
6au6_A	R258Q	P63092	R258Q	ACTC1	0.337207	-0.772818	2.403	0.01	0.54	-0.65	-0.23	-0.226	-0.243	0.85	-0.05	-0.85	1	-0.618	-0.006	0.291	1	0.982	0	1	2.53	-2.38	-3.43	0.603	0.5699	0.8202	0.255172	0.716	0.525	0.984195	NA	0.842641	0.74876	35	0.999575	0.97413	10.3701	1	0.722319	5.62	9.471	1	20.0098
6au6_A	V248M	P63092	V248M	ACTC1	3.1237	-1.3133	2.686	0.01	1.15	-2.39	-2.1	-0.801	-1.2	7.23	-0.28	-0.87	1	0.458	0.066	0.001	1	0.988	0	1	4.455	-2.81	-2.28	0.771	1.0545	0.9181	0.643564	0.894	0.765	0.999681	NA	0.918144	0.811749	34	0.999091	0.97413	19.0146	1	0.722319	5.62	9.471	1	20.0098
6au6_A	S251R	Q5JWF2	S894R	GNAS	1.46119	-0.554059	2.585	0	1.4	0	-0.76	-0.666	0	-1	0.198	-0.74	-1	0.97	1.709	0	1	1	0	1	NA	-3.03	-4.87	0.885	0.991133	0.917267	0.836332	0.814667	0.704	0.995708	3.31666	0.885059	0.910399	30.9333	0.998434	0.92878	13.884	1	0.722319	4.84667	4.93	1	10.3201
6a1f_A	S346P	Q13627	S346P	DYRK1A	2.34514	-1.21929	NA	0	2.01	-1.82	-2.18	-1.093	-1.381	-0.9	0.628	-1.49	-1	-0.334	-0.41	NA	1	0.999	0	1	4.04	NA	NA	NA	0.3721	0.4929	0.123086	0.786	0.9	NA	NA	0.854544	0.559482	28.4	0.999086	0.98018	16.3548	1	0.706548	5.76	8.017	1	16.3786
6a1f_A	K188I	Q13627	K188I	DYRK1A	-0.515709	1.01731	-1.681	0	-1.47	2.68	0.15	0.103	0.948	2.52	-1.17	-0.5	-3	-0.232	0.787	NA	1	0.998	0	1	4.015	NA	NA	NA	0.707	0.6926	0.35634	0.849	0.895	NA	NA	0.891124	0.559212	33	0.995809	0.98777	14.0021	1	0.732398	5.54	9.325	1	15.967
6a1f_A	L245R	Q13627	L245R	DYRK1A	5.36446	-1.92458	6.276	0	1.76	-2.98	-2.99	-2.412	-2.461	0.49	1.537	-2.43	-2	-0.22	-1.659	NA	1	1	0	1	3.245	NA	NA	NA	0.5818	0.5955	0.687567	0.849	0.9	NA	NA	0.882451	0.556335	32	0.997957	0.96692	15.2049	1	0.736574	5.8	7.942	1	16.1316
6a1f_A	L295F	Q13627	L295F	DYRK1A	2.66641	-0.593395	1.435	0	0.87	-0.66	-0.58	-1.453	-1.663	2.92	-0.6	-1.75	0	0.48	0.15	NA	1	1	0	1	1.785	NA	NA	NA	0.0621	0.5423	0.162604	0.778	0.787	NA	NA	0.888144	0.437872	29	0.999159	0.94469	10.1166	1	0.706548	5.91	7.868	1	20.2989
6a1f_A	R467Q	Q13627	R467Q	DYRK1A	5.26702	-0.912967	NA	0.01	0.81	-3.06	-2.4	-1.161	-1.906	3.07	1.193	-1.51	1	-0.453	-0.953	NA	1	0.999	0	1	4.35	NA	NA	NA	0.6946	0.7153	0.261489	0.863	0.938	NA	NA	0.837946	0.559132	34	0.999588	0.99386	19.828	1	0.706548	5.83	9.923	1	20.115
6a1f_A	F308V	Q13627	F308V	DYRK1A	5.39503	-2.80218	5.846	0	1.78	-2.88	-2.17	-2.004	-2.447	2.67	0.503	-1.41	-1	-0.15	-1.594	NA	1	1	0	1	3.53	NA	NA	NA	0.431	0.5564	0.38674	0.826	0.94	NA	NA	0.930097	0.532171	28.7	0.992193	0.95073	14.6988	1	0.706548	5.91	8.003	1	16.3446
6a1f_A	S311F	Q13627	S311F	DYRK1A	28.2157	-0.512072	0.814	0	0.13	0.55	-0.21	-0.518	-0.373	-1.8	-1.64	-0.93	-2	1.135	2.164	NA	1	0.999	0	1	2.78	NA	NA	NA	0.4038	0.6437	0.407906	0.938	0.901	NA	NA	0.862697	0.497294	27.6	0.998666	0.9458	13.719	1	0.706548	5.91	6.158	1	20.2989
6a1f_A	G168D	Q13627	G168D	DYRK1A	-0.395305	-0.728734	2.091	0	-0.12	-1.48	-1.59	-0.17	0.015	1.01	-1.07	-1.07	-1	-0.162	-0.321	NA	1	0.998	0	1	4.365	NA	NA	NA	1.0771	0.9693	0.705724	0.976	0.965	NA	NA	0.937477	0.527561	32	0.998552	0.99676	20.0796	1	0.706548	5.24	9.992	1	19.1981
6a1f_A	A277P	Q13627	A277P	DYRK1A	4.28364	-1.04707	4.483	0	1.34	-1.36	-0.67	-0.441	-0.522	1.63	1.073	-0.55	-1	0.147	-0.195	NA	0.999	0.961	0	1	2.025	NA	NA	NA	-0.227	0.4419	0.104804	0.575	0.5	NA	NA	0.901105	0.48024	33	0.997815	0.97072	9.59445	1	0.706548	5.91	9.985	1	20.2989
6a1f_A	R325H	Q13627	R325H	DYRK1A	4.00039	-0.675678	NA	0	0.14	-0.56	-1.02	-1.909	-1.95	1.1	0.272	-1.72	0	-0.691	-1.724	NA	1	1	0	1	2.765	NA	NA	NA	-0.3872	0.2417	0.049232	0.707	0.934	NA	NA	0.915609	0.463166	34	0.999452	0.99331	17.2036	1	0.706548	5.57	10.003	1	19.9024
6a1f_A	D178G	Q13627	D178G	DYRK1A	3.04945	-1.18623	3.699	0	1.86	-0.54	-0.23	-2.438	-2.51	4.39	-0.12	-1.3	-1	-0.483	-1.502	NA	1	0.999	0	1	2.625	NA	NA	NA	-0.444	0.2352	0.074187	0.812	0.76	NA	NA	0.822595	0.429662	33	0.998683	0.98767	11.4281	1	0.732398	5.54	9.325	1	15.967
6a1f_A	D287V	Q13627	D287V	DYRK1A	3.19308	-0.0890465	-2.082	0	0.51	-0.24	-0.43	0.863	0.808	0.62	0.557	-1.28	-3	-0.398	0.391	NA	1	1	0	1	4.735	NA	NA	NA	1.1035	0.9449	0.835947	0.959	0.932	NA	NA	0.866	0.56688	33	0.99435	0.95868	17.8702	1	0.706548	5.91	9.309	1	16.3446
6a1f_A	Y327C	Q13627	Y327C	DYRK1A	3.58261	-2.07896	NA	0	2.75	-0.46	-1.26	-1.992	-1.887	0.19	0.761	-1.73	-2	-0.535	-1.488	NA	1	1	0	1	4.12	NA	NA	NA	0.4962	0.5468	0.191698	0.754	0.958	NA	NA	0.906968	0.557972	33	0.99844	0.99185	17.5455	1	0.706548	5.57	9.325	1	16.0172
6a1f_A	S346F	Q13627	S346F	DYRK1A	14.6281	-0.527038	NA	0	-0.24	0.59	0.03	-1.379	-1.032	2.99	-0.46	-0.74	-2	0.831	-0.023	NA	1	1	0	1	4.59	NA	NA	NA	0.3563	0.5166	0.058701	0.749	0.884	NA	NA	0.86047	0.563526	29.5	0.998813	0.98086	19.0261	1	0.706548	5.76	7.905	1	20.3431
6a1f_A	F308S	Q13627	F308S	DYRK1A	7.07501	-3.2965	11.166	0	3.05	-3.3	-2.18	-3.815	-4.028	1.35	1.339	-2.01	-2	-0.644	-4.134	NA	1	1	0	1	4.335	NA	NA	NA	0.5474	0.5874	0.499636	0.838	0.904	NA	NA	0.935057	0.562475	33	0.999005	0.94393	15.9834	1	0.706548	5.91	8.003	1	16.3446
5ugl_A	K659E	P21802-3	K660E	FGFR2	-0.143442	-0.286479	1.2	0	-0.18	0.21	-0.13	0.126	0.456	NA	0.097	-0.23	1	-0.158	-0.583	0	NA	NA	0	1	NA	-1.68	-3.38	0.752	0.337	0.618	0.11257	0.896	0.961	0.968772	1.17271	0.872199	NA	34	0.998946	0.97787	6.5992	1	0.706548	5.13	7.978	1	15.2394
5ugl_A	N549K	P21802-3	N550K	FGFR2	2.7828	-0.131295	2.443	0	0.83	-1.16	-1.64	-0.363	-0.316	4.27	0.844	-0.74	0	0.235	0.88	0.002	NA	NA	0	1	NA	-2.7	-5.18	0.879	0.1354	0.6163	0.514892	0.629	0.845	0.893287	1.97178	0.860542	NA	25.85	0.998068	0.832525	3.0121	0.995437	0.634777	2.67	1.288	1	7.515
5ugl_A	M537I	P21802-3	M538I	FGFR2	1.10926	0.313476	-0.228	0	0.76	-0.03	-0.35	-1.41	-0.942	0.35	-0.18	-1.26	1	-0.277	-0.109	0.038	NA	NA	0	1	NA	-1.44	-2.94	0.637	0.1838	0.3868	0.201185	0.739	0.428	0.905625	1.91742	0.872909	NA	25.7667	0.996806	0.960597	3.93009	1	0.634777	5.22	7.899	1	18.7662
5ugl_A	M535I	P21802-3	M536I	FGFR2	1.86256	0.3096	1.048	0	0.55	-0.32	-0.29	-1.607	-1.231	1.43	-0.16	-1.01	1	-0.026	-0.466	0.006	NA	NA	0	1	NA	-2.59	-3.43	0.583	0.5612	0.5413	0.402259	0.849333	0.704	0.963517	1.92617	0.890004	NA	25.7667	0.997248	0.960597	4.54547	1	0.634777	5.22	7.899	1	18.7662
5ugl_A	N638K	P21802-3	N639K	FGFR2	1.51614	-0.139982	1.445	0.03	0.82	-0.72	-1.19	-0.229	-0.181	0.68	0.516	-0.71	0	-0.113	-0.197	0.235	NA	NA	0	1	NA	-2.82	-4.41	0.672	0.0774	0.6108	0.207375	0.561	0.568	0.852383	1.25957	0.846762	NA	24	0.995682	0.634395	1.24465	0.851969	0.706548	-2.6	-0.082	0.698	12.906
5ugl_A	E565A	P21802	E565A	FGFR2	2.53055	-0.198619	0.008	0	0.1	0.21	-0.27	-0.684	-0.36	2.07	-0.12	-1.45	-1	-0.576	-0.288	NA	NA	NA	NA	NA	NA	NA	NA	NA	NA	NA	NA	NA	NA	NA	NA	NA	NA	NA	NA	NA	NA	NA	NA	NA	NA	NA	NA
5ugl_A	K526E	P21802	K526E	FGFR2	-0.242589	-0.187855	0.623	0	0.23	0.86	0.65	-0.118	0.634	0.77	-0.58	-0.15	1	-0.327	0.175	NA	NA	NA	NA	NA	NA	NA	NA	NA	NA	NA	NA	NA	NA	NA	NA	NA	NA	NA	NA	NA	NA	NA	NA	NA	NA	NA	NA
5ugl_A	A648T	P21802	A648T	FGFR2	1.27117	-1.10141	0.382	0	0.63	-2.88	-2.39	-1.678	-1.937	3.37	-0.54	-1.53	0	0.029	-0.066	NA	NA	NA	NA	NA	NA	NA	NA	NA	NA	NA	NA	NA	NA	NA	NA	NA	NA	NA	NA	NA	NA	NA	NA	NA	NA	NA	NA
5ugl_A	A628T	P21802	A628T	FGFR2	0.672955	-0.0727175	0.084	0	-0.09	-1.44	-1.15	-1.787	-1.789	4.2	0.118	-1.27	0	0.182	-0.39	NA	NA	NA	NA	NA	NA	NA	NA	NA	NA	NA	NA	NA	NA	NA	NA	NA	NA	NA	NA	NA	NA	NA	NA	NA	NA	NA	NA
5ugl_A	N549L	P21802	N549L	FGFR2	2.38637	0.345079	-1.997	0.01	-0.06	0.01	0.7	0.146	0.341	4.06	-0.49	0.22	-3	0.136	1.017	NA	NA	NA	NA	NA	NA	NA	NA	NA	NA	NA	NA	NA	NA	NA	NA	NA	NA	NA	NA	NA	NA	NA	NA	NA	NA	NA	NA
5ugl_A	K641R	P21802	K641R	FGFR2	1.63841	-0.784223	-0.668	0	0.1	-0.7	-0.61	-1.912	-1.757	5.74	-0.21	-0.93	2	0.063	-0.379	NA	NA	NA	NA	NA	NA	NA	NA	NA	NA	NA	NA	NA	NA	NA	NA	NA	NA	NA	NA	NA	NA	NA	NA	NA	NA	NA	NA
5ugl_A	E565G	P21802	E565G	FGFR2	3.7396	-0.697052	3.123	0	0.6	0.29	0.16	-1.073	-0.762	6.19	0.358	-1.64	-2	-0.758	-0.317	NA	NA	NA	NA	NA	NA	NA	NA	NA	NA	NA	NA	NA	NA	NA	NA	NA	NA	NA	NA	NA	NA	NA	NA	NA	NA	NA	NA
5ugl_A	N549H	P21802	N549H	FGFR2	8.11339	0.002351	2.457	0	0.39	-0.2	-0.02	-0.852	-0.854	0.73	0.108	-0.91	1	0.331	1.175	NA	NA	NA	NA	NA	NA	NA	NA	NA	NA	NA	NA	NA	NA	NA	NA	NA	NA	NA	NA	NA	NA	NA	NA	NA	NA	NA	NA
5ugl_A	L617M	P21802	L617M	FGFR2	0.171271	-0.564921	1.887	0	1.15	-0.99	-0.99	-1.3	-1.393	0.84	-0.09	-1.12	2	-0.091	0.024	NA	NA	NA	NA	NA	NA	NA	NA	NA	NA	NA	NA	NA	NA	NA	NA	NA	NA	NA	NA	NA	NA	NA	NA	NA	NA	NA	NA
5ugl_A	V564I	P21802	V564I	FGFR2	-0.385739	-0.195078	-0.247	0	0.63	-0.6	-0.81	-0.698	-0.454	2.38	-0.5	-0.35	3	0.215	0.202	NA	NA	NA	NA	NA	NA	NA	NA	NA	NA	NA	NA	NA	NA	NA	NA	NA	NA	NA	NA	NA	NA	NA	NA	NA	NA	NA	NA
5ugl_A	N549K	P21802	N549K	FGFR2	2.7828	-0.131295	2.443	0	0.83	-1.16	-1.64	-0.363	-0.316	4.27	0.844	-0.74	0	0.235	0.88	NA	NA	NA	NA	NA	NA	NA	NA	NA	NA	NA	NA	NA	NA	NA	NA	NA	NA	NA	NA	NA	NA	NA	NA	NA	NA	NA	NA
5ugl_A	I547V	P21802	I547V	FGFR2	0.770971	-0.776595	1.674	0.01	1.36	-2.81	-2.3	-1.934	-2.453	-2.4	0.286	-0.97	3	-0.236	-1.299	NA	NA	NA	NA	NA	NA	NA	NA	NA	NA	NA	NA	NA	NA	NA	NA	NA	NA	NA	NA	NA	NA	NA	NA	NA	NA	NA	NA
5ugl_A	M537I	P21802	M537I	FGFR2	1.10926	0.313476	-0.228	0	0.76	-0.03	-0.35	-1.41	-0.942	0.35	-0.18	-1.26	1	-0.277	-0.109	NA	NA	NA	NA	NA	NA	NA	NA	NA	NA	NA	NA	NA	NA	NA	NA	NA	NA	NA	NA	NA	NA	NA	NA	NA	NA	NA	NA
5ugl_A	M535I	P21802	M535I	FGFR2	1.86256	0.3096	1.048	0	0.55	-0.32	-0.29	-1.607	-1.231	1.43	-0.16	-1.01	1	-0.026	-0.466	NA	NA	NA	NA	NA	NA	NA	NA	NA	NA	NA	NA	NA	NA	NA	NA	NA	NA	NA	NA	NA	NA	NA	NA	NA	NA	NA	NA
5ugl_A	I548L	P21802	I548L	FGFR2	0.262796	-0.536775	0.562	0.02	0.56	0.36	0.13	-1.14	-0.775	2.59	0.181	-0.89	2	0.041	0.063	NA	NA	NA	NA	NA	NA	NA	NA	NA	NA	NA	NA	NA	NA	NA	NA	NA	NA	NA	NA	NA	NA	NA	NA	NA	NA	NA	NA
5ugl_A	K658E	P21802	K658E	FGFR2	-0.770034	-0.239175	1.144	0	-0.12	0.21	-0.26	-0.249	0.133	NA	0.118	-0.45	1	-0.044	-0.058	NA	NA	NA	NA	NA	NA	NA	NA	NA	NA	NA	NA	NA	NA	NA	NA	NA	NA	NA	NA	NA	NA	NA	NA	NA	NA	NA	NA
5ugl_A	K658N	P21802	K658N	FGFR2	0.201338	-0.297652	0.653	0	0.09	-0.19	-0.45	-0.504	-0.225	NA	0.098	-0.1	0	-0.053	-0.414	NA	NA	NA	NA	NA	NA	NA	NA	NA	NA	NA	NA	NA	NA	NA	NA	NA	NA	NA	NA	NA	NA	NA	NA	NA	NA	NA	NA
5ugl_A	T524A	P21802	T524A	FGFR2	0.0323452	-0.474449	1.239	0.01	2.82	0.09	-0.08	-0.908	-0.277	1.97	0.464	-0.78	0	-0.029	-0.101	NA	NA	NA	NA	NA	NA	NA	NA	NA	NA	NA	NA	NA	NA	NA	NA	NA	NA	NA	NA	NA	NA	NA	NA	NA	NA	NA	NA
5ugl_A	N638T	P21802	N638T	FGFR2	3.18202	-0.135451	1.925	0.01	1.05	-0.61	-0.83	-0.462	-0.426	1.56	0.108	-0.49	0	-0.091	-0.254	NA	NA	NA	NA	NA	NA	NA	NA	NA	NA	NA	NA	NA	NA	NA	NA	NA	NA	NA	NA	NA	NA	NA	NA	NA	NA	NA	NA
5ugl_A	I642K	P21802	I642K	FGFR2	5.23974	-3.07301	9.551	0	3.53	-3.24	-3.42	-2.715	-2.937	9.01	1.219	-2.44	-3	0.265	-0.587	NA	NA	NA	NA	NA	NA	NA	NA	NA	NA	NA	NA	NA	NA	NA	NA	NA	NA	NA	NA	NA	NA	NA	NA	NA	NA	NA	NA
5ugl_A	A674V	P21802	A674V	FGFR2	1.20808	1.03341	-1.434	0.01	0.81	-1.03	-0.85	-0.26	-0.243	0.68	-0.18	-0.63	0	0.294	0.638	NA	NA	NA	NA	NA	NA	NA	NA	NA	NA	NA	NA	NA	NA	NA	NA	NA	NA	NA	NA	NA	NA	NA	NA	NA	NA	NA	NA
5ugl_A	G493W	P21802	G493W	FGFR2	1.29653	-0.518119	-1.973	0	1.38	-1.78	-1.97	-1.468	-1.732	8.51	-0.73	-0.46	-2	1.889	1.176	NA	NA	NA	NA	NA	NA	NA	NA	NA	NA	NA	NA	NA	NA	NA	NA	NA	NA	NA	NA	NA	NA	NA	NA	NA	NA	NA	NA
5ugl_A	N549K	P22607-2	N542K	FGFR3	2.7828	-0.131295	2.443	0	0.83	-1.16	-1.64	-0.363	-0.316	4.27	0.844	-0.74	0	0.235	0.88	0.002	1	1	0	1	NA	-2.7	-5.3	0.985	0.1757	0.6029	0.90704	0.693	0.904	0.946013	1.04686	0.847136	NA	24.25	0.99271	0.968265	3.08821	0.999924	0.695654	3.15	3.016	1	8.1703
5ugl_A	V562M	P22607-2	V555M	FGFR3	0.567133	-0.13681	0.348	0	1.29	-2.39	-2.3	-0.768	-1.163	6.36	0.105	-1.45	1	0.323	0.078	0.011	1	0.971	0	1	NA	-1.78	-2.59	0.699	0.2486	0.5225	0.723647	0.701	NA	0.879541	0.940268	0.916773	NA	29.5	0.993844	0.99275	4.97327	1	0.718356	4.44	7.74	1	17.4359
5ugl_A	G706C	P22607-2	G699C	FGFR3	2.12333	-0.549617	1.655	0	0.56	-2.22	-2.87	-1.123	-1.545	8.91	0.275	-0.74	-3	-0.067	-1.18	0.002	1	1	NA	1	NA	-3.13	-7.66	0.862	0.0612	0.5374	0.553984	0.878	0.724	0.935896	2.29651	0.891206	NA	29.5	0.988216	0.97028	3.70407	1	0.718356	4.49	9.547	1	17.5412
5ugl_A	Y657F	P22607-2	Y650F	FGFR3	0.248387	-0.145978	0.061	0	0.01	-0.14	-0.46	-0.541	-0.132	NA	0.097	-0.55	3	0.098	0.363	0	0.999	0.998	0	1	NA	-1.87	-3.55	0.776	0.5299	0.7037	0.716367	0.866	0.845	0.89996	2.14202	0.87806	NA	26.4	0.952121	0.98454	5.81508	1	0.695654	4.35	7.205	1	13.8152
5ugl_A	K659E	P22607	K650E	FGFR3	-0.143442	-0.286479	1.2	0	-0.18	0.21	-0.13	0.126	0.456	NA	0.097	-0.23	1	-0.158	-0.583	0.001	1	0.999	0	1	0.82	-1.68	-3.56	0.933	0.2986	0.6044	0.82805	0.837	0.98	0.94326	NA	0.881934	0.858191	27.2	0.989829	0.98436	5.16772	1	0.695654	4.35	9.008	1	13.8152
5ugl_A	N549K	P22607	N540K	FGFR3	2.7828	-0.131295	2.443	0	0.83	-1.16	-1.64	-0.363	-0.316	4.27	0.844	-0.74	0	0.235	0.88	0.002	1	1	0	1	-0.1	-2.7	-5.3	0.996	0.1757	0.6029	0.90704	0.693	0.904	0.946013	NA	0.847136	0.892124	24.25	0.99271	0.968265	3.08821	0.999924	0.695654	3.15	3.016	1	8.1703
5ugl_A	K659M	P22607	K650M	FGFR3	0.326756	0.124002	-1.058	0	-0.13	0.19	0.35	-0.023	0.052	NA	0.64	0.23	-1	-0.021	-0.161	0	1	1	0	1	0.52	-1.76	-5.34	0.895	0.3119	0.5815	0.857202	0.832	0.972	0.952503	NA	0.853107	0.899295	26.6	0.976472	0.9792	4.35049	0.999999	0.695654	3.12	7.205	1	11.07
5ugl_A	N549T	P22607	N540T	FGFR3	2.22303	-0.139365	1.515	0	0.23	0.04	0.15	-0.921	-0.627	1.43	-0.07	-0.42	0	0.005	0.549	0.002	1	1	0	1	0.895	-2.84	-5.28	0.974	0.6032	0.6975	0.793086	0.796	0.972	0.959513	NA	0.785652	0.899008	26.8	0.978619	0.99223	5.05136	1	0.695654	4.88	8.73	1	14.7705
5ugl_A	I547V	P22607	I538V	FGFR3	0.770971	-0.776595	1.674	0.01	1.36	-2.81	-2.3	-1.934	-2.453	-2.4	0.286	-0.97	3	-0.236	-1.299	0.032	0.991	0.983	0	1	0.155	-3.16	-0.89	0.413	0.6624	0.7272	0.642285	0.685	0.901	0.885607	NA	0.721745	0.625577	22.1	0.931272	0.97768	2.09001	1	0.695654	3.69	6.947	1	10.8403
5ugl_A	K659N	P22607	K650N	FGFR3	0.432363	-0.473394	0.678	0	-0.11	-0.16	-0.61	-0.106	0.086	NA	0.069	0.18	0	-0.104	-0.254	0.001	1	1	0	1	0.615	-1.73	-4.43	0.955	0.1291	0.5852	0.821719	0.657	0.964	0.9441	NA	0.894376	0.87558	26.55	0.991161	0.93432	4.33298	0.999948	0.695654	3.48	1.765	1	5.6966
5ugl_A	K659Q	P22607	K650Q	FGFR3	0.261352	-0.198643	0.337	0	-0.1	-0.48	-0.02	-0.165	-0.011	NA	0.163	-0.12	1	-0.138	-0.258	0.002	1	0.999	0	1	0.825	-1.7	-3.56	0.9	0.2266	0.5634	0.811485	0.771	0.987	0.939132	NA	0.866341	0.858971	26.7	0.972509	0.98507	4.77585	1	0.695654	4.35	9.008	1	13.8152
5ugl_A	N549S	P22607	N540S	FGFR3	2.2639	-0.392675	4.043	0	1.36	-1.38	-0.7	-1.375	-1.505	4.81	0.242	-0.88	1	-0.043	0.097	0.026	1	1	0	1	0.44	-2.79	-4.41	0.908	0.5874	0.6795	0.826178	0.782	0.94	0.948737	NA	0.751015	0.881682	25.9	0.995247	0.99144	4.83131	1	0.695654	4.88	8.73	1	14.7705
5ugl_A	D522N	P22607	D513N	FGFR3	-0.229123	-0.0651218	-0.546	0.15	0.58	-0.35	-0.44	-0.878	0.494	1.29	0.533	0.25	1	0.029	0.596	0.348	0.984	0.607	0	1	0.83	-1.61	-2.65	0.743	-0.2332	0.3687	0.315309	0.393	0.766	0.87554	NA	0.701318	0.832578	22.9	0.933016	0.94757	1.36313	1	0.695654	4.04	6.485	1	13.4436
5ugl_A	R630H	P22607	R621H	FGFR3	0.404287	-0.980735	0.426	0	0.43	-0.22	-0.7	-1.407	-1.547	0.56	-0.36	-1.76	0	-0.107	-0.743	0	1	1	0	1	2.27	-2.29	-4.35	0.978	0.8288	0.8051	0.744671	0.891	0.971	0.943636	NA	0.924571	0.923331	27.2	0.998056	0.99306	7.19345	1	0.695654	4.18	9.655	1	16.916
5ugl_A	K659T	P22607	K650T	FGFR3	0.720093	-0.151468	-0.083	0	-0.14	0	-0.13	-0.379	-0.118	NA	0.694	0.03	-1	-0.131	-0.21	0.001	1	1	0	1	0.585	-1.71	-5.34	0.801	0.0994	0.5714	0.843297	0.781	0.987	0.946967	NA	0.886998	0.883141	26	0.990188	0.97928	3.99875	0.999999	0.695654	3.12	7.205	1	11.07
5ugl_A	T555K	P22607	T546K	FGFR3	-0.419767	-0.71601	3.228	0	1.49	-1.38	-1.23	-0.631	-0.621	3.08	0.856	-1.1	-1	0.25	0.605	0.001	1	1	0	1	1.75	-1.77	-5.34	0.96	0.5219	0.6995	0.754711	0.984	0.78	0.962951	NA	0.908234	0.906062	24.5	0.978326	0.99008	7.709	1	0.695654	4.88	5.821	1	18.386
5ugl_A	Y657S	P22607	Y648S	FGFR3	0.00125899	-1.37003	2.393	0	0.25	-1.35	-1.34	-1.82	-1.601	NA	0.022	-1.47	-2	-0.154	-0.756	0	1	1	0	1	1.475	-1.82	-7.98	0.91	0.5299	0.7037	0.895569	0.935	0.803	0.946714	NA	0.884872	0.905537	27.8	0.966201	0.98507	5.92204	1	0.695654	4.35	7.205	1	13.8152
5ovd_A	F623V	Q07889	F623V	SOS1	4.46482	-2.44794	5.391	0	2.14	-2.51	-2.34	-0.946	-1.186	NA	-0.23	-1.7	-1	-0.718	-0.52	0.002	0.999	0.998	0	1	3.61	0.3	-5.85	0.92	0.2205	0.4995	0.06671	0.725	0.831	0.920746	1.74205	0.894472	0.724058	28.6	0.992312	0.99038	11.6845	1	0.706298	5.67	8.923	1	15.9085
5ovd_A	Y702C	Q07889	Y702C	SOS1	2.65556	-1.97843	2.257	0	2.16	-1.44	-1.35	-0.741	-0.733	NA	-0.24	-1.61	-2	-0.544	-0.606	0.001	0.999	0.988	0	1	2.6	0.61	-8.69	0.919	-0.4305	0.2972	0.050737	0.491	0.67	0.893889	1.71623	0.772247	0.630297	29.2	0.997921	0.97133	8.84369	0.99996	0.706548	5.92	7.908	1	12.2136
5ovd_A	Y702H	Q07889	Y702H	SOS1	2.55572	-1.21212	3.482	0	1.45	-0.76	-1.13	-1.483	-1.329	NA	0	-1.85	2	-0.323	-0.705	0.016	0.992	0.983	0	1	1.91	0.63	-4.83	0.953	-0.634	0.2425	0.026774	0.681	0.817	0.884612	1.74408	0.78101	0.620866	28	0.998656	0.99592	8.26337	1	0.706548	5.92	9.197	1	16.3678
5ovd_A	K728I	Q07889	K728I	SOS1	-0.355385	0.16157	-1.029	0	0.07	-0.3	0.23	0.55	0.734	NA	0.516	0.1	-3	0.016	0.54	0.001	0.982	0.985	0	1	2.985	1.44	-7.73	0.903	-0.7231	0.2043	0.112296	0.608	0.51	0.859696	2.03905	0.776622	0.872272	31	0.993378	0.98885	9.79622	1	0.732398	5.87	7.908	1	16.5764
5ovd_A	I733F	Q07889	I733F	SOS1	3.63698	-1.5301	1.071	0.02	1.46	-1.1	-0.46	-1.613	-1.778	NA	-0.24	-1.37	0	0.27	-0.258	0.004	1	0.999	0	1	2.495	1.5	-3.73	0.902	-0.7996	0.1869	0.053805	0.571	0.806	0.8029	1.9315	0.770477	0.846129	24.4	0.989511	0.98387	8.04945	1	0.732398	5.87	6.174	1	16.5764
5ovd_A	E846K	Q07889	E846K	SOS1	1.50778	0.137187	-0.949	0	0.57	-1	-0.38	-0.961	-0.038	NA	0.492	-0.43	1	-0.064	-0.198	0.077	0.239	0.307	0	1	0.35	1.65	-3.52	0.874	-1.0252	0.0587	0.017694	0.443	0.796	0.891838	1.54858	0.793137	0.573302	23.3	0.997838	0.99157	2.97167	1	0.732398	5.65	7.781	1	19.7147
5ovd_A	Y1008H	Q07889	Y1008H	SOS1	2.29061	-0.853766	3.5	0.09	0.64	-0.3	-0.91	-1.001	-0.71	NA	0.04	-1.05	2	-0.121	-0.027	0.076	0.001	0.009	4,00E-06	0.999997	1.855	1.56	-4.15	0.281	-1.0095	0.1027	0.007816	0.167	0.241	0.319323	0.131843	0.828276	0.820401	22.9	0.996295	0.96205	2.99646	1	0.732398	5.42	5.743	1	15.4643
5ovd_A	D620G	Q07889	D620G	SOS1	2.78484	-1.0918	0.929	0	1.43	-1.08	-2.38	-0.5	-0.65	NA	0.233	-1.75	-1	-0.129	-0.607	0.037	0.002	0.017	0	1	2.76	0.83	-6.04	0.792	-0.77	0.1969	0.017292	0.474	0.891	0.828508	0.777116	0.829361	0.71765	25.3	0.992074	0.98411	3.27568	1	0.706298	5.67	5.944	1	15.9085
5ovd_A	E891K	Q07889	E891K	SOS1	-0.316015	-0.103903	-1.202	0.13	-0.22	-0.98	-0.23	0.087	0.298	NA	0.848	-0.66	1	0.101	0.115	0.17	0.002	0.009	0	1	1.605	1.48	-1.8	0.714	-1.1114	0.0803	0.013266	0.185	0.457	0.749212	0.690604	0.84458	0.398034	23	0.99779	0.99061	3.24772	1	0.732398	5.95	7.794	1	20.3886
5ovd_A	I736R	Q07889	I736R	SOS1	1.63543	-2.0273	5.377	0	1.38	-0.9	-0.93	-1.608	-1.401	NA	0.25	-1.37	-3	-0.139	-1.303	0	0.999	0.989	0	1	2.49	1.56	-5.56	0.799	-0.7143	0.2101	0.06413	0.673	0.546	0.797039	2.02942	0.86737	0.867147	27.4	0.989988	0.99299	10.8572	1	0.732398	5.87	9.197	1	16.5764
5nn3_A	T614K	P10253	T614K	GAA	0.120533	-0.952422	1.004	0.06	2.29	NA	-1.33	-0.539	NA	0.44	0.172	-1.29	-1	NA	NA	0.065	0.995	0.968	6,00E-06	0.999977	4.445	-2.99	-3.38	0.972	1.069	0.9176	0.689093	0.835	NA	0.997829	NA	0.626153	0.962836	23.4	0.9936	0.98261	7.61057	1	0.615465	4.8	3.267	0.995	16.5972
5nn3_A	G335E	P10253	G335E	GAA	5.6818	-1.01584	4.808	0	2.9	NA	-3.07	-1.336	NA	5.61	0.207	-1.24	-2	NA	NA	0	0.997	0.957	4,00E-06	0.999994	4.64	-2.37	-7.67	0.912	0.9779	0.8666	0.596059	0.897	0.793	0.973044	NA	0.617678	0.859093	28.2	0.997477	0.97848	8.07741	1	0.706298	5.05	7.562	1	18.3805
5nn3_A	D459N	P10253	D459N	GAA	1.43894	-0.708547	-2.732	0	0.5	NA	-0.73	-1.078	NA	2.58	0.083	-1.79	1	NA	NA	0.055	0.995	0.846	4.7e-05	0.992424	2.23	-2.78	-4.48	0.89	0.6713	0.7908	0.275069	0.531	0.805	0.998484	NA	0.6977	0.909964	27.9	0.997897	0.91416	5.29443	1	0.718356	5.41	6.129	1	18.8022
5nn3_A	R190H	P10253	R190H	GAA	2.58117	-0.984417	6.285	0	1.02	NA	-0.88	-1.637	NA	2.09	0.296	-1.7	0	NA	NA	0	1	1	0	0.999592	3.62	-1.94	-4.77	0.816	0.9647	0.8432	0.40359	0.91	NA	0.997513	NA	0.417624	0.92706	30	0.999511	0.97076	10.0202	1	0.695654	5.05	7.85	1	17.1614
5nn3_A	G219R	P10253	G219R	GAA	20.994	0.103376	7.82	0	0.78	NA	-2.29	-0.878	NA	1.37	-0.16	-1.04	-2	NA	NA	0.069	1	0.9875	0	0.999999	3.23	-1.84	-6.08	0.957	0.72255	0.786	0.397509	0.873	0.778	0.988741	NA	0.595047	0.789632	28.95	0.999233	0.986905	8.45432	1	0.695654	5.15	9.709	1	18.2076
5nn3_A	R224W	P10253	R224W	GAA	4.48792	-0.903319	1.965	0	0.06	NA	0.31	-0.612	NA	0.07	-0.15	-0.81	-3	NA	NA	0.001	1	1	0	0.96051	4.135	-2.23	-7.24	0.923	0.5013	0.8559	0.388331	0.64	0.869	0.982108	NA	0.597511	0.966854	23.4	0.997955	0.25948	2.50651	0.999963	0.695654	-0.303	-0.037	0.001	15.9627
5nn3_A	E262K	P10253	E262K	GAA	-0.515257	-0.679777	-3.066	0.01	0.52	NA	-1.3	-1.724	NA	-5.5	0.037	-0.81	1	NA	NA	0.006	1	0.989	1,00E-06	0.99837	4.475	-2.97	-3.83	0.911	1.0783	0.9175	0.479897	0.888	NA	0.998234	NA	0.624906	0.977652	28.9	0.999197	0.98442	10.1526	0.999974	0.706298	5.08	7.872	1	16.6483
5nn3_A	G309R	P10253	G309R	GAA	17.9213	-0.729811	2.174	0	0.59	NA	-2.46	-1.336	NA	0.38	-0.15	-1.03	-2	NA	NA	0	1	1	0	0.999999	4.445	-3.45	-7.4	0.991	1.0973	0.9524	0.769943	0.964	0.909	0.996729	NA	0.864302	0.981911	31	0.999327	0.990125	13.8743	1	0.706298	5.29	7.934	1	19.2777
5nn3_A	R437C	P10253	R437C	GAA	2.44729	-1.09234	-0.804	0	0.7	NA	-0.07	-1.157	NA	6.65	-0.05	-0.81	-3	NA	NA	0.004	0.995	0.893	0.004033	0.997549	3.965	-3.31	-4.02	0.624	0.9853	0.8946	0.73207	0.782	0.886	0.996408	NA	0.321903	0.967482	24.7	0.998826	0.73724	4.58211	0.908531	0.695654	3.5	1.493	0.774	12.1612
5nn3_A	W481R	P10253	W481R	GAA	-0.231711	-1.35021	2.119	0	1.61	NA	-0.39	-2.119	NA	0.47	0.225	-1.29	-3	NA	NA	0	1	1	0	0.999582	4.225	-3.48	-13.24	0.89	1.0919	0.936	0.714094	0.967	0.939	0.999817	NA	0.828302	0.969921	28.5	0.995881	0.992455	9.92788	1	0.706298	5.31	7.519	1	14.9276
5nn3_A	M519T	P10253	M519T	GAA	3.28353	-2.38861	3.117	0	2.1	NA	-1.71	-2.053	NA	9.58	0.457	-1.53	-1	NA	NA	0	1	1	0	0.999947	4.54	-3.16	-5.95	0.985	1.0998	0.9449	0.790715	0.983	0.945	0.998641	NA	0.798327	0.978049	30	0.992506	0.99068	14.2559	1	0.706298	5.46	6.018	1	15.1997
5nn3_A	G615R	P10253	G615R	GAA	30.1664	-0.659124	10.276	0	2	NA	-3.68	-1.098	NA	4.59	-0.14	-0.77	-2	NA	NA	0.001	1	0.999	1,00E-06	0.999974	5.195	-5.21	-7.62	0.997	1.0009	0.9848	0.72624	0.989	0.97	0.998836	NA	0.728562	0.981147	29.95	0.999226	0.996055	13.6067	1	0.615465	4.8	9.796	1	16.5972
5nn3_A	D645N	P10253	D645N	GAA	1.63266	-0.447003	-3.584	0	0.66	NA	0.16	-2.903	NA	3.71	0.217	-1.3	1	NA	NA	0	1	1	0	0.999988	3.825	-4.52	-4.91	0.994	1.0879	0.9696	0.579495	0.868	NA	0.996858	NA	0.74534	0.973381	32	0.999176	0.99784	10.2068	1	0.741868	4.73	9.821	1	17.3185
5nn3_A	D645H	P10253	D645H	GAA	12.8223	-0.396719	-1.033	0	-0.11	NA	0.14	-3.035	NA	4.92	0.061	-0.89	-1	NA	NA	0	1	1	0	0.999998	4.835	-4.55	-6.88	0.995	1.0405	0.9784	0.602037	0.965	0.994	0.997075	NA	0.762654	0.980785	32	0.994672	0.99815	13.4116	1	0.741868	4.73	9.821	1	17.3185
5nn3_A	G648S	P10253	G648S	GAA	15.7012	-1.08603	6.079	0	2.49	NA	-2.82	-2.178	NA	2.48	0.248	-1.16	0	NA	NA	0	1	1	0	0.999998	4.295	-4.72	-5.89	0.99	1.0686	0.9745	0.672697	0.98	NA	0.99929	NA	0.749463	0.972473	31	0.998728	0.99748	11.9972	1	0.741868	4.73	9.821	1	17.3185
5nn3_A	R660H	P10253	R660H	GAA	2.84861	-0.892182	3.065	0	1.15	NA	-1.04	-2.966	NA	2.44	0.116	-1.21	0	NA	NA	0	1	1	0	0.999986	4.625	-4.37	-4.91	0.981	1.0891	0.9681	0.590702	0.976	NA	0.999651	NA	0.822278	0.972623	35	0.999566	0.99187	14.6469	1	0.741868	4.69	9.859	1	17.2266
5nn3_A	R672W	P10253	R672W	GAA	15.148	-0.726284	1.386	0	-0.78	NA	0.74	-0.885	NA	3.18	-0.11	-0.73	-3	NA	NA	0	1	1	2,00E-06	0.999504	4.615	-3.69	-7.86	0.997	0.993	0.9445	0.784165	0.9	0.977	0.999877	NA	0.759942	0.979912	28.7	0.999212	0.85024	6.10044	0.78001	0.706298	2.45	0.949	1	8.3561
5nn3_A	R702C	P10253	R702C	GAA	4.89282	0.297019	5.53	0	1.18	NA	-1.65	-2.188	NA	5.05	0.133	-0.85	-3	NA	NA	0	1	1	0	1	4.825	-4.35	-7.86	0.996	1.0786	0.9711	0.822823	0.985	0.984	0.998121	NA	0.624154	0.975719	32	0.999381	0.98672	11.7249	1	0.730579	4.9	5.872	1	17.6856
5nn3_A	S601L	P10253	S601L	GAA	7.44478	-1.20071	-3.95	0	0.35	NA	0.55	0.305	NA	3.21	0.172	0.31	-2	NA	NA	0.002	1	0.998	0	0.999971	5.02	-3.19	-5.9	0.978	1.1077	0.9434	0.819836	0.961	0.874	0.997965	NA	0.687911	0.982331	25.3	0.99913	0.98502	10.6764	1	0.615465	4.8	7.749	1	16.5972
5nn3_A	M318T	P10253	M318T	GAA	3.94749	-1.86824	2.789	0	1.73	NA	-2.01	-1.9	NA	2.69	0.259	-1.53	-1	NA	NA	0.003	0.998	0.984	0	0.997954	4.015	-2.55	-5.18	0.901	1.0151	0.8752	0.710404	0.89	0.864	0.998161	NA	0.761812	0.927389	32	0.991306	0.99393	10.0715	0.985065	0.706298	4.19	6.077	1	12.5232
5nn3_A	E521K	P10253	E521K	GAA	7.38631	-0.751493	4.881	0.01	1.2	NA	-1.13	-2.124	NA	9.77	0.151	-0.83	1	NA	NA	0	1	1	0	1	4.1	-3.51	-3.97	0.961	1.0962	0.9577	0.739753	0.932	NA	0.999813	NA	0.737207	0.970392	35	0.999138	0.99435	18.1761	1	0.706298	5.46	9.796	1	18.9111
5nn3_A	G643R	P10253	G643R	GAA	20.3117	-0.74325	3.331	0	0.87	NA	-2.1	-1.421	NA	0.52	-0.1	-0.81	-2	NA	NA	0	1	1	0	0.999999	4.79	-3.81	-7.86	0.994	1.0919	0.9631	0.628783	0.976	0.97	0.973986	NA	0.781261	0.977254	32	0.999338	0.998015	15.8033	1	0.741868	4.9	9.821	1	17.6856
5nn3_A	R725W	P10253	R725W	GAA	23.9943	-0.77772	6.049	0	-0.35	NA	0.47	-0.752	NA	-0.6	0.161	-0.74	-3	NA	NA	0.001	1	1	0	0.999961	4.355	-3.58	-7.36	0.981	1.1056	0.9471	0.765601	0.909	0.969	0.999461	NA	0.663577	0.983379	33	0.999071	0.87044	7.07836	1	0.730579	4.66	1.173	0.667	12.3027
5nn3_A	L299R	P10253	L299R	GAA	6.8385	-1.9503	3.841	0.01	2.9	NA	-2.97	-2.034	NA	7.82	0.238	-1.22	-2	NA	NA	0.001	1	0.997	0.000203	0.999479	3.905	-3.14	-5.37	0.98	1.0695	0.9138	0.607651	0.93	0.913	0.999474	NA	0.663965	0.966836	34	0.997854	0.96152	9.76197	1	0.718356	5.29	7.851	1	15.5008
5nn3_A	S529V	P10253	S529V	GAA	3.08305	-0.898902	-1.261	0	0.59	NA	0.93	-0.198	NA	4.14	0.027	0.04	-2	NA	NA	NA	NA	NA	NA	NA	NA	NA	NA	NA	NA	NA	NA	NA	NA	NA	NA	NA	NA	NA	NA	NA	NA	NA	NA	NA	NA	NA	NA
5nn3_A	D645E	P10253	D645E	GAA	4.82949	-0.405359	2.127	0	1.42	NA	-0.28	-1.417	NA	6.1	0.344	-0.8	2	NA	NA	0	1	1	0	0.920315	4.835	-4.49	-3.93	0.986	1.0965	0.9685	0.778444	0.7995	0.998	0.996763	NA	0.726097	0.971308	24.15	0.997321	0.97512	5.73075	0.961927	0.741868	3.76	0.998	0.981	7.8545
5nn3_A	E689K	P10253	E689K	GAA	1.36971	-0.390203	-1.979	0.4	0.35	NA	-0.86	0.157	NA	0.73	-0.18	-0.71	1	NA	NA	0.673	0.092	0.072	0.014901	0.999626	1.06	-3.23	-1.16	0.08	-1.0542	1,00E-04	NA	0.16	NA	NA	NA	0.40475	0.596208	21.4	0.932865	0.52021	1.15039	0.999824	0.730579	1.49	2.049	0.669	6.5705
5nn3_A	P545L	P10253	P545L	GAA	3.84362	0.815391	-1.525	0	0.94	NA	0.69	-0.603	NA	5.66	0.18	-0.72	-3	NA	NA	0	1	1	0	1	3.07	-2.82	-9.91	0.544	0.8342	0.8552	0.477404	0.838	0.85	0.99813	NA	0.612213	0.927814	27.7	0.998701	0.99558	7.25085	1	0.706298	5.46	5.829	1	18.9111
5nn3_A	A237V	P10253	A237V	GAA	0.771118	-0.418044	-1.994	0	0.65	NA	0.49	-0.213	NA	0.17	0.189	-0.62	0	NA	NA	0.024	0.99	0.641	0	0.982399	3.1	-1.53	-2.84	0.936	0.246	0.5626	0.187055	0.693	0.834	0.958792	NA	0.665575	0.751418	24.8	0.998425	0.98478	5.28516	0.999826	0.695654	5.18	5.963	1	16.4761
5nn3_A	G293R	P10253	G293R	GAA	22.2787	-0.640679	1.588	0	0.62	NA	-2.18	-1.331	NA	6.18	-0.03	-0.28	-2	NA	NA	0	1	1	0	0.999822	4.475	-3.07	-7.4	0.969	1.0623	0.9129	0.785532	0.931	0.936	0.996769	NA	0.704159	0.977936	30.5	0.999135	0.981025	8.84793	0.999947	0.718356	4.32	7.935	1	14.2027
5nn3_A	D489N	P10253	D489N	GAA	3.55876	-0.612111	-2.198	0	0.74	NA	0.04	-1.907	NA	-2.7	0.152	-0.16	1	NA	NA	0	1	1	0	0.999955	4.07	-4.51	-4.96	0.994	1.0821	0.9729	0.669297	0.938	0.978	0.999855	NA	0.749687	0.942616	27.8	0.999252	0.99481	14.7725	1	0.706298	5.48	9.4	1	18.9463
5nn3_A	M671R	P10253	M671R	GAA	6.82434	-1.36011	4.416	0.03	1.86	NA	-1.41	-1.455	NA	-5.1	0.215	-1.35	-1	NA	NA	0.058	0.947	0.856	3.5e-05	0.998871	3.395	-2.92	-1.99	0.98	0.7891	0.8581	0.460386	0.864	0.953	0.999051	NA	0.731695	0.820981	25.3	0.983695	0.94975	4.8898	0.992489	0.706298	3.62	2.769	1	9.4987
5nn3_A	R702L	P10253	R702L	GAA	2.21735	1.2467	0.903	0	0.45	NA	0.63	-1.652	NA	5.84	-0.03	-0.48	-2	NA	NA	0	1	1	0	1	5.17	-4.34	-6.88	0.988	1.0599	0.9744	0.815011	0.972	0.921	0.997295	NA	0.573079	0.976603	32	0.998403	0.99485	16.3521	1	0.730579	4.9	9.743	1	17.6856
5nn3_A	P285R	P10253	P285R	GAA	4.09374	-0.641218	0.7	0	1.68	NA	-0.53	-1.307	NA	0.51	0.036	-0.77	-2	NA	NA	0.002	1	0.999	5,00E-06	0.999997	4.17	-2.05	-8.56	0.981	0.7833	0.7912	0.252083	0.883	0.792	0.996835	NA	0.601329	0.939972	25.2	0.997209	0.99252	6.93001	1	0.695654	5.08	7.787	1	16.6483
5nn3_A	W746C	P10253	W746C	GAA	5.9455	-2.34353	8.674	0	2.94	NA	-2.11	-1.847	NA	6.4	0.397	-0.91	-2	NA	NA	0.001	1	1	3.1e-05	1	3.115	-2.92	-12.54	0.973	0.9565	0.8759	0.839175	0.9065	0.756	0.916798	NA	0.608132	0.920946	34	0.99247	0.99401	10.8492	1	0.718356	5.1	9.454	1	18.0845
5nn3_A	L552P	P10253	L552P	GAA	0.521596	-1.75546	4.901	0.02	0.9	NA	-2.29	-1.787	NA	3.17	0.492	-1.18	-3	NA	NA	0	1	0.995	1,00E-06	1	3.975	-3.03	-6.43	0.975	1.0482	0.9078	0.794476	0.94	0.899	0.999803	NA	0.560121	0.970941	32	0.998679	0.96718	8.06752	0.999988	0.712529	4.65	7.442	0.999	13.7205
5nn3_A	G638W	P10253	G638W	GAA	43.0497	-0.447428	6.006	0	1.71	NA	-2.51	-1.462	NA	3.41	-0.09	-0.13	-2	NA	NA	0.001	1	1	0	0.999998	4.8	-3.9	-6.79	0.998	1.0919	0.9631	0.826972	0.988	0.963	0.945624	NA	0.719692	0.978298	34	0.996123	0.998	16.8877	1	0.741868	4.9	9.459	1	17.6856
5nn3_A	P285S	P10253	P285S	GAA	4.06253	-0.909037	5.582	0.01	1.89	NA	-1.21	-2.35	NA	-4.8	0.299	-1.2	-1	NA	NA	0.009	1	0.996	5,00E-06	0.999988	2.755	-2.03	-7.53	0.937	0.4591	0.6928	0.24531	0.757	NA	0.992602	NA	0.553279	0.93542	24.2	0.99889	0.99063	5.16564	1	0.706298	5.08	7.787	1	16.6483
5nn3_A	R375L	P10253	R375L	GAA	7.40343	-0.377338	1.719	0	0.32	NA	-0.88	-0.513	NA	8.59	0.078	-0.53	-2	NA	NA	0.002	1	0.999	0	0.999992	4.72	-3.1	-6.64	0.984	1.1079	0.929	0.882978	0.976	0.953	0.998518	NA	0.644457	0.942986	34	0.998596	0.98683	13.2035	1	0.695654	4.77	7.557	1	17.7642
5nn3_A	L355P	P10253	L355P	GAA	7.01108	-2.48464	11.265	0.01	3.9	NA	-4.43	-2.156	NA	-3.1	0.401	-1.53	-3	NA	NA	0.204	0.99	0.916	0.000444	0.999952	3.575	-2.86	-2.11	0.955	0.6911	0.8264	0.447909	0.805	0.895	0.98944	NA	0.564754	0.923941	29	0.998686	0.88389	4.86308	0.994839	0.706298	5.05	1.711	1	10.0814
5nn3_A	G483R	P10253	G483R	GAA	2.67119	-0.503543	3.94	0.02	1.51	NA	-2.48	-0.542	NA	1.66	-0.12	-1.06	-2	NA	NA	0.034	0.9995	0.9905	0	0.998926	4.1	-3.48	-5.2	0.984	1.071	0.9333	0.801052	0.826	0.984	0.99776	NA	0.710849	0.933642	28.45	0.999048	0.99337	6.56704	0.999999	0.706298	4.32	9.4	1	14.7847
5nn3_A	S254L	P10253	S254L	GAA	0.82481	-0.612377	-2.182	0	0.56	NA	0.74	0.364	NA	2.57	-0.01	0.39	-2	NA	NA	0.003	0.997	0.943	0	0.999891	4.13	-2.35	-4.85	0.852	0.9908	0.8681	0.612795	0.606	0.446	0.997891	NA	0.52487	0.863469	24.1	0.999104	0.97763	7.05082	1	0.695654	5.08	5.992	1	16.6483
5nn3_A	S251L	P10253	S251L	GAA	-1.16644	-0.088586	-5.562	0.21	0.26	NA	1.2	-0.13	NA	0.27	-0.16	-0.28	-2	NA	NA	0.898	0.004	0.003	0.056331	1	2.23	-1.52	-0.58	0.363	-0.8303	0.3436	0.197607	0.197	NA	0.784245	NA	0.440847	0.385356	16.61	0.980351	0.315	0.857202	0.196964	0.695654	4.21	2.563	0.023	9.9812
5nn3_A	Y292C	P10253	Y292C	GAA	3.92557	-2.13192	4.785	0	3.05	NA	-1.19	-2.817	NA	3.43	0.163	-0.92	-2	NA	NA	0	1	1	0	0.996809	4.485	-4.27	-8.33	0.972	1.0823	0.9675	0.705648	0.916	0.947	0.997441	NA	0.686571	0.978235	27.4	0.997674	0.9418	10.9422	0.994447	0.718356	5.29	6.048	1	12.6134
5nn3_A	H372L	P10253	H372L	GAA	2.50751	-0.01035	1.166	0	0.61	NA	0.99	-1.033	NA	7.07	-0.03	-0.31	-3	NA	NA	0.002	1	0.998	0	0.999927	3.665	-2.99	-10.61	0.95	1.0263	0.8992	0.679693	0.928	0.958	0.997182	NA	0.598086	0.926528	31	0.978748	0.98339	9.47026	1	0.706298	4.77	6.953	1	14.2629
5nn3_A	M408V	P10253	M408V	GAA	3.41138	-2.18427	2.312	0.01	1.28	NA	-0.5	-1.5	NA	4.23	0.325	-1.24	1	NA	NA	0.011	0.99	0.92	1,00E-06	0.99231	4.285	-3	-3.11	0.63	0.5109	0.8865	0.518474	0.637	NA	0.992209	NA	0.386419	0.960199	24.1	0.967	0.71291	5.05091	0.94849	0.695654	4.42	2.557	1	8.4861
5nn3_A	M439K	P10253	M439K	GAA	4.49989	-1.791	7.805	0	3.39	NA	-1.5	-0.842	NA	0.14	0.357	-2.07	-1	NA	NA	0.002	0.096	0.18	0.087806	0.978241	1.985	-3.21	-3.46	0.907	0.6026	0.7789	0.396649	0.784	0.911	0.992283	NA	0.360586	0.96594	23.8	0.951754	0.98024	2.54088	0.999998	0.695654	4.55	7.494	1	13.8787
5nn3_A	P522A	P10253	P522A	GAA	6.21598	-0.989875	1.722	0.01	1.96	NA	0.59	-2.12	NA	1.23	0.262	-1.64	-1	NA	NA	0	1	1	0	0.999996	2.43	-3.11	-7.6	0.899	0.9133	0.8818	0.424155	0.883	0.968	0.999322	NA	0.669127	0.931941	25.4	0.991912	0.98618	8.49352	1	0.706298	5.46	6.022	1	18.9111
5nn3_A	R600H	P10253	R600H	GAA	15.3072	-1.14478	5.504	0.01	0.71	NA	-0.63	-2.029	NA	0.64	0.279	-1.27	0	NA	NA	0.002	1	1	0	0.999822	5.18	-4.21	-4.91	0.995	1.0778	0.9683	0.690524	0.967	NA	0.999322	NA	0.694792	0.981235	32	0.999545	0.99056	13.5519	1	0.615465	4.8	9.796	1	16.5972
5nn3_A	G611D	P10253	G611D	GAA	13.2781	-0.983352	5.825	0	1.64	NA	-2.81	-2.434	NA	1.54	0.33	-0.68	-1	NA	NA	0.002	1	1	1,00E-06	0.967583	4.47	-3.03	-6.54	0.937	1.1179	0.9179	0.873032	0.821	0.87	0.996441	NA	0.766399	0.972603	26.6	0.998333	0.94654	8.61593	0.998623	0.615465	4.8	4.516	1	16.5972
5nn3_A	S619N	P10253	S619N	GAA	3.48581	-0.816846	0.518	0	0.76	NA	-0.1	-1.043	NA	-3	0.22	-0.71	1	NA	NA	0.002	1	0.998	0	0.990062	3.875	-3.15	-2.85	0.949	1.093	0.9225	0.669398	0.744	0.977	0.995343	NA	0.554868	0.926975	32	0.997392	0.98457	9.08233	0.999997	0.615465	4.8	7.789	1	16.5972
5nn3_A	R672Q	P10253	R672Q	GAA	1.34102	-1.14072	4.002	0	1.39	NA	-1.56	-1.747	NA	8.54	0.195	-1.07	1	NA	NA	0	1	1	2,00E-06	0.99991	4.265	-3.59	-3.93	0.988	1.1036	0.9551	0.728978	0.955	0.975	0.999856	NA	0.653855	0.932902	32	0.999563	0.99187	15.5671	1	0.706298	4.69	9.859	1	17.2266
5nn3_A	W772C	P10253	W772C	GAA	6.0258	-2.09169	10.375	0	2.71	NA	-2.32	-1.651	NA	-0.3	0.345	-0.83	-2	NA	NA	0.003	1	1	0	1	5.085	-3.51	-12.77	0.995	1.1091	0.9477	0.920963	0.942	0.938	0.987596	NA	0.672516	0.982	34.5	0.99429	0.99786	11.7705	0.999999	0.634777	4.8	9.388	1	17.447
5nn3_A	P493L	P10253	P493L	GAA	2.12926	-0.916731	1.183	0.01	0.92	NA	2.24	-0.382	NA	1.33	-0.09	0.04	-3	NA	NA	0.026	0.973	0.819	0.000242	0.999996	4.275	-3.9	-8.63	0.935	1.0747	0.9374	0.544483	0.911	NA	0.998548	NA	0.623107	0.965055	23.4	0.998965	0.98142	8.01643	1	0.706298	5.48	5.696	1	18.9463
5nn3_A	P361L	P10253	P361L	GAA	4.45752	-0.902053	0.006	0	0.76	NA	0.69	-0.885	NA	1.54	0.09	-0.21	-3	NA	NA	0.002	1	0.997	1,00E-06	1	4.315	-3.33	-9.32	0.972	1.0987	0.9302	0.816199	0.951	0.897	0.970964	NA	0.600308	0.976731	25.7	0.999068	0.98299	9.78333	1	0.706298	4.77	7.394	1	17.7642
5nn3_A	Y766S	P10253	Y766S	GAA	6.21516	-2.57745	7.373	0	3.21	NA	-3.19	-2.763	NA	3.71	0.4	-1.23	-2	NA	NA	0.003	0.999	0.98	0.000133	0.999985	4.335	-3.37	-8.62	0.965	1.0776	0.9252	0.855527	0.98	0.847	0.995367	NA	0.530771	0.981995	32	0.99256	0.99479	9.74979	0.999728	0.718356	4.8	8.81	1	14.0009
5nn3_A	R702H	P10253	R702H	GAA	2.68354	-1.04327	4.498	0	0.89	NA	-0.94	-2.575	NA	-0.2	0.114	-0.96	0	NA	NA	0	1	1	0	1	4.48	-4.23	-4.91	0.996	1.0883	0.9686	0.840847	0.985	0.975	0.997939	NA	0.568703	0.925025	32	0.999603	0.99397	14.3186	1	0.730579	4.9	9.743	1	17.6856
5nn3_A	E460K	P10253	E460K	GAA	-0.21415	-1.08596	-0.099	0.03	0.57	NA	-1.65	-1.184	NA	0.88	0.105	-1.26	1	NA	NA	0.056	0.547	0.305	1,00E-06	0.953858	1.99	-3.3	-3.17	0.648	0.5351	0.7542	0.326749	0.547	0.671	0.996893	NA	0.632474	0.881032	24.6	0.998481	0.8809	3.87076	1	0.718356	5.41	9.349	1	13.4969
5nn3_A	P324L	P10253	P324L	GAA	1.6794	-0.903829	1.24	0	0.63	NA	0.78	-0.878	NA	1.19	0.091	-0.49	-3	NA	NA	0.002	1	0.994	1.4e-05	0.999991	4	-1.92	-9.32	0.767	0.749	0.7816	0.576201	0.788	0.768	0.996347	NA	0.728298	0.854487	26.5	0.997996	0.94408	7.72692	0.999959	0.706298	5.05	4.464	1	13.3672
5nn3_A	D243N	P10253	D243N	GAA	-0.0142666	-0.391317	-1.513	0.02	0.5	NA	-0.26	-0.618	NA	0.73	0.161	-0.94	1	NA	NA	0.042	0.996	0.85	0	0.999958	2.39	-1.85	-4.18	0.841	0.4674	0.7048	0.108792	0.568	0.634	0.994919	NA	0.709751	0.804754	31	0.998506	0.99548	7.35513	1	0.695654	5.18	9.845	1	16.8684
5nn3_A	P522T	P10253	P522T	GAA	6.91513	-0.908921	1.379	0	1.23	NA	-0.86	-2.517	NA	2.46	0.323	-1.26	-1	NA	NA	0	1	1	0	0.999998	4.435	-3.13	-7.6	0.972	1.097	0.937	0.660532	0.939	0.967	0.999399	NA	0.704489	0.956967	25.7	0.99681	0.98547	13.7864	1	0.706298	5.46	6.022	1	18.9111
5nn3_A	A242V	P10253	A242V	GAA	-0.190489	-0.623691	-4.154	0	0.29	NA	0.99	-0.047	NA	1.4	-0.07	-0.36	0	NA	NA	0.013	0.971	0.408	0.000509	0.99981	3.425	-1.56	-2.98	0.674	0.3423	0.6038	0.123271	0.623	0.823	0.940824	NA	0.644754	0.75291	22.9	0.999261	0.99296	4.69802	1	0.695654	5.18	7.773	1	16.8684
5nn3_A	E579K	P10253	E579K	GAA	-1.63684	-0.455587	-0.33	0	0.59	NA	-1.78	-0.637	NA	2.33	0.168	-1.16	1	NA	NA	0.022	0.995	0.937	0	0.999878	3.595	-3.14	-3.32	0.795	1.0624	0.9091	0.687206	0.878	NA	0.999318	NA	0.597963	0.895003	29.6	0.998573	0.95026	8.31662	1	0.712529	4.65	7.448	1	17.108
5nn3_A	G377R	P10253	G377R	GAA	3.12797	-0.423908	2.593	0	1.73	NA	-2.26	-0.678	NA	-2.5	-0.11	-0.88	-2	NA	NA	0.003	1	0.999	0	0.99999	2.75	-3.2	-7.67	0.992	1.0185	0.8965	0.827329	0.957	0.945	0.998823	NA	0.667377	0.927254	32	0.99934	0.99126	9.39127	1	0.706298	4.64	9.372	1	17.4795
5nn3_A	W746R	P10253	W746R	GAA	7.16645	-2.24447	6.665	0	3.59	NA	-1.07	-2.978	NA	-7.8	0.376	-0.9	-3	NA	NA	0.002	1	0.999	3.1e-05	0.999994	3.92	-2.92	-13.52	0.995	1.0128	0.893	0.778199	0.94	0.882	0.983097	NA	0.649737	0.963073	32.5	0.996727	0.989345	10.0559	0.999978	0.718356	5.1	7.561	1	14.5181
5nn3_A	S601W	P10253	S601W	GAA	41.242	-0.748058	4.864	0	-0.18	NA	-0.77	-0.994	NA	7.36	0.081	-0.03	-3	NA	NA	0	1	1	0	1	5.02	-3.23	-6.88	0.989	1.1077	0.9434	0.843275	0.964	0.933	0.997911	NA	0.71066	0.966691	25.8	0.991717	0.98834	10.6912	1	0.615465	4.8	7.749	1	16.5972
5nn3_A	D645Y	P10253	D645Y	GAA	13.0357	-0.0322275	-3.297	0	-1.37	NA	-0.25	-3.479	NA	4.98	0	-0.49	-3	NA	NA	0	1	1	0	0.999999	4.835	-4.56	-8.84	0.982	1.0623	0.9756	0.723671	0.976	0.997	0.969413	NA	0.750069	0.978612	32	0.994012	0.99808	12.3035	1	0.741868	4.73	9.821	1	17.3185
5nn3_A	C647W	P10253	C647W	GAA	25.3325	-2.2089	-0.192	0	0.9	NA	-0.56	-1.49	NA	1.72	0.214	-0.61	-2	NA	NA	0	1	1	0	0.999999	4.75	-3.21	-10.81	0.933	0.9284	0.9134	0.868143	0.802	0.924	0.992978	NA	0.821758	0.977743	23.1	0.992747	0.53749	2.17336	0.78263	0.741868	-3.37	-1.201	0.004	12.4966
5nn3_A	G478R	P10253	G478R	GAA	22.8223	-0.596195	5.781	0	1.35	NA	-2.29	-1.068	NA	1.12	-0.09	-1.18	-2	NA	NA	0	1	1	0	0.999997	4.22	-3.27	-7.93	0.991	1.0902	0.9355	0.550489	0.954	0.936	0.998201	NA	0.791408	0.96699	27.85	0.9991	0.99752	11.5909	1	0.718356	5.41	9.341	1	18.8022
5nn3_A	S619R	P10253	S619R	GAA	8.74146	-0.716512	3.148	0	1.12	NA	-0.61	-0.598	NA	1.94	0	-0.46	-1	NA	NA	0.002	1	0.999	0	0.943035	3.795	-3.15	-4.61	0.99	1.04507	0.905967	0.751169	0.844333	0.962	0.994766	NA	0.56173	0.95261	28.5333	0.997696	0.970677	6.93691	0.979179	0.615465	4.14667	4.40733	0.992	10.9511
5nn3_A	P266S	P10253	P266S	GAA	-0.368128	-0.387508	1.281	0.99	0.95	NA	-0.63	-0.676	NA	0.07	0.113	-0.98	-1	NA	NA	1	0.001	0.005	0.007304	0.602671	0.015	-2.05	1.17	0.693	-0.7705	0.2365	0.046995	0.476	0.739	0.869745	NA	0.320739	0.427018	14.28	0.47799	0.14229	0.426387	0.131435	0.706298	1.97	-0.004	0	8.399
5nn3_A	R660C	P10253	R660C	GAA	3.01688	-0.0757315	2.4	0	0.93	NA	-1.55	-2.109	NA	6.74	0.147	-0.97	-3	NA	NA	0	1	1	0	1	4.83	-4.38	-7.86	0.981	1.0604	0.974	0.594756	0.966	0.986	0.998806	NA	0.850829	0.971925	34	0.999307	0.9763	13.0595	0.999997	0.741868	4.69	5.978	1	17.2266
5nn3_A	R702P	P10253	R702P	GAA	9.12421	-0.811477	11.208	0	2.96	NA	-3.99	-1.988	NA	0.92	0.405	-0.8	-2	NA	NA	0	1	1	0	1	5.17	-4.35	-6.88	0.994	1.0923	0.9673	0.870345	0.989	0.928	0.99865	NA	0.586568	0.976603	33	0.997864	0.99509	13.8095	1	0.730579	4.9	9.743	1	17.6856
5nn3_A	S627F	P10253	S627F	GAA	11.8745	-0.376897	-3.069	0	0.17	NA	0.19	-0.432	NA	3.29	0	-0.13	-2	NA	NA	0.001	1	0.997	0	0.994323	4.91	-3.19	-5.5	0.944	1.1178	0.9419	0.895695	0.803	0.829	0.999124	NA	0.548852	0.97728	24.3	0.997717	0.99055	8.2652	0.999998	0.615465	4.97	7.749	1	16.9643
5nn3_A	L299P	P10253	L299P	GAA	6.34249	-3.35447	69.144	0	4.48	NA	-3.98	-1.556	NA	4.72	0.37	-1.08	-3	NA	NA	0.002	1	0.997	0.000203	1	3.905	-3.15	-6.13	0.987	1.0868	0.9275	0.649792	0.952	0.924	0.999651	NA	0.681387	0.967854	34	0.998978	0.98573	9.76197	1	0.718356	5.29	7.851	1	15.5008
5nn3_A	W746S	P10253	W746S	GAA	7.12419	-3.21956	11.175	0	4.42	NA	-3.29	-3.579	NA	7.61	0.807	-0.96	-3	NA	NA	0.003	1	0.999	3.1e-05	1	3.465	-2.9	-13.52	0.984	1.0304	0.9009	0.799562	0.919	0.941	0.966485	NA	0.599269	0.920452	34	0.990581	0.99413	12.8718	1	0.718356	5.1	9.454	1	18.0845
5mgu_A	H99D	O95363	H135D	FARS2	0.953247	-0.801435	3.929	0	0.61	-1.11	-1.08	-0.543	-0.575	-1.7	-0.5	-0.57	-1	-0.216	-0.384	0	1	1	0	1	4.485	-0.4	-8.41	0.959	0.5303	0.6251	0.373027	0.882	0.912	0.967068	0.789097	0.638907	0.608311	25.4	0.993864	0.9952	14.1082	1	0.706298	5.38	7.564	1	18.4816
5mgu_A	D148N	O95363	D184N	FARS2	0.0136003	-1.123	-2.602	0.04	0.9	-0.05	-0.06	-0.713	-0.542	-0.6	0.761	-1.55	1	-0.3	-1.202	0.018	1	1	0	1	4.105	-0.98	-4.66	0.91	0.4636	0.6679	0.18754	0.692	0.847	0.99051	0.639306	0.613412	0.501685	28.7	0.999221	0.99713	12.1485	1	0.719381	5.68	9.45	1	19.1345
5mgu_A	R187C	O95363	R223C	FARS2	0.956939	-0.170023	2.104	0	0.39	-0.25	-0.42	-0.748	-0.706	2.16	1.478	-0.54	-3	-0.501	-0.381	0.003	1	0.999	1,00E-06	1	3.61	0.24	-4.94	0.823	-0.0757	0.4104	0.070245	0.462	NA	0.876269	0.779914	0.542313	0.376577	29	0.999422	0.91071	8.22255	0.999998	0.706298	5.32	3.609	1	17.5621
5mgu_A	Y288C	O95363	Y324C	FARS2	3.5285	-1.80505	5.877	0	2.71	-0.39	-1.35	-1.483	-1.306	3.15	0.075	-1.27	-2	-0.656	-1.059	0.001	1	0.995	6.2e-05	0.999549	3.3	-0.3	-7.67	0.903	0.0124	0.4558	0.119953	0.684	NA	0.92434	0.751169	0.76491	0.348841	34	0.99826	0.96715	7.20569	0.963115	0.706298	5.27	6.773	1	14.3644
5mgu_A	P325L	O95363	P361L	FARS2	1.02667	-0.958197	2.356	0.02	0.24	1.54	-0.58	-0.431	0.211	2.08	0.827	-0.46	-3	-0.095	0.173	0.024	1	0.992	0	1	3.54	-2.61	-9.19	0.999	0.8698	0.846	0.303662	0.876	NA	0.986364	0.623727	0.625236	0.850057	23.9	0.998032	0.9811	9.03386	1	0.706298	5.53	7.199	1	18.4818
5mgu_A	T371M	O95363	T407M	FARS2	-0.575418	-0.675461	-0.552	0.01	0.2	0.43	0.17	-0.111	0.005	1.52	-0.19	-0.38	-1	0.127	0.435	0.019	0.994	0.435	2.2e-05	0.99995	2.86	-1.13	-4.4	0.487	-0.1475	0.3871	0.088751	0.407	NA	0.921747	0.538728	0.572368	0.738583	23.9	0.998853	0.96623	5.83888	0.993576	0.661447	5.81	5.094	1	18.6464
5mgu_A	R383C	O95363	R419C	FARS2	1.23069	-0.716302	-0.799	0	1.23	-0.14	0.04	-1.499	-1.398	0.97	0.657	-1.56	-3	-0.581	-0.705	0.001	1	0.995	0	1	3.715	-1.28	-7.26	0.98	0.6632	0.7452	0.349699	0.945	0.723	0.95584	0.784768	0.68183	0.810547	30	0.999376	0.96722	13.1744	1	0.706548	5.81	6.805	1	18.6464
5mgu_A	R387Q	O95363	R423Q	FARS2	1.8158	-0.862927	2.475	0.01	0.63	-0.94	-0.48	-0.367	-0.39	1.07	0.602	-1.29	1	-0.094	-0.062	0.006	1	0.965	2,00E-06	0.999701	3.18	-1.17	-2.93	0.627	0.2143	0.5728	0.107269	0.607	NA	0.962278	0.669622	0.411041	0.643634	25.8	0.999535	0.91384	8.44112	0.666402	0.706548	4.83	4.652	1	11.7199
5mgu_A	Y108C	O95363	Y144C	FARS2	5.47503	-2.21565	4.669	0	2.79	-0.82	-0.92	-2.029	-1.953	5.64	0.581	-2.08	-2	-0.859	-1.498	0	1	1	0	0.999973	4.145	-0.17	-8.24	0.886	0.1109	0.465	0.137269	0.703	0.815	0.91276	0.751169	0.795506	0.548925	33	0.998405	0.99346	9.28624	0.950184	0.706298	4.2	7.079	1	11.1146
5mgu_A	I293T	O95363	I329T	FARS2	2.02005	-2.88158	4.65	0	1.39	-3.46	-3.12	-2.611	-2.893	3.66	0.122	-1.9	-1	-0.144	-2.02	0.001	1	1	0	1	4.21	-1.21	-4.83	0.968	0.7613	0.7276	0.551967	0.926	0.769	0.979357	0.754756	0.755977	0.633828	26.5	0.998686	0.97724	12.8003	0.999995	0.706298	5.27	7.646	1	14.3644
5mgu_A	D355V	O95363	D391V	FARS2	2.02693	-0.178556	-2.323	0	0.56	-0.1	-0.26	0.275	0.403	1.44	0.041	-0.59	-3	-0.066	-0.163	0.001	1	0.993	0	1	3.61	-1.18	-8	0.986	0.5783	0.6706	0.399379	0.892	0.539	0.975327	0.804445	0.460537	0.792012	27.3	0.994368	0.98779	12.4286	0.999985	0.706298	5.53	8.505	1	14.8727
5mgu_A	D289Y	O95363	D325Y	FARS2	-0.0570873	-0.288656	-1.281	0	0.66	0.18	0.39	1.277	1.054	-2.7	-0.04	-0.1	-3	0.522	1.276	0.019	0.997	0.856	0.004459	0.915403	2.89	-0.19	-3.91	0.892	-0.4312	0.2879	0.327437	0.365	0.549	0.863128	0.666257	0.481479	0.386013	26.7	0.994865	0.91403	5.7471	0.0339251	0.706298	4.28	2.399	1	11.2932
5mgu_A	D106Y	O95363	D142Y	FARS2	-1.31886	-0.358039	-2.541	0	0.11	-0.14	-0.09	-0.379	-0.443	1.93	-0.38	-0.6	-3	0.813	0.714	0	1	0.997	1,00E-06	1	4.425	-0.81	-8.05	0.974	0.6034	0.6504	0.279745	0.809	0.791	0.952766	0.737908	0.784124	0.511236	31	0.995644	0.99561	12.3725	0.999666	0.706298	4.49	9.553	1	15.2621
5mgu_A	R383H	O95363	R419H	FARS2	1.51711	-1.25217	1.859	0	0.5	0.44	0.49	-1.533	-1.318	0.42	0.802	-1.89	0	-0.182	-0.408	0.002	1	0.989	0	1	3.025	-1.25	-4.47	0.973	0.5801	0.7056	0.29574	0.912	NA	0.969665	0.746353	0.629932	0.690473	28.2	0.999546	0.98099	14.6709	1	0.706548	5.81	8.607	1	18.6464
5mgu_A	A118V	O95363	A154V	FARS2	1.42816	-0.742163	-2.953	0	0.5	-0.8	-0.98	-0.839	-0.728	1.21	-0.08	-0.71	0	0.122	0.357	0.013	1	0.907	4,00E-06	0.999999	2.98	-0.1	-3.36	0.795	-0.225	0.3985	0.069154	0.494	NA	0.880617	0.633931	0.787767	0.406677	24.4	0.999262	0.99566	10.4808	1	0.706298	5.68	7.572	1	19.1345
5mgu_A	S28R	O95363	S64R	FARS2	4.39881	-0.181586	1.967	0	1.19	-0.94	-1.93	-0.458	-0.348	0.79	0.56	-0.66	-1	0.116	0.109	0.029	0.97	0.403	0.000507	0.964924	1.24	0.58	-2.42	0.328	-1.03283	0.0704333	0.0139817	0.102	0.401	0.788619	0.342554	0.401749	0.241461	22.2	0.997835	0.982463	3.49651	0.999947	0.706298	4.74333	4.46333	1	13.2851
5mgu_A	I352S	O95363	I388S	FARS2	3.34859	-1.70914	7.463	0.01	1.69	-2.01	-1.05	-1.423	-1.475	5.18	0.01	-2.1	-2	-0.63	-1.426	0.002	0.714	0.367	0.033686	0.999814	2.125	-0.92	-4.96	0.841	-0.4338	0.2675	0.051707	0.511	0.559	0.935486	0.449136	0.315835	0.571252	25.8	0.992354	0.98265	4.39227	0.999985	0.706298	5.53	7.299	0.997	14.8727
5mgu_A	P49A	O95363	P85A	FARS2	3.13112	-1.03128	1.772	0	1.41	2.64	2.19	-1.584	-0.578	-5.8	-0.05	-1.05	-1	-0.22	0.93	0	1	0.999	0	1	4.175	-0.19	-7.43	0.883	0.4003	0.5642	0.248239	0.686	0.787	0.937092	0.658221	0.559865	0.64002	24.6	0.996555	0.9909	14.851	1	0.706298	5.33	7.569	1	18.3791
5mgu_A	R117G	O95363	R153G	FARS2	5.66517	-1.14642	8.904	0	1.45	-2.53	-2.67	-2.325	-2.888	5.43	1.68	-1.93	-2	-1.068	-2.128	0	1	1	0	0.999383	4.685	-1.92	-6.51	0.981	0.8862	0.825	0.461272	0.874	0.817	0.946533	0.762173	0.748352	0.646585	27.3	0.99875	0.93117	6.42774	0.00678606	0.706298	2.57	1.646	0.996	14.9398
5mgu_A	T120M	O95363	T156M	FARS2	0.260032	-0.614473	-2.378	0.09	0.23	0.1	0.11	-0.003	0.174	0.73	-0.43	-0.51	-1	0.524	0.51	0.034	1	1	0	1	3.82	0.54	-4.57	0.977	-0.1352	0.4031	0.080801	0.614	NA	0.906708	0.669524	0.76568	0.535317	24.1	0.999342	0.99546	12.6267	1	0.706298	5.68	7.524	1	19.1345
5mgu_A	H123P	O95363	H159P	FARS2	5.55265	-1.52895	18.727	0	2.61	-2.25	-2.18	-0.674	-1.091	1.52	1.069	-0.97	-2	-0.463	-0.069	0	1	1	0	1	4.145	0.29	-9.52	0.962	0.169	0.4699	0.154083	0.609	0.621	0.961469	0.845297	0.753694	0.504274	26.8	0.989301	0.99716	13.1926	0.999999	0.706548	5.68	8.862	1	15.3969
5mgu_A	V141D	O95363	V177D	FARS2	5.54376	-2.76465	11.576	0	3.1	-3.54	-3.52	-3.229	-3.618	7.39	0.828	-2.49	-3	-0.334	-1.676	0.001	1	0.997	0	1	4.925	-0.69	-6.69	0.977	0.6629	0.6661	0.331633	0.917	0.856	0.978176	0.861703	0.678219	0.6435	26.3	0.984109	0.99559	12.2819	0.999999	0.719381	5.68	7.679	1	15.3969
5mgu_A	G273S	O95363	G309S	FARS2	0.796865	-0.994959	0.584	0	0.87	-2.33	-1.71	-1.39	-1.46	0.44	-0.02	-1.25	0	0.692	-0.562	0.009	1	1	0	1	3.685	-0.62	-5.03	0.947	0.3946	0.5964	0.369966	0.885	0.858	0.888883	0.665748	0.597254	0.449003	29.1	0.998923	0.99663	9.87612	1	0.706298	5.27	9.507	1	17.8691
5m9q_A	Q12L	P03950	Q36L	ANG	-1.10827	-0.0108637	-2.523	0	0.49	1.26	0.41	-0.84	1.107	1.29	-0.83	-0.07	-2	0.195	1.063	0.007	0.999	0.891	0.00867	0.722435	3.635	-0.95	-6.5	0.802	0.0671	0.5371	0.047978	0.533	0.815	0.903911	0.680626	0.294234	0.27879	22.7	0.985236	0.38691	2.74738	0.990488	0.706298	0.977	1.666	0.892	6.0888
5m9q_A	K17I	P03950	K41I	ANG	0.0512869	0.184563	0.088	0.02	0.3	0.97	1.13	0.632	0.871	3.57	-0.16	-0.02	-3	0.174	1.391	0.119	0.128	0.314	0.500088	1.04007e-07	2.37	-3.56	-3.96	0.272	0.5157	0.8304	0.093146	0.567	NA	0.775806	0.585517	0.322844	0.091255	13.57	0.781331	0.02476	0.183725	0.990343	0.706298	0.913	0.204	0	5.4925
5m9q_A	K17E	P03950	K41E	ANG	-0.212487	-0.0124547	0.909	0.08	-0.24	0.57	0.51	0.072	0.248	1.27	-0.4	-0.37	1	0.245	0.451	0.682	0.037	0.036	0.500088	1.23531e-06	1.72	-3.47	-1.03	0.159	0.0678	0.6873	0.030818	0.57	0.738	0.906064	0.346432	0.31539	0.070691	13.73	0.70655	0.05707	0.589574	0.993886	0.706298	2.03	0.767	0.002	8.8468
5m9q_A	R31K	P03950	R55K	ANG	0.465747	-0.325023	-0.314	0.99	-0.04	-0.09	-0.63	-0.889	-0.661	-0.2	-0.03	-0.74	2	-0.216	-0.506	0.576	0.002	0.003	0.701826	9.78243e-08	0.025	-0.67	0.22	0.646	-1.0502	0.0881	0.014759	0.348	0.661	0.626172	0.180132	0.296006	0.053311	0.557	0.649097	0.00519	0.00392654	1	0.706298	-9.15	-4.032	0	5.0279
5m9q_A	C39W	P03950	C63W	ANG	30.6116	-2.00537	0.013	0.02	0.98	-0.63	-0.53	-1.49	-1.482	3.53	1.571	-0.44	-2	1.716	1.994	0	1	1	3.6e-05	1	4.13	-2.32	-10.69	0.97	0.7306	0.828	0.129799	0.736	0.801	0.94828	0.845958	0.516795	0.513132	24.8	0.993592	0.84646	5.68978	0.997348	0.706298	2.94	4.063	1	5.7617
5m9q_A	K40I	P03950	K64I	ANG	0.438339	0.119181	-2.243	0	0.19	1.01	0.76	0.241	0.569	0.6	-0.35	-0.28	-3	0.045	0.383	0	1	1	0.000104	1	4.13	-1.24	-8	0.915	0.808	0.7307	0.142001	0.779	0.792	0.926001	0.978804	0.515655	0.511015	25.1	0.996056	0.90494	7.65333	0.999989	0.706298	4.97	4.778	1	10.9693
5m9q_A	I46V	P03950	I70V	ANG	1.50336	-1.06011	2.115	0.16	1.26	-2.38	-2.14	-1.526	-1.834	0.69	1.271	-1.26	3	-0.2	-1.569	0.305	0.246	0.118	0.007721	0.999999	0.855	-3.81	-0.48	0.105	-0.2016	0.6412	0.056485	0.595	NA	0.742236	0.187246	0.386983	0.069252	15.42	0.506749	0.44031	0.276059	0.997597	0.706298	-3.36	0.228	0.997	11.1811
5m9q_A	S28N	P03950	S52N	ANG	-0.360783	-0.311103	-0.832	0.21	0.35	0.72	0.07	-1.194	-0.249	0.1	0.12	-0.98	1	-0.211	-0.122	0.509	0.011	0.012	0.008727	1.15221e-07	1.545	-0.68	-0.96	0.657	-0.8715	0.2407	0.073814	0.174	0.674	0.679994	0.16517	0.350009	0.082209	4.94	0.624355	0.00994	0.0488837	0.999969	0.615465	-6.51	-2.036	0	10.0765
5m9q_A	P112L	P03950	P136L	ANG	2.92433	-0.452331	-2.922	0	0.98	3.28	3.28	-0.721	0.358	2.06	-0.34	-1.1	-3	0.51	1.666	0	1	1	0.000154	1	4.115	-1.55	-9.59	0.894	0.6834	0.7868	0.134933	0.734	NA	0.947665	0.730779	0.454092	0.512251	24	0.998323	0.93062	5.93836	0.999661	0.706298	4.02	4.023	0.999	9.0104
5m9q_A	V113I	P03950	V137I	ANG	-0.136942	-0.664339	0.205	0.02	0.71	-0.83	-0.81	-0.777	-0.579	0.36	0.706	-0.74	3	0.238	0.21	0.05	0.993	0.852	0.000604	1	3.175	-3.97	-0.9	0.715	1.0025	0.9168	0.163519	0.631	0.835	0.94803	0.527399	0.402539	0.161088	22.9	0.995889	0.65991	3.85134	0.997568	0.706298	3.03	1.262	0.996	5.9495
5ita_A	F595L	P15056	F595L	BRAF	2.02678	-2.02553	3.29	0	1.17	-2.43	-2.03	-1.418	-1.652	4.73	0.369	-1.3	0	-0.287	-1.247	NA	0.999	0.995	0	1	1.925	NA	NA	NA	0.1314	0.573733	0.378257	0.926	0.975	NA	NA	0.916152	0.894269	26.4	0.998963	0.93259	6.35645	0.91072	0.6512	4.89	4.612	1	12.0063
5ita_A	L485F	P15056	L485F	BRAF	0.251559	-0.326468	1.126	0	0.43	-0.66	-0.68	-1.423	-1.397	0.06	-0.16	-1.19	0	0.337	0.766	NA	0.264	0.309	0	1	1.13	NA	NA	NA	-0.7704	0.19255	0.081842	0.7575	0.859	NA	NA	0.899182	0.854571	23.15	0.998947	0.981075	3.30287	0.996133	0.732398	4.14	5	1	12.8607
5ita_A	D638E	P15056	D638E	BRAF	3.44493	-0.343941	6.331	0	0.56	-0.7	-0.51	-0.365	-0.134	4.16	-0.33	-1.13	2	0.082	0.183	NA	1	1	0	1	3	NA	NA	NA	0.00675	0.4484	0.615151	0.954	0.979	NA	NA	0.929745	0.959392	23.9	0.995693	0.893885	3.58561	0.582289	0.6512	2.67	1.873	1	8.4442
5ita_A	N581S	P15056	N581S	BRAF	1.31473	-0.487258	5.049	0.03	1.08	-0.73	-0.22	-1.192	-1.129	1.51	-0.34	-0.96	1	-0.017	0.193	NA	1	0.998	0	1	3.04	NA	NA	NA	0.9484	0.9936	0.334796	0.907	0.916	NA	NA	0.809801	0.934245	29	0.993249	0.97694	13.6274	1	0.475973	5.65	7.942	1	15.9326
5ita_A	K483N	P15056	K483N	BRAF	0.748778	-1.05546	0.551	0	0.69	-0.72	-1.06	-1.05	-0.917	2.47	-0.31	-0.97	0	-0.855	-0.026	NA	1	1	0	1	3.015	NA	NA	NA	1.06445	0.9915	0.883837	0.871	0.761	NA	NA	0.912473	0.96849	24.35	0.998345	0.92738	4.24263	0.258667	0.732398	2.52	0.71	1	7.9034
5ita_A	G469R	P15056	G469R	BRAF	0.693508	-0.935214	-0.934	0	0.38	-1.77	-1.86	-0.552	-0.412	-2	-0.43	-0.91	-2	0.709	-0.432	NA	0.998	0.982	0	1	4.14	NA	NA	NA	0.9036	0.813	0.483619	0.955	0.922	NA	NA	0.944068	0.959978	26.95	0.99938	0.988505	12.207	1	0.615465	5.62	7.886	1	17.8428
5ita_A	H574Q	P15056	H574Q	BRAF	2.3941	-0.437475	6.064	0	1.5	-2.44	-1.75	-1.538	-1.787	3.36	0.941	-1.32	0	-0.416	-1.264	NA	1	1	1.5e-05	1	4.005	NA	NA	NA	0.4629	0.6131	0.257609	0.947	0.968	NA	NA	0.924435	0.969978	25.35	0.995183	0.969185	5.89335	0.996562	0.475973	5.26	3.386	1	13.5552
5ita_A	R462I	P15056	R462I	BRAF	0.49767	0.677909	-0.43	0	-0.3	0.85	0.74	0.11	0.482	0.85	0.581	-0.34	-3	-0.121	-0.478	NA	0.093	0.015	0	1	0.455	NA	NA	NA	-0.4268	0.3826	0.091585	0.642	0.672	NA	NA	0.899133	0.836823	22.7	0.985181	0.98393	2.8702	1	0.706298	5.62	6.135	1	17.8428
5ita_A	I463S	P15056	I463S	BRAF	2.50453	-2.6309	4.816	0	0.39	-2.01	-1.52	-1.488	-1.502	2.21	-0.26	-0.98	-2	-0.223	-1.191	NA	0.984	0.959	0	1	3.405	NA	NA	NA	0.5268	0.623	0.548542	0.973	0.873	NA	NA	0.883973	0.93565	28.6	0.995305	0.99219	7.2871	0.999986	0.706298	5.62	9.302	1	14.394
5ita_A	G464E	P15056	G464E	BRAF	1.72562	-0.859711	2.406	0	1.81	-0.56	-0.57	-0.235	0.161	1.16	-0.45	-0.98	-2	-0.098	-0.479	NA	1	0.99	0	1	2.635	NA	NA	NA	1.0132	0.8946	0.47341	0.949	0.973	NA	NA	0.892293	0.961945	26.1	0.998088	0.98683	14.0708	1	0.706298	5.62	7.886	1	17.8428
5ita_A	G466V	P15056	G466V	BRAF	3.55517	-1.61817	3.736	0	1.48	0.73	0.47	-0.169	0.432	6.93	0.204	-0.4	-3	0.099	0.55	NA	0.996	0.962	2,00E-06	1	4.285	NA	NA	NA	0.922	0.998	0.689752	0.962	0.958	NA	NA	0.896207	0.962389	24.8	0.998306	0.98959	16.5155	1	0.615465	5.62	7.886	1	17.8428
5ita_A	L597R	P15056	L597R	BRAF	-0.34764	-0.634584	1.492	0.02	-0.17	0	0	0.013	0.229	0.65	0.125	-0.94	-2	-4.494	0.103	NA	1	1	0	1	3.065	NA	NA	NA	0.5987	0.6423	0.224912	0.964	NA	NA	NA	0.87079	0.928918	29	0.997674	0.98699	7.69505	1	0.6512	5.65	9.236	1	15.9326
5ita_A	L597V	P15056	L597V	BRAF	1.41044	-0.893778	1.654	0	-0.05	0	0	-0.395	-0.076	1.96	0.557	-0.63	1	-6.729	-0.319	NA	0.934	0.955	0	1	1.5	NA	NA	NA	0.5642	0.7796	0.102814	0.796	0.951	NA	NA	0.803104	0.849374	23.5	0.997139	0.96675	4.79816	0.963694	0.6512	2.86	4.963	1	11.2277
5ita_A	G469A	P15056	G469A	BRAF	1.59738	-0.628165	-1.107	0	0.24	-1.09	-1.25	-0.614	-0.489	1.78	-0.28	-1.31	0	0.263	-0.559	NA	0.985	0.835	0	1	1.59	NA	NA	NA	0.6086	0.7468	0.219344	0.9	0.966	NA	NA	0.923652	0.87744	25.4	0.997992	0.99018	7.90454	1	0.615465	5.62	7.886	1	17.8428
5ita_A	D594G	P15056	D594G	BRAF	-0.310306	-1.16442	1.619	0	0.46	1.73	1.97	-0.8	-0.192	1.13	0.544	-1.55	-1	-0.637	-0.939	NA	0.994	0.983	0	1	2.505	NA	NA	NA	0.4517	0.6027	0.37844	0.989	0.969	NA	NA	0.870913	0.907834	29.2	0.998542	0.97694	6.46588	1	0.6512	5.65	7.942	1	15.9326
5ita_A	G469E	P15056	G469E	BRAF	3.96601	-1.32782	4.199	0	0.87	-1.61	-1.55	-0.564	-0.436	0.99	-0.47	-1.26	-2	0.632	-0.48	NA	0.999	0.999	0	1	3.445	NA	NA	NA	1.076	0.9172	0.612203	0.921	0.992	NA	NA	0.941217	0.964899	26.2	0.997969	0.98683	16.5181	1	0.615465	5.62	7.886	1	17.8428
5ita_A	K499E	P15056	K499E	BRAF	0.566253	-0.565641	1.82	0	0.26	0.78	1.02	-0.392	0.177	0.2	-0.81	-0.33	1	-0.675	-0.188	NA	0.049	0.07	0	1	0.24	NA	NA	NA	-0.3129	0.333	0.122049	0.829	0.908	NA	NA	0.904749	0.806083	24.8	0.998241	0.99586	2.39412	1	0.732398	4.96	7.981	1	14.3436
5ita_A	E501K	P15056	E501K	BRAF	-0.301191	-0.751916	-1.159	0	1.21	-1.53	-1.43	0.05	0.137	1.38	0.611	-0.81	1	0.206	0.18	NA	1	1	0	1	2.92	NA	NA	NA	0.5272	0.6189	0.412682	0.974	0.984	NA	NA	0.938608	0.958012	27.6	0.99903	0.99594	6.34678	1	0.732398	4.96	7.869	1	17.8683
5ita_A	E501G	P15056	E501G	BRAF	0.476884	-1.39437	1.781	0	2.36	-3.17	-3.1	-0.698	-1.262	1.79	1.058	-1.46	-2	-1.027	-0.894	NA	1	1	0	1	3.235	NA	NA	NA	0.686	0.667	0.542587	0.992	0.987	NA	NA	0.897443	0.964615	31	0.999096	0.99586	6.81165	1	0.732398	4.96	7.981	1	14.3436
5ita_A	N581D	P15056	N581D	BRAF	1.44196	-0.184681	5.693	0.02	0.85	0.1	0.14	-1.602	-1.313	0.58	-0.53	-1.03	1	-0.048	-0.398	NA	0.996	0.981	0	1	3.385	NA	NA	NA	0.9364	0.9934	0.549652	0.932	0.98	NA	NA	0.875887	0.958676	28.3	0.996663	0.98965	13.009	1	0.475973	5.26	7.853	1	15.4945
5ita_A	G534R	P15056	G534R	BRAF	5.19512	-0.639862	4.965	0	1.76	-1.36	-2.48	-0.84	-0.75	4.88	0.101	-0.62	-2	0.257	0.395	NA	0.788	0.698	0	1	1.525	NA	NA	NA	-0.6316	0.3194	0.172731	0.942	0.857	NA	NA	0.90281	0.876762	26.5	0.999445	0.98666	4.84337	1	0.732398	5.68	7.879	1	19.8563
5ita_A	W531C	P15056	W531C	BRAF	1.97308	-1.49853	2.582	0	2.35	0.06	-0.03	-0.859	-0.576	2.05	0.938	-1.22	-2	-0.925	0.065	NA	1	0.994	0	1	0.65	NA	NA	NA	0.3306	0.6353	0.144906	0.8575	0.935	NA	NA	0.939518	0.867035	29.5	0.993542	0.986215	7.87397	1	0.732398	5.68	7.879	1	19.8563
5ita_A	G464V	P15056	G464V	BRAF	3.01037	-1.26913	1.869	0	1.88	0.52	0.53	-0.289	0.261	4.41	0.405	-0.54	-3	-0.022	-0.636	NA	0.999	0.989	0	1	3.33	NA	NA	NA	1.058	0.9095	0.535553	0.941	0.987	NA	NA	0.860752	0.964298	26	0.99832	0.98959	15.6931	1	0.706298	5.62	7.886	1	17.8428
5ita_A	F468S	P15056	F468S	BRAF	1.49448	-2.10393	0.83	0	0.51	-1.34	-0.82	-1.152	-1.174	0.1	0.159	-0.74	-2	-0.921	-0.971	NA	0.474	0.333	0	1	1.375	NA	NA	NA	0.2775	0.6181	0.370597	0.876	0.907	NA	NA	0.89678	0.8689	26	0.998013	0.99153	4.31837	0.999986	0.615465	5.62	9.302	1	14.394
5ita_A	V471F	P15056	V471F	BRAF	0.336093	-1.69597	2.31	0	0.54	-1.05	-1.02	-1.268	-1.38	0.75	-0.48	-1.33	-1	0.678	0.682	NA	0.999	0.978	1,00E-06	1	3.085	NA	NA	NA	0.9449	0.994	0.776752	0.975	0.928	NA	NA	0.875436	0.969342	24.3	0.9971	0.98959	15.511	1	0.6512	5.62	7.886	1	17.8428
5ita_A	V471I	P15056	V471I	BRAF	-0.686454	-0.632391	0.44	0	0.36	-0.28	-0.27	-0.756	-0.435	0.46	-0.57	-0.33	3	0.329	0.5	NA	0.334	0.329	1,00E-06	1	1.435	NA	NA	NA	1.0746	0.9805	0.370393	0.812	0.885	NA	NA	0.809433	0.645655	22.6	0.997639	0.98683	5.14882	1	0.6512	5.62	7.886	1	17.8428
5ita_A	K483Q	P15056	K483Q	BRAF	0.5182	-0.992433	0.411	0	0.65	-0.86	-0.52	-1.176	-1.096	5.02	-0.5	-0.92	1	-0.352	-0.863	NA	1	0.999	0	1	2.905	NA	NA	NA	0.6908	0.6681	0.561375	0.971	0.779	NA	NA	0.891869	0.966692	25.7	0.995487	0.99245	6.80738	1	0.732398	5.03	7.987	1	14.4637
5ita_A	L485S	P15056	L485S	BRAF	3.90589	-2.53287	7.723	0	1.51	-3.89	-2.33	-2.833	-3.185	1.43	0.607	-2.38	-2	-0.791	-2.619	NA	0.999	0.995	0	1	1.655	NA	NA	NA	-0.2326	0.394	0.174158	0.956	0.903	NA	NA	0.908248	0.899745	29.3	0.998601	0.99463	5.11595	1	0.732398	5.03	9.289	1	14.4637
5ita_A	K499N	P15056	K499N	BRAF	0.290575	-0.726363	1.087	0	0.68	-0.98	-0.69	-1.127	-1.09	-0.7	-0.45	-0.35	0	-0.412	-0.943	NA	0.947	0.688	0	1	0.965	NA	NA	NA	0.10255	0.51505	0.127316	0.693	0.889	NA	NA	0.91306	0.824469	25.25	0.998725	0.975145	3.82586	0.999512	0.732398	4.96	3.119	1	14.3436
5ita_A	E501A	P15056	E501A	BRAF	-0.838254	-0.542128	-0.84	0	1.03	-0.92	-1.4	-0.23	-0.165	0.13	0.174	-0.57	-1	-0.798	-0.166	NA	1	1	0	1	2.92	NA	NA	NA	0.4949	0.6087	0.566877	0.998	0.982	NA	NA	0.912973	0.960692	28.8	0.996986	0.99614	5.95778	1	0.732398	4.96	7.981	1	14.3436
5ita_A	E501V	P15056	E501V	BRAF	-1.21964	0.461139	-4.084	0	0.16	-0.92	-1.12	0.661	0.76	0.5	0.504	0.43	-2	-0.089	0.186	NA	1	1	0	1	3.175	NA	NA	NA	0.4949	0.6087	0.575626	0.995	0.984	NA	NA	0.905288	0.959346	29.6	0.990465	0.99605	5.95778	1	0.732398	4.96	7.981	1	14.3436
5ita_A	L505F	P15056	L505F	BRAF	0.125811	-1.53954	2.23	0	1.01	-1.39	-1.14	-1.143	-1.335	1.77	-0.31	-1.21	0	0.475	0.556	NA	0.927	0.668	0	1	2.405	NA	NA	NA	0.5999	0.7082	0.172038	0.894	0.838	NA	NA	0.90255	0.9001	25.2	0.998819	0.9975	8.6473	1	0.732398	4.96	9.955	1	17.8683
5ita_A	W531L	P15056	W531L	BRAF	0.283068	-1.2157	0.368	0	1.48	0.22	-0.09	-1.964	-1.561	-0.3	0.042	-0.52	-2	-0.463	-1.563	NA	0.394	0.216	0	1	-0.76	NA	NA	NA	-0.4616	0.2456	0.174072	0.665	0.883	NA	NA	0.94137	0.840981	24.6	0.98903	0.98577	2.94741	1	0.732398	5.68	7.879	1	19.8563
5ita_A	C532Y	P15056	C532Y	BRAF	-2.19359	-1.26197	5.975	0	0.38	-1.33	-1.13	-1.545	-1.68	5.99	-0.27	-0.54	-2	0.509	1.217	NA	1	0.999	0	1	1.51	NA	NA	NA	-0.4696	0.3705	0.092573	0.912	0.851	NA	NA	0.905626	0.858581	26.8	0.998038	0.9814	5.20847	1	0.732398	5.68	7.879	1	19.8563
5ita_A	D565E	P15056	D565E	BRAF	-1.01035	-0.159876	-1.223	0.05	0.84	1	1.59	-0.709	0.025	1.28	-0.41	-0.43	2	0.082	0.636	NA	0.008	0.025	0	1	-0.19	NA	NA	NA	-1.062	0.0795	0.027494	0.564	0.809	NA	NA	0.8914	0.799272	23.45	0.993379	0.96024	4.27104	0.555807	0.475973	4.11	3.206	1	8.1455
5ita_A	G596V	P15056	G596V	BRAF	2.53582	-1.05981	-0.016	0	0.17	-0.78	-1.43	-0.295	-0.151	-1.3	-0.34	-0.52	-3	0.384	0.423	NA	1	1	0	1	3.295	NA	NA	NA	0.6405	0.6951	0.395627	0.989	0.986	NA	NA	0.919968	0.963797	26.2	0.997989	0.98328	7.74911	1	0.6512	5.65	7.831	1	19.7917
5ita_A	E501Q	P15056	E501Q	BRAF	-0.775208	-0.658713	-1.392	0.01	0.51	-1.06	-0.07	-0.517	-0.399	0.69	0.206	-0.44	2	-0.339	-0.484	NA	1	1	0	1	2.825	NA	NA	NA	0.3955	0.585	0.434793	0.963	0.975	NA	NA	0.906554	0.954803	26.2	0.997114	0.99643	5.94602	1	0.732398	4.96	7.869	1	17.8683
5ita_A	G466R	P15056	G466R	BRAF	3.14562	-0.738223	2.164	0.04	1.58	-0.27	-0.15	-0.056	0.285	3.23	0.158	-0.63	-2	0.029	-0.821	NA	0.999	0.969	2,00E-06	1	4.285	NA	NA	NA	0.9214	0.998	0.666012	0.963	0.935	NA	NA	0.926057	0.959756	24.1	0.999467	0.988505	16.6523	1	0.706298	5.62	7.886	1	17.8428
5ita_A	G469V	P15056	G469V	BRAF	3.94516	-1.29764	-2.055	0	-0.2	0.26	0.19	-0.474	0.005	1.29	-0.55	-0.49	-3	0.778	1.225	NA	1	0.999	0	1	3.445	NA	NA	NA	1.0276	0.8997	0.524891	0.958	0.964	NA	NA	0.925942	0.9628	26.1	0.99821	0.98959	14.4696	1	0.615465	5.62	7.886	1	17.8428
5ita_A	T470R	P15056	T470R	BRAF	0.242777	-0.680864	2.826	0	0.54	0.13	-0.14	-0.558	-0.141	1.37	0.006	-0.67	-1	-0.084	0.001	NA	0.996	0.972	0	1	0.565	NA	NA	NA	0.2325	0.5554	0.147616	0.865	0.747	NA	NA	0.874116	0.844992	28.1	0.994611	0.99397	7.3716	1	0.6512	5.62	9.977	1	17.8428
5ita_A	A481E	P15056	A481E	BRAF	1.71281	-1.54957	1.994	0	1.3	-0.26	0.41	-1.489	-1.111	1.52	0.099	-1.12	-1	0.517	1.686	NA	1	1	0	1	2.155	NA	NA	NA	0.2772	0.555	0.550161	0.99	0.714	NA	NA	0.932827	0.960501	29.1	0.992752	0.99562	6.41618	1	0.732398	5.03	9.964	1	18.0135
5ita_A	V487G	P15056	V487G	BRAF	2.91542	-2.19489	6.348	0	2.47	-1.98	-1.71	-1.633	-1.895	5.17	0.044	-1.91	-3	-0.752	-1.498	NA	0.478	0.148	0	1	0.895	NA	NA	NA	-0.8552	0.1922	0.174902	0.87	0.828	NA	NA	0.8289	0.848438	25	0.995914	0.99271	4.00283	1	0.732398	4.96	9.289	1	14.3436
5ita_A	H574Y	P15056	H574Y	BRAF	8.12	-0.153473	3.349	0	0.3	-1.43	-1.18	0.474	0.23	5.79	-0.01	-0.68	2	0.002	1.015	NA	1	1	1.5e-05	1	2.46	NA	NA	NA	1.0808	0.9406	0.386268	0.967	0.944	NA	NA	0.931306	0.903209	25.4	0.998472	0.99392	14.1723	1	0.475973	5.26	9.79	1	19.2584
5ita_A	N581K	P15056	N581K	BRAF	0.469098	-0.178694	4.039	0	0.93	0.07	0.2	-0.364	-0.01	0.41	0.194	-1.12	0	0.242	0.6	NA	1	1	0	1	3.465	NA	NA	NA	0.9226	0.9942	0.659556	0.901	0.923	NA	NA	0.884696	0.957929	27.75	0.998296	0.939765	11.2558	0.997023	0.475973	5.65	4	1	15.9326
5ita_A	E586K	P15056	E586K	BRAF	-0.559086	-0.107364	-0.776	0.01	0.56	-0.2	-0.45	-0.127	0.372	1.58	1.264	-0.75	1	-0.027	0.029	NA	0.31	0.059	0	1	0.725	NA	NA	NA	-0.8862	0.2008	0.066458	0.691	0.621	NA	NA	0.926584	0.807967	24.2	0.998281	0.9781	4.34362	1	0.6512	5.65	7.831	1	19.7917
5ita_A	D594N	P15056	D594N	BRAF	1.1606	-0.779524	0.014	0	-0.04	0.45	0.58	-0.631	-0.317	0.53	0.815	-1.54	1	-0.043	0.015	NA	1	0.998	0	1	1.805	NA	NA	NA	0.9537	0.9944	0.596856	0.904	0.97	NA	NA	0.890656	0.933687	25	0.999302	0.9781	14.2661	1	0.6512	5.65	7.831	1	19.7917
5ita_A	N581H	P15056	N581H	BRAF	0.153531	-0.30834	4.749	0.01	0.33	0.77	1	-0.937	-0.641	0.37	-0.17	-1.2	1	0.442	0.376	NA	1	1	0	1	3.21	NA	NA	NA	0.9376	0.9933	0.67557	0.912	0.956	NA	NA	0.852954	0.954411	27.4	0.996953	0.99126	12.7509	1	0.475973	5.26	7.853	1	15.4945
5ita_A	L597Q	P15056	L597Q	BRAF	-0.219086	-0.906538	1.615	0	0.08	0	0	-0.431	-0.079	0.61	0.06	-1.16	-2	-4.156	-0.355	NA	1	1	0	1	2.63	NA	NA	NA	0.2978	0.5557	0.210213	0.947	0.938	NA	NA	0.845795	0.904335	28.9	0.995435	0.98542	6.50332	1	0.6512	5.65	9.236	1	15.9326
5ita_A	L525P	P15056	L525P	BRAF	1.8588	-1.97964	7.167	0	1.65	-1.47	-1.35	-1.528	-1.684	1.18	0.888	-1.38	-3	-0.848	-0.697	NA	0.985	0.969	0	1	1.25	NA	NA	NA	-0.5635	0.3129	0.159453	0.876	0.961	NA	NA	0.937404	0.861304	29.7	0.99924	0.98748	4.87092	1	0.732398	5.68	9.294	1	15.9835
5ita_A	S467A	P15056	S467A	BRAF	1.34613	-0.27565	0.54	0.01	0.24	1.87	1.11	-0.207	0.402	1.25	0.581	-0.33	1	-0.752	-0.333	NA	0	0.028	1,00E-06	1	0.11	NA	NA	NA	0.6439	0.8616	0.366125	0.82	0.905	NA	NA	0.817268	0.809712	23	0.994396	0.99217	2.71205	0.999986	0.615465	5.62	9.302	1	14.394
5ita_A	F498Y	P15056	F498Y	BRAF	2.04835	-0.273667	1.714	0	0.87	-1.12	-0.68	-0.767	-0.683	1.46	-0.13	-0.59	3	-0.063	-0.634	NA	0.992	0.967	0	1	2.055	NA	NA	NA	-0.1647	0.4099	0.08216	0.857	0.784	NA	NA	0.942067	0.863433	28.2	0.996089	0.99231	5.21737	1	0.732398	4.96	9.289	1	14.3436
5ita_A	G464R	P15056	G464R	BRAF	1.74762	-0.474575	0.419	0	1.6	-0.09	0.02	-0.476	-0.088	3.87	0.12	-0.67	-2	0.619	0.028	NA	0.997	0.973	0	1	3.33	NA	NA	NA	0.8235	0.77955	0.483339	0.936	0.981	NA	NA	0.894366	0.949479	24.95	0.999472	0.988505	11.6439	1	0.706298	5.62	7.886	1	17.8428
5ita_A	T589P	P15056	T589P	BRAF	3.81645	-1.11769	61.693	0	3.05	-0.97	-1.01	0.166	-0.153	9.29	0.149	-1.11	-1	0.086	-0.296	NA	0.994	0.976	0	1	1.92	NA	NA	NA	1.1166	0.9643	0.538153	0.912	0.496	NA	NA	0.906462	0.855991	25.4	0.996589	0.98087	7.92237	1	0.6512	5.65	7.942	1	15.9326
5ita_A	L525R	P15056	L525R	BRAF	5.78522	-1.4425	4.334	0	1.53	-2.89	-2.78	-1.597	-1.693	-2.9	0.409	-1.48	-2	-0.266	-0.934	NA	0.982	0.934	0	1	1.425	NA	NA	NA	-0.5175	0.3266	0.133805	0.905	0.897	NA	NA	0.930395	0.868123	29.5	0.998043	0.98887	4.96285	1	0.732398	5.68	9.294	1	15.9835
5ita_A	D576Y	P15056	D576Y	BRAF	-0.445547	-0.0888	-1.137	0	0.19	-0.34	-0.14	0.211	0.121	0.67	-0.15	-1.01	-3	0.478	0.815	NA	1	1	5,00E-06	1	3.65	NA	NA	NA	0.8094	0.7328	0.492772	0.984	0.921	NA	NA	0.917125	0.965873	26.9	0.995163	0.99218	8.35821	1	0.475973	5.26	7.743	1	19.2584
5ita_A	L597S	P15056	L597S	BRAF	-0.440984	-1.16011	1.144	0.01	-0.04	0	0	-0.709	-0.362	2.26	0.093	-1.15	-2	-4.324	-0.425	NA	NA	NA	NA	NA	NA	NA	NA	NA	NA	NA	NA	NA	NA	NA	NA	NA	NA	NA	NA	NA	NA	NA	NA	NA	NA	NA	NA
5ita_A	G596R	P15056	G596R	BRAF	1.51465	-0.451147	0.625	0.01	0.89	-0.81	-2.28	-0.705	-0.546	-1	0.093	-0.85	-2	1.346	0.699	NA	1	1	0	1	2.89	NA	NA	NA	0.5247	0.6442	0.215973	0.945	0.983	NA	NA	0.940333	0.96277	27.1	0.99942	0.98431	7.5142	1	0.6512	5.65	7.831	1	19.7917
5ita_A	D594E	P15056	D594E	BRAF	2.65793	-0.455531	2.337	0	1.26	0.42	0.37	-0.795	-0.4	0.84	0.355	-0.88	2	0.094	0.277	NA	1	0.992	0	0.999995	3.03	NA	NA	NA	0.2394	0.5583	0.322539	0.924	0.97	NA	NA	0.880239	0.953645	23.55	0.995069	0.815385	2.85596	0.0747516	0.6512	-1.1	0.193	0.934	14.1326
5ita_A	D594V	P15056	D594V	BRAF	4.0948	0.212771	1.325	0	1.35	1.29	0.96	0.088	0.591	1.01	0.758	-0.38	-3	-0.046	0.108	NA	1	1	0	1	4.005	NA	NA	NA	0.7952	0.7195	0.595066	0.977	0.921	NA	NA	0.867288	0.958603	28.8	0.99367	0.97968	7.79959	1	0.6512	5.65	7.942	1	15.9326
5ita_A	D594H	P15056	D594H	BRAF	4.3968	-0.313051	0.768	0	0.39	0.7	0.56	-0.693	-0.386	0.88	1.776	-1.11	-1	0.502	1.031	NA	1	1	0	1	3.455	NA	NA	NA	0.9039	0.9968	0.610424	0.989	0.948	NA	NA	0.898921	0.958372	24.9	0.995549	0.98431	18.2164	1	0.6512	5.65	7.831	1	19.7917
5ita_A	Y472C	P15056	Y472C	BRAF	3.18021	-1.5921	3.998	0	1.91	0.06	-0.06	-1.439	-1.261	3.31	-0.24	-1.03	-2	-0.544	-0.731	NA	0.991	0.918	4.4e-05	0.999999	1.855	NA	NA	NA	1.0891	0.9734	0.707651	0.851	0.85	NA	NA	0.898959	0.900483	32	0.997098	0.93697	6.99622	0.140313	0.6512	5.62	3.335	1	10.3208
5ita_A	G469L	P15056	G469L	BRAF	0.525791	-1.51718	-4.749	0	0.14	-0.71	-0.82	-0.46	-0.222	1.88	-0.66	-0.48	-4	1.05	0.705	NA	NA	NA	NA	NA	NA	NA	NA	NA	NA	NA	NA	NA	NA	NA	NA	NA	NA	NA	NA	NA	NA	NA	NA	NA	NA	NA	NA
5ita_A	I592V	P15056	I592V	BRAF	1.1576	-0.847859	2.737	0	1.49	-2.38	-2.15	-2.038	-2.4	2.85	0.076	-0.9	3	-0.181	-1.545	NA	0.253	0.326	0	1	1.19	NA	NA	NA	1.0204	0.9291	0.227517	0.753	0.859	NA	NA	0.823665	0.58469	23.7	0.994569	0.97694	3.62988	1	0.6512	5.65	7.942	1	15.9326
5ita_A	G469S	P15056	G469S	BRAF	2.28708	-0.567704	1.303	0	0.32	-2.63	-2.04	-0.858	-0.95	0.05	0.093	-1.63	0	0.358	-0.594	NA	NA	NA	NA	NA	NA	NA	NA	NA	NA	NA	NA	NA	NA	NA	NA	NA	NA	NA	NA	NA	NA	NA	NA	NA	NA	NA	NA
5ita_A	D594A	P15056	D594A	BRAF	1.18072	-0.383823	1.373	0	1.27	0.92	0.43	-0.484	-0.058	2.45	0.938	-1.03	-2	-0.565	-1.1	NA	1	0.998	0	1	3.31	NA	NA	NA	0.7952	0.7195	0.277813	0.944	0.962	NA	NA	0.868684	0.959648	29	0.995669	0.98087	7.79959	1	0.6512	5.65	7.942	1	15.9326
5ita_A	G466E	P15056	G466E	BRAF	3.14356	-1.10888	3.97	0	1.55	-0.58	-0.63	-0.148	0.247	1.95	-0.45	-0.8	-2	0.27	0.845	NA	0.998	0.969	2,00E-06	1	4.285	NA	NA	NA	0.9147	0.9975	0.610367	0.968	0.949	NA	NA	0.921425	0.960108	24.9	0.998034	0.98683	14.5446	1	0.615465	5.62	7.886	1	17.8428
5ita_A	F595S	P15056	F595S	BRAF	5.36459	-3.22761	8.612	0	2.7	-3.3	-2.37	-3.133	-3.275	0.49	1.518	-1.93	-2	-0.863	-3.403	NA	1	1	0	1	3.75	NA	NA	NA	0.9262	0.9936	0.821937	0.983	0.918	NA	NA	0.904205	0.957255	31	0.998861	0.98534	17.0658	1	0.6512	5.65	9.236	1	15.9326
5ita_A	I592M	P15056	I592M	BRAF	0.913618	-1.75588	3.554	0.04	1.71	-1.91	-1.77	-1.538	-1.9	6.86	0.414	-1.27	1	0.134	-1.896	NA	0.999	0.996	0	1	2.635	NA	NA	NA	0.0345	0.4577	0.166824	0.9	0.87	NA	NA	0.849426	0.946296	25.1	0.996776	0.86981	4.52361	0.987313	0.6512	5.65	1.327	1	11.0735
5ita_A	D587E	P15056	D587E	BRAF	-0.279812	-0.221162	0.625	0.03	0.68	0.63	0.63	-0.632	-0.089	1.8	-0.01	-0.29	2	-0.054	0.008	NA	0.172	0.031	0	1	0.675	NA	NA	NA	-0.6966	0.2904	0.036223	0.553	0.473	NA	NA	0.91172	0.81068	22.85	0.996486	0.9337	3.90213	0.998697	0.6512	5.65	2.428	1	19.7917
5ita_A	D587A	P15056	D587A	BRAF	0.549336	-0.735612	-0.84	0	0.72	1.04	1.18	-0.292	0.242	0.91	0.561	-0.39	-2	-0.295	-0.217	NA	0.649	0.087	0	1	1.155	NA	NA	NA	-0.4222	0.3538	0.11872	0.676	0.471	NA	NA	0.901589	0.856663	24.3	0.994865	0.97191	4.58126	1	0.6512	5.65	5.063	1	15.9326
5ita_A	G466A	P15056	G466A	BRAF	3.17806	-1.22279	2.909	0	1.21	-0.35	-0.68	-0.046	0.313	6.72	0.307	-0.8	0	0.014	-0.759	NA	0.986	0.867	2,00E-06	1	3.59	NA	NA	NA	0.9171	0.9972	0.577197	0.969	0.985	NA	NA	0.892071	0.960128	24.4	0.99807	0.99018	13.4758	1	0.615465	5.62	7.886	1	17.8428
5ita_A	G596S	P15056	G596S	BRAF	1.75342	-0.899842	1.822	0	0.31	-1.75	-1.33	-0.92	-0.924	0.34	0.01	-1.25	0	0.435	-0.002	NA	1	1	0	1	2.445	NA	NA	NA	0.9311	0.9958	0.554516	0.94	0.988	NA	NA	0.917458	0.940104	26.5	0.998784	0.9781	13.35	1	0.6512	5.65	7.831	1	19.7917
5ita_A	G596D	P15056	G596D	BRAF	4.14092	-1.09447	3.105	0	0.64	-1.33	-1.64	-0.806	-0.719	0.36	0.012	-1.4	-1	0.158	0.722	NA	1	1	0	1	2.52	NA	NA	NA	0.4478	0.6246	0.219793	0.972	0.993	NA	NA	0.942463	0.944249	26.2	0.998741	0.9781	7.19077	1	0.6512	5.65	7.831	1	19.7917
5ita_A	N581T	P15056	N581T	BRAF	0.825342	-0.142645	3.31	0	0.81	-0.09	-0.02	-0.85	-0.585	0.69	-0.21	-0.67	0	0.102	0.104	NA	1	1	0	1	3.665	NA	NA	NA	0.9325	0.9937	0.674609	0.942	0.934	NA	NA	0.840969	0.957566	32	0.996382	0.98087	13.9196	1	0.475973	5.65	7.942	1	15.9326
5ita_A	L525Q	P15056	L525Q	BRAF	3.83171	-2.02206	5.236	0	2.06	-2.66	-2.21	-2.058	-2.303	1.74	0.715	-1.59	-2	-0.534	-1.035	NA	1	0.997	0	1	1.905	NA	NA	NA	-0.2619	0.3975	0.165143	0.939	0.875	NA	NA	0.913427	0.906364	29.4	0.995539	0.98756	5.511	1	0.732398	5.68	9.294	1	15.9835
5ita_A	I463V	P15056	I463V	BRAF	0.925784	-0.635791	0.744	0.1	0	0.31	0.27	-0.704	-0.228	0.03	0.222	-0.31	3	-0.065	-0.154	NA	0.013	0.062	0	1	1.145	NA	NA	NA	0.9285	0.9315	0.258988	0.684	0.758	NA	NA	0.8314	0.581788	22.6	0.998079	0.98568	3.04238	0.999986	0.706298	5.62	7.997	1	14.394
5hkx_A	Q367K	P22681	Q367K	CBL	0.540318	-0.583473	2.042	0	1.08	-0.54	-1.1	-0.413	-0.081	5.15	1.345	-0.57	1	0.1	0.055	0.019	0.995	0.986	0	1	2.66	-3.73	-3.77	0.919	1.0351	0.9227	0.342865	0.905	0.617	0.987704	0.83158	0.901266	0.948538	25.3	0.984345	0.99211	9.92066	1	0.706548	5.52	7.568	1	19.8212
5hkx_A	Q367P	P22681	Q367P	CBL	0.784101	-1.26259	8.338	0	2.37	-1.35	-1.79	0.28	0.325	0.07	0.989	-0.61	-1	-0.787	0.331	0.002	0.998	0.997	0	1	2.66	-3.8	-5.62	0.942	0.9983	0.9095	0.430653	0.904	0.605	0.982159	0.851279	0.888237	0.970352	32	0.991558	0.99015	5.7105	0.985222	0.706548	4.51	8.947	1	13.1617
5hkx_A	D390Y	P22681	D390Y	CBL	0.925562	-0.317161	-0.074	0	0.8	-1.14	-0.98	-0.159	-0.509	0.65	-0.46	-0.31	-3	0.205	0.542	0.001	1	0.994	0	1	3.32	-3.87	-8.33	0.941	1.0725	0.941	0.352697	0.954	0.667	0.988966	0.863267	0.898333	0.984234	29.3	0.990798	0.99122	13.7286	1	0.706548	5.52	9.602	1	19.8212
5hkx_A	R420Q	P22681	R420Q	CBL	0.390313	-0.954774	0.507	0	0.29	-0.76	-0.73	-0.407	-0.525	0.25	0.686	-0.92	1	-0.288	-0.676	0.003	1	0.998	0	1	2.395	-1.64	-3.52	0.971	0.5673	0.7494	0.117973	0.858	NA	0.969972	0.82091	0.84979	0.979465	33	0.999352	0.9947	13.3983	1	0.706548	5.96	9.602	1	20.422
5hkx_A	C384R	P22681	C384R	CBL	7.34186	-1.29028	1.655	0	0.96	0.12	0.11	-0.128	0.058	2.53	-0.09	-0.59	-3	0.184	1.186	0	1	0.998	0	1	4.8	-4.04	-11.38	0.975	1.0726	0.9698	0.527678	0.981	0.956	0.996961	1.04914	0.962507	0.979305	28.4	0.993788	0.98026	15.8769	0.999999	0.706548	5.52	7.674	1	15.9527
5hkx_A	C396R	P22681	C396R	CBL	10.1336	-1.33388	2.629	0	1.05	0.42	0.02	-0.677	-0.422	1.96	1.546	-0.72	-3	0.292	0.787	0	0.991	0.931	0	1	4.455	-2.98	-11.39	0.95	1.0998	0.9328	0.366302	0.936	0.969	0.994637	1.04996	0.892706	0.982999	28.8	0.994261	0.98047	15.0343	0.999999	0.706548	5.52	7.674	1	15.9527
5hkx_A	M400R	P22681	M400R	CBL	9.90544	-1.42827	5.828	0	1.43	-2.15	-1.62	-1.82	-1.573	2.56	1.779	-1.54	-1	-0.237	-0.94	0.001	0.999	0.97	0	1	2.02	-1.27	-4.67	0.95	0.2773	0.5963	0.133543	0.926	0.786	0.964578	0.951502	0.904142	0.968709	27.5	0.981778	0.98373	8.17261	0.999999	0.706548	5.52	7.674	1	15.9527
5hkx_A	C401R	P22681	C401R	CBL	13.7568	-2.21458	3.309	0	3.07	-1.27	-1.54	-0.611	-0.509	9.12	1.363	-0.91	-3	0.202	0.531	0	1	1	0	1	4.8	-4.74	-11.4	0.969	1.038	0.9791	0.616845	0.98	0.893	0.998261	1.04996	0.949842	0.983251	28.7	0.994622	0.98047	15.8748	0.999999	0.706548	5.52	7.674	1	15.9527
5hkx_A	G413R	P22681	G413R	CBL	5.12782	-0.338256	1.102	0	1.01	-0.03	0.29	-0.709	-0.541	2.45	0.236	-0.77	-2	1.225	1.522	0.001	1	0.999	0	1	0.86	-3.84	-6.64	0.716	0.9715	0.8904	0.236066	0.655	0.43	0.991588	0.812293	0.866314	0.967915	31	0.998759	0.99572	9.557	1	0.706548	5.96	9.572	1	20.422
5hkx_A	D390V	P22681	D390V	CBL	1.30392	-0.0657482	-2.949	0	-0.08	-0.47	-0.57	0.024	0.105	-0.3	-0.17	-0.18	-3	0.142	0.543	0	1	0.991	0	1	3.12	-3.87	-8.33	0.946	1.0963	0.9429	0.585229	0.966	0.701	0.991692	0.934735	0.871636	0.984234	29.7	0.990003	0.98735	12.7824	0.999999	0.706548	5.52	8.947	1	15.9527
5grn_A	D842V	P16234	D842V	PDGFRA	1.30381	0.413133	-2.592	0	0.62	0.72	0.65	0.138	0.546	0.87	NA	-0.11	-3	0.218	0.768	0.003	1	1	0.004525	1	0.305	-1.74	-7.95	0.983	0.2652	0.5684	0.350555	0.861	0.835	0.950685	1.29589	0.856511	0.670577	31	0.995014	0.99315	6.89541	1	0.59774	5.85	9.325	1	16.2483
5grn_A	T674I	P16234	T674I	PDGFRA	0.29578	0.134996	-1.94	0	-0.26	1.91	0.08	-0.294	0.48	3.09	NA	-0.2	-1	0.178	0.519	0	1	0.999	0.005425	1	0.885	-2.53	-5.59	0.822	0.5538	0.7208	0.064425	0.79	0.864	0.941268	1.11424	0.93329	0.687752	24.6	0.998475	0.98754	7.28511	1	0.559995	6.06	7.844	1	20.6208
5grn_A	D846Y	P16234	D846Y	PDGFRA	0.429885	-0.164182	-0.149	0	0.73	0.29	0.59	-0.051	0.071	1.11	NA	-0.72	-3	0.465	1.35	0.002	1	0.993	0.005268	1	1.43	-1.81	-8.03	0.952	0.5451	0.741	0.124147	0.823	0.891	0.946433	1.18818	0.863421	0.749081	32	0.993659	0.99473	9.03729	1	0.59774	5.85	10.003	1	20.1775
5grn_A	N659K	P16234	N659K	PDGFRA	-0.0603439	0.359189	-0.713	0	0.59	0.46	0.45	-0.326	0.121	1.75	NA	-0.41	0	0.297	0.792	0	1	1	0.004026	0.999999	-0.27	-2.34	-5.6	0.933	0.2562	0.5849	0.112831	0.637	0.832	0.705447	1.1529	0.904815	0.665668	25.75	0.998139	0.80335	4.00825	1	0.608746	3.77	1.542	1	11.3936
5grn_A	D842I	P16234	D842I	PDGFRA	-0.30271	0.681879	-2.244	0	0.9	0.56	0.5	0.381	0.752	-0.8	NA	-0.19	-3	0.272	0.869	NA	NA	NA	NA	NA	NA	NA	NA	NA	NA	NA	NA	NA	NA	NA	NA	NA	NA	NA	NA	NA	NA	NA	NA	NA	NA	NA	NA
5grn_A	H845Y	P16234	H845Y	PDGFRA	0.875708	0.0531574	0.072	0	0.26	-0.13	0.1	1.444	1.479	-1	NA	-0.39	2	-0.081	1.316	0.061	0.999	0.959	0.005378	1	0.595	-1.64	-2.68	0.634	0.2121	0.5263	0.092337	0.562	0.444	0.764385	1.13869	0.910712	0.583871	28.2	0.998048	0.96167	5.05526	1	0.59774	5.85	5.039	1	20.1775
5grn_A	V658A	P16234	V658A	PDGFRA	1.06847	-1.96938	3.441	0	1.64	-0.45	-0.53	-1.654	-1.542	3.62	NA	-1.98	0	-0.489	-0.927	0.005	0.997	0.978	0.011906	1	2.095	-3.11	-3.66	0.866	0.9157	0.8641	0.17959	0.841	0.865	0.910432	1.16057	0.939882	0.741943	25.6	0.998772	0.92981	8.93269	1	0.608746	5.83	7.945	1	16.2025
5grn_A	R841K	P16234	R841K	PDGFRA	0.235541	-1.22707	2.111	0	1.15	-0.34	-0.6	-1.339	-1.157	1.19	NA	-1.4	2	-0.296	-0.964	0	0.999	0.998	0.003583	1	-0.095	-1.81	-2.69	0.946	0.3347	0.6558	0.035982	0.674	0.958	0.914097	1.04193	0.897978	0.655694	27.9	0.998029	0.99269	8.65109	1	0.59774	6.04	10.003	1	20.5792
5grn_A	G853D	P16234	G853D	PDGFRA	3.4404	-0.199162	4.889	0	0.69	-1.83	-3.05	-0.097	-0.075	0.11	NA	-0.73	-1	-0.06	-0.623	0.004	1	0.987	0.005738	1	1.17	-1.67	-6.25	0.861	0.4082	0.6854	0.111158	0.818	0.866	0.926499	1.21132	0.925767	0.662987	26.2	0.998448	0.99396	8.58293	1	0.615465	5.85	10.003	1	20.1775
5grn_A	D842Y	P16234	D842Y	PDGFRA	-0.524259	0.447952	-1.365	0	0.67	-0.02	0.29	-0.179	-0.135	1.11	NA	-0.3	-3	0.978	1.602	0.003	1	1	0.004525	1	0.64	-1.76	-7.88	0.977	0.2886	0.6251	0.099643	0.777	0.796	0.843046	1.19691	0.889174	0.679175	33	0.995536	0.99359	9.09618	1	0.59774	6.04	10.003	1	20.5792
5gof_A	S228F	O95140	S249F	MFN2	-0.332968	-0.3833	1.178	0	0.42	1.16	0.64	-0.93	-0.454	3.03	0.469	0.33	-2	-0.009	0.194	0	0.975	0.874	0	1	2.565	-4.48	-5.43	0.861	1.0781	0.9453	0.414129	0.943	0.513	0.96201	NA	0.749429	0.906471	26.4	0.998528	0.96221	10.4325	1	0.706548	5.64	7.568	1	18.7056
5gof_A	R238C	O95140	R259C	MFN2	1.39782	-0.700793	0.351	0	0.09	-0.17	-0.15	-1.409	-1.124	1.97	-0.38	-0.97	-3	-0.321	-0.918	0	0.999	0.958	0	1	3.235	-3.81	-7.1	0.96	1.0649	0.9324	0.436451	0.952	0.782	0.978117	NA	0.926208	0.906002	29.5	0.999488	0.96221	11.593	1	0.706548	5.64	7.568	1	18.7056
5gof_A	V223L	O95140	V244L	MFN2	-0.452866	-0.225156	-2.263	0	0.68	0.14	0.31	-0.176	0.27	0.47	-0.17	-0.94	1	0.108	0.781	0	0.941	0.887	0	1	1.575	-3.5	-2.65	0.88	0.8116	0.8572	0.20358	0.83	0.649	0.960734	NA	0.766545	0.820872	27.55	0.998131	0.979065	7.91495	1	0.706548	5.64	9.602	1	18.7056
5gof_A	V223M	O95140	V244M	MFN2	1.24141	-0.763706	0.906	0	0.96	-0.8	-0.68	-0.39	-0.349	0.03	-0.21	-0.96	1	0.228	0.229	0	1	0.998	0	1	3.365	-3.88	-2.65	0.863	1.0189	0.9118	0.332774	0.911	0.798	0.970306	NA	0.787972	0.862642	28.6	0.999146	0.97617	10.7891	1	0.706548	5.64	9.602	1	18.7056
5gof_A	F219L	O95140	F240L	MFN2	1.40913	-1.45954	2.269	0	1.5	-1.53	-1.4	-1.016	-0.342	0.26	-0.03	-0.61	0	-0.211	-0.08	0	0.941	0.766	0	1	2.185	-3.47	-5.63	0.944	0.629233	0.8041	0.257112	0.844333	0.826	0.982322	NA	0.76337	0.870345	26.1333	0.998199	0.934993	4.4531	0.899259	0.706548	3.71333	3.36933	1	10.9566
5gof_A	H221R	O95140	H242R	MFN2	-1.03584	-0.0904635	-0.287	0	-0.07	-0.25	0.15	-1.233	-1.027	1.01	-0.41	-0.15	0	-0.607	-1.219	0.018	0.999	0.983	0	1	2.125	-3.54	-7.18	0.89	0.8375	0.8698	0.242523	0.871	0.393	0.980266	NA	0.818157	0.842178	27.3	0.997289	0.98149	7.75841	1	0.706548	5.64	8.947	1	15.0525
5gof_A	T215M	O95140	T236M	MFN2	-0.35215	-0.377886	-0.08	0	0.62	0.83	0.67	0.702	0.921	0.04	0.075	-0.04	-1	0.132	0.944	0.005	0.821	0.296	0	1	2.255	-4.21	-4.97	0.883	0.8818	0.8397	0.436393	0.899	0.86	0.991528	NA	0.793152	0.897306	22.9	0.997383	0.97993	4.86449	1	0.706548	4.9	7.537	1	17.0951
5gof_A	R259H	O95140	R280H	MFN2	0.338872	-0.740989	2.695	0	0.86	-0.09	-0.48	-1.624	-1.486	0.18	0.378	-1.29	0	-0.332	-1	0.004	1	0.937	0	1	3.235	-3.71	-4.74	0.929	1.0501	0.9258	0.361669	0.916	0.909	0.968717	NA	0.713182	0.738442	27.6	0.999534	0.98287	10.4979	1	0.736574	5.23	9.602	1	18.1517
5gof_A	P230A	O95140	P251A	MFN2	2.51941	-0.746499	2.661	0	1.3	1.01	-1.29	-1.77	-1.275	-5.1	-0.11	-1.93	-1	-0.236	-1.116	0	1	1	0	1	3.69	-4.08	-7.24	0.877	1.0379	0.9416	0.406453	0.934	0.813	0.932426	NA	0.865041	0.872521	24.5	0.996582	0.97021	10.7617	1	0.706548	5.64	7.568	1	18.7056
5gof_A	Q255R	O95140	Q276R	MFN2	-0.253367	-0.297627	-0.265	0	0.1	0.34	-0.23	-0.574	-0.017	0.21	0.814	-0.23	1	0.224	0.76	0	0.983	0.842	4.6e-05	1	2.905	-4.45	-3.79	0.876	1.0794	0.9361	0.42877	0.943	0.893	0.995076	NA	0.771522	0.724441	27.9	0.998041	0.98377	8.60635	1	0.736574	5.23	8.947	1	14.5934
5gof_A	F195S	O95140	F216S	MFN2	3.0358	-2.58734	7.589	0.01	3.11	-3.03	-2.31	-2.453	-2.666	3.53	1.395	-1.99	-2	-0.705	-2.055	0.059	0.045	0.261	5.5e-05	1	0.935	-4.19	-3.16	0.913	0.489	0.7989	0.324004	0.794	0.89	0.991315	NA	0.903147	0.816524	25.5	0.997055	0.99074	2.62772	1	0.706548	4.6	7.576	1	13.4914
5gof_A	L197P	O95140	L218P	MFN2	-0.132787	-0.335645	3.242	0	0.53	-1.29	-0.78	-0.617	-0.737	0.94	0.034	-1.49	-3	-0.254	-0.487	0.001	0.082	0.046	0.000116	1	2.855	-4.1	-6.11	0.895	0.6853	0.845	0.445726	0.727	0.438	0.995005	NA	0.926329	0.852014	23.7	0.996507	0.99074	3.01462	1	0.706548	4.6	7.576	1	13.4914
5gof_A	A199V	O95140	A220V	MFN2	-0.385503	-0.72434	-5.852	0	0.88	-0.58	-0.52	-0.553	-0.512	4.27	-0.4	-0.77	0	0.302	0.917	0	0.987	0.988	2,00E-06	1	2.8	-3.99	-3.35	0.931	1.0479	0.937	0.364814	0.877	0.602	0.987516	NA	0.894834	0.867815	24.4	0.99911	0.99057	8.74761	1	0.706548	4.6	7.471	1	16.798
5gof_A	R259C	O95140	R280C	MFN2	0.404124	-0.483474	0.964	0	1.44	-0.29	-0.71	-0.92	-0.72	2.02	0.526	-0.97	-3	-0.512	-0.498	0.001	1	0.957	0	1	2.685	-3.72	-7.51	0.918	1.0313	0.9179	0.649711	0.864	0.828	0.940416	NA	0.762053	0.833555	33	0.999199	0.96153	5.12031	1	0.736574	4.32	5.847	1	13.238
5gof_A	D189Y	O95140	D210Y	MFN2	0.205389	-0.158705	-1.189	0	0.18	0.78	0.87	0.186	0.462	0.04	0.601	-0.33	-3	0.211	0.924	0.001	0.997	0.979	5.3e-05	1	3.275	-4.16	-8.26	0.972	1.0996	0.946	0.778363	0.955	0.693	0.993397	NA	0.914981	0.879143	29.5	0.995834	0.99214	11.6779	1	0.706548	4.92	9.561	1	17.1335
5gof_A	H256R	O95140	H277R	MFN2	0.589441	-0.957256	0.972	0	0.86	-1.57	-0.53	-1.462	-1.413	0.51	0.366	-0.72	0	-0.175	-1.037	0.002	0.992	0.912	0	1	2.43	-4.34	-7.65	0.911	1.0736	0.9413	0.545495	0.946	0.925	0.9945	NA	0.856605	0.743543	27.3	0.99727	0.98377	8.97089	1	0.736574	5.23	8.947	1	14.5934
5gof_A	V252G	O95140	V273G	MFN2	1.86906	-3.20736	5.282	0	3.14	-0.96	-0.72	-2.421	-2.279	-0.5	0.127	-1.53	-3	-0.403	-1.866	0	0.997	0.928	0	1	3.375	-3.85	-6.29	0.757	1.0269	0.9179	0.668707	0.949	0.843	0.98758	NA	0.760812	0.8341	26.4	0.997225	0.98512	8.31522	1	0.736574	5.21	7.667	1	14.5597
5gof_A	I192T	O95140	I213T	MFN2	2.66845	-1.50203	6.022	0	2.74	-2.69	-2.59	-3.203	-3.422	3.77	0.411	-1.12	-1	-0.703	-2.814	0.001	0.036	0.211	1,00E-06	1	2.965	-4.09	-4.65	0.931	0.7962	0.883	0.589712	0.851	0.822	0.98622	NA	0.895426	0.859235	23.8	0.994945	0.99074	3.25952	1	0.706548	4.6	7.576	1	13.4914
5gof_A	P230R	O95140	P251R	MFN2	6.68671	-0.728236	3.193	0	1.19	-1.1	-1.81	-1.219	-1.086	3.31	0.357	-1.59	-2	0.252	1.027	0	1	1	0	1	2.885	-3.77	-8.14	0.96	1.0162	0.9309	0.423269	0.883	0.642	0.95406	NA	0.895588	0.878554	24.2	0.99867	0.97021	10.7821	1	0.706548	5.64	7.568	1	18.7056
5gof_A	R238H	O95140	R259H	MFN2	1.06967	-0.184735	0.138	0	-0.45	0.34	0.15	-0.726	-1.053	0.87	-0.29	-1.17	0	0.075	0.011	0.002	1	0.995	0	1	3.235	-3.79	-4.26	0.956	1.048	0.9264	0.401296	0.959	0.629	0.969537	NA	0.909808	0.872767	29.7	0.999518	0.97617	12.3858	1	0.706548	5.64	9.602	1	18.7056
5fs8_A	R463I	O95831-3	R459I	AIFM1	-0.654078	0.064529	-0.641	0	0.57	0.27	-0.13	-0.731	-0.396	2.92	-0.76	0.1	-3	-0.171	-0.142	0.001	0.75	0.462	0	1	NA	-1.09	-7.85	0.904	0.3958	0.613	0.487608	0.624	NA	0.970241	NA	0.892433	NA	25.2	0.982865	0.98279	NA	1	NA	5.76	7.562	1	18.8928
5fs8_A	I287T	O95831	I287T	AIFM1	2.03669	-2.25167	3.658	0.03	1.98	-2.49	-2.25	-2.763	-2.961	8.91	-0.04	-2.18	-1	-0.273	-1.772	0.175	0.94	0.975	0	1	2.325	0.77	-2.3	0.684	-0.5453	0.2886	0.420528	0.445	0.697	0.928	1.79585	0.774017	0.175866	26.5	0.997581	0.98671	NA	0.999987	NA	5.54	8.591	1	13.2489
5fs8_A	Y560H	O95831	Y560H	AIFM1	1.26855	-0.46195	2.125	0	0.32	0.11	-0.22	-0.949	-0.637	2.15	0.85	-0.64	2	-0.215	-0.811	0	0.992	0.88	1.8e-05	1	2.535	-0.95	-4.48	0.438	0.5646	0.715	0.392068	0.532	0.724	0.948044	1.66684	0.654108	0.727674	27	0.99836	0.98811	NA	1	NA	4.88	8.735	1	13.6613
5fs8_A	V498M	O95831	V498M	AIFM1	1.33431	-0.287355	2.528	0	1.07	-1.58	-1.49	-0.334	-0.547	2.71	-0.03	-1.5	1	0.209	0.324	0.004	1	0.98	0	1	2.845	-0.92	-2.66	0.792	0.6194	0.7586	0.821685	0.449	0.561	0.97082	1.64549	0.810914	0.615688	25.7	0.998855	0.98591	NA	1	NA	5.8	7.568	1	19.0045
5fs8_A	P475L	O95831	P475L	AIFM1	0.203483	-0.723326	-0.719	0	1.22	-0.07	-0.58	-0.443	-0.142	1.75	-0.18	0.1	-3	0.577	1.1	0.003	0.517	0.086	0	1	2.51	-1	-8.99	0.866	-0.0162	0.4238	0.345708	0.471	0.454	0.93274	0.77049	0.899685	0.683347	24.4	0.995427	0.98795	NA	1	NA	5.76	9.594	1	18.8928
5fs8_A	A440V	O95831	A440V	AIFM1	1.27492	-0.649261	-3.656	0	0.34	0.95	0.99	-0.539	0.098	0.05	0.08	-0.23	0	0.281	2.102	0.007	0.994	0.796	0	1	2.725	0.46	-3.64	0.95	-0.0226	0.4421	0.374766	0.636	0.822	0.928168	1.33124	0.888124	0.376957	27.9	0.999145	0.98834	NA	1	NA	5.83	9.594	1	19.0201
5fs8_A	R422Q	O95831	R422Q	AIFM1	0.457473	-0.61334	1.798	0.07	0.56	-0.73	-0.25	-0.857	-0.781	0.95	0.458	-1.1	1	-0.104	-0.136	0.063	1	0.983	0	1	1.945	0.98	-1.97	0.876	-0.8274	0.2381	0.631284	0.245	0.521	0.915598	1.68017	0.782003	0.151762	25.8	0.999617	0.9873	NA	1	NA	6	7.568	1	19.4264
5fs8_A	R422W	O95831	R422W	AIFM1	1.34061	-0.236216	1.552	0.01	-0.14	0.46	0.57	-0.658	-0.501	3	0.037	-0.66	-3	0.113	0.505	0.024	1	0.999	0	1	2.75	0.85	-4.28	0.877	-0.3865	0.3281	0.814556	0.396	0.62	0.884737	1.69445	0.866805	0.308513	32	0.999263	0.93118	NA	0.904469	NA	5.91	1.711	1	13.4067
5fs8_A	N366S	O95831	N366S	AIFM1	0.758222	-0.346539	2.446	0.25	0.76	-1.16	-0.77	-0.952	-0.814	0.87	0.384	-0.26	1	-0.002	-0.294	0.292	0	0.001	0.004791	0.958045	1.34	-1.14	-1.93	0.137	-0.82	0.2852	0.0196	0.089	0.571	0.852403	0.509567	0.226679	0.162229	20.7	0.975289	0.86428	NA	0.928539	NA	1.38	2.065	1	8.2336
5fs8_A	G360R	O95831	G360R	AIFM1	3.48797	-0.826353	3.618	0	1.54	-3.98	-3.82	-1.155	-1.209	3.64	0.117	-0.58	-2	0.153	-1.651	0	1	0.995	0	1	4.275	-1.69	-7.95	0.891	0.9199	0.8161	0.901768	0.788	0.709	0.949893	1.8105	0.639335	0.466222	27.8	0.999331	0.96978	NA	1	NA	5.03	6.774	1	17.5074
5fs8_A	L344F	O95831	L344F	AIFM1	-0.629823	-0.379696	0.11	0.03	0.88	-1.03	-1.11	-2.044	-2.313	0.75	0.254	-1.35	0	0.319	0.509	0.091	0.846	0.457	8.5e-05	1	1.535	0.36	-3.55	0.82	-0.7822	0.1657	0.475818	0.279	NA	0.95087	1.14209	0.743838	0.383651	24.7	0.996041	0.93184	NA	0.546004	NA	4.31	3.047	1	11.1797
5fs8_A	T282M	O95831	T282M	AIFM1	-0.406891	0.011587	-0.133	0.02	0.54	-0.78	-0.89	0.177	0.081	2.86	-0.25	-0.96	-1	0.029	0.348	0.298	0.985	0.533	0	1	2.15	-1.59	-3.14	0.646	-0.3238	0.4291	0.781887	0.573	0.723	0.902725	1.29516	0.763022	0.276505	24.6	0.997983	0.98272	NA	1	NA	3.8	7.982	1	12.122
5fs8_A	L191P	O95831	L191P	AIFM1	8.91477	-1.79925	177.165	0	3.4	-3.13	-2.97	-1.717	-1.73	2.68	0.74	-2.11	-3	-0.447	-0.996	0.001	1	1	8,00E-06	1	3.605	0.83	-6.06	0.934	-0.1171	0.3673	0.352216	0.722	0.781	0.908695	2.0946	0.835787	0.401538	29.2	0.999102	0.99044	NA	1	NA	4.84	8.692	1	13.6207
5fs8_A	A145V	O95831	A145V	AIFM1	1.64647	-0.871912	-2.036	0	0.19	-1.46	-0.84	-0.793	-0.635	0.82	-0.51	-0.13	0	0.466	-0.006	0.047	0.996	0.852	0	1	2.155	0.79	-3.37	0.66	-0.6279	0.278	0.109258	0.35	0.736	0.793102	1.53062	0.755102	0.305327	26.3	0.999103	0.99394	NA	1	NA	5.55	9.527	1	18.5251
5fs8_A	V395G	O95831	V395G	AIFM1	5.44449	-4.02581	10.458	0	3.67	-3.2	-2.69	-2.967	-3.507	7.94	0.913	-2.4	-3	-0.634	-3.294	0.001	1	0.997	0	1	3.965	-1.56	-6.96	0.626	0.8513	0.8022	0.896705	0.818	0.633	0.991511	1.89547	0.687561	0.444321	28.5	0.997229	0.99447	NA	1	NA	6.01	8.947	1	15.3956
5fs8_A	R151Q	O95831	R151Q	AIFM1	-0.452966	-1.05785	1.119	0.02	0.91	-0.8	-0.25	-1.532	-1.512	2.1	-0.84	-0.92	1	-1.041	-1.21	0.061	0.999	0.823	0	1	3.165	-1.78	-2	0.852	0.7011	0.7498	0.566359	0.804	0.627	0.970353	1.5187	0.849912	0.233731	28.6	0.999543	0.99016	NA	1	NA	5.55	7.511	1	18.525
5fs8_A	R451Q	O95831	R451Q	AIFM1	0.773848	-1.58781	3.908	0	1.3	-1.98	-1.61	-1.085	-1.363	0.56	0.145	-1.07	1	-0.498	-1.19	0.004	1	0.969	0	1	3.59	-1.11	-3.97	0.904	0.9457	0.8602	0.717352	0.759	0.781	0.973274	1.76735	0.808236	0.41284	31	0.999613	0.97846	NA	1	NA	5.83	7.562	1	19.0201
5fs8_A	T260A	O95831	T260A	AIFM1	1.08318	-1.15396	2.738	0	1.33	0.4	-0.35	-0.794	-0.826	0.21	0.193	-1.05	0	-0.261	-0.625	0.005	0.858	0.653	0	1	3.565	0.41	-4.63	0.972	0.0887	0.4078	0.12439	0.634	0.474	0.968068	1.27036	0.717309	0.413418	26	0.997857	0.99691	NA	1	NA	5.26	7.66	1	14.2439
5fs8_A	E493V	O95831	E493V	AIFM1	-2.70055	1.1172	-5.579	0	-2.46	2.18	2.52	-2.534	-1.033	1.87	-1.28	-0.53	-2	0.031	0.139	0.001	1	1	0	1	3.65	-0.95	-6.96	0.911	0.7706	0.7894	0.958028	0.76	0.664	0.990832	1.79749	0.728619	0.705466	29.2	0.995102	0.98655	NA	1	NA	5.8	7.674	1	15.0929
5fs8_A	Q479R	O95831	Q479R	AIFM1	1.02987	-0.771278	1.367	0	0.58	-0.54	-0.96	-0.975	-0.93	9.42	0.826	-1.03	1	0.331	1.615	0.004	0.867	0.966	0	1	3.445	-0.83	-3.97	0.816	0.6018	0.7801	0.783661	0.649	0.747	0.993727	1.67395	0.78715	0.685801	27.3	0.998453	0.97647	NA	0.999941	NA	5.76	7.668	1	15.0006
5fs8_A	M340T	O95831	M340T	AIFM1	4.13778	-2.25902	4.824	0	2.35	-2.09	-1.8	-1.468	-1.561	2.45	-0.14	-1.34	-1	-0.405	0.089	0.002	0.997	0.998	0	1	3.415	0.39	-5.74	0.943	-0.1322	0.3865	0.253789	0.776	0.797	0.974833	1.78455	0.795807	0.400696	25.7	0.993874	0.99297	NA	1	NA	5.17	8.735	1	14.14
5fs8_A	R201K	O95831	R201K	AIFM1	0.488841	-0.97304	3.097	0.02	0.88	-0.25	-0.35	-1.326	-0.811	0.56	-0.38	-1.16	2	-0.341	-0.163	0.06	0.907	0.644	0	1	2.07	-1.64	-2.54	0.555	0.2942	0.6261	0.122008	0.589	0.45	0.925551	1.22755	0.792607	0.363653	25.8	0.989799	0.97795	NA	0.999991	NA	3.98	7.353	1	12.4577
5fs8_A	F193S	O95831	F193S	AIFM1	4.99757	-1.64105	9.11	0	3.17	-3.72	-2.96	-3.588	-3.459	-3.9	0.09	-1.93	-2	-0.85	-1.618	0.001	1	0.999	0	1	2.5	-1.6	-7.47	0.89	0.4853	0.6837	0.715166	0.89	0.651	0.992382	2.19856	0.76272	0.394085	27.6	0.998674	0.99044	NA	1	NA	4.84	8.692	1	13.6207
5fs8_A	P402T	O95831	P402T	AIFM1	3.66253	-1.02095	2.265	0	0.99	1.66	1.39	-1.618	-0.758	-1.3	0.017	-0.99	-1	0.186	0.1	0.011	1	0.99	0	1	4.2	-1.15	-6.72	0.955	0.7245	0.7516	0.909575	0.82	0.675	0.973199	1.74292	0.829655	0.482967	28.6	0.997745	0.99539	NA	1	NA	6.01	9.602	1	19.3824
5fs8_A	A157S	O95831	A157S	AIFM1	0.928332	-0.877947	3.543	0	1.5	-1.95	-1.45	-2.077	-2.203	1.65	0.076	-1.07	1	0.027	-0.518	0	0.996	0.997	0	1	2.575	0.73	-2.8	0.599	-0.4927	0.2954	0.116187	0.325	0.676	0.789462	1.58527	0.687984	0.392531	25.3	0.997077	0.98695	NA	1	NA	5.55	5.821	1	18.525
5fs8_A	D237V	O95831	D237V	AIFM1	0.118623	0.235332	-5.117	0	0.88	1.41	1.08	-1.058	0.949	0.05	-0.16	-0.12	-3	0.107	1.337	0.001	0.999	0.995	0	1	3.515	0.54	-7.78	0.963	0.0838	0.4381	0.234425	0.741	0.679	0.979692	1.9893	0.676044	0.436095	27.5	0.993332	0.99048	NA	1	NA	5.12	7.674	1	14.0726
5ew8_A	W666R	P11362-3	W577R	FGFR1	6.3845	-2.22451	6.127	0.01	2.99	-0.82	-0.69	-1.566	-1.362	6.64	1.694	-1.49	-3	-0.465	0.042	0.001	NA	NA	0	1	NA	-3.08	-12.37	0.996	1.0514	0.9102	0.522682	0.9275	0.914	0.96881	NA	0.936346	NA	32.5	0.994457	0.98865	14.2462	1	0.722319	5.9	9.315	1	16.3232
5ew8_A	W737R	P11362	W737R	FGFR1	4.28389	-2.25845	7.804	0	2.36	-0.85	-0.9	-2.18	-1.827	2.76	1.094	-1.34	-3	-0.547	-1.606	0	1	1	0	1	3.025	-2.14	-12.27	0.914	0.9411	0.8468	0.392242	0.921	0.892	0.964304	NA	0.927137	0.934759	32	0.996137	0.989805	12.9568	1	0.722319	5.33	9.098	1	15.296
5ew8_A	G687R	P11362	G687R	FGFR1	30.6556	-0.65241	3.666	0	0.81	-1.89	-1.81	-1.265	-1.213	3.86	-0.53	-0.82	-2	1.017	-0.3	0.001	1	1	0	1	4.14	-5.68	-7.02	0.995	0.9669	0.9907	0.911623	0.983	0.938	0.99186	NA	0.929238	0.96841	28.1	0.998923	0.98541	19.2303	1	0.722319	5.88	7.905	1	20.2422
5ew8_A	I639T	P11362	I639T	FGFR1	4.14363	-3.13004	5.557	0	2.32	-3.36	-3.29	-3.336	-3.614	5.83	0.782	-2.59	-1	-0.397	-3.123	0.001	1	1	0	1	3.69	-3.4	-4.24	0.976	1.0987	0.9379	0.578151	0.971	0.897	0.985191	NA	0.936827	0.955808	27.6	0.998629	0.96038	16.1702	1	0.722319	5.9	9.325	1	16.3232
5ew8_A	P722S	P11362	P722S	FGFR1	3.04799	-1.11522	5.47	0	2.11	-1.07	-0.66	-1.836	-1.553	1.22	0.381	-1.48	-1	-0.066	-0.999	0	1	1	0	1	2.37	-2.09	-6.69	0.861	0.7556	0.8187	0.252709	0.849	0.95	0.956872	NA	0.867912	0.917444	25.9	0.99922	0.97321	14.0571	1	0.722319	5.88	8.149	1	20.2422
5ew8_A	Q764H	P11362	Q764H	FGFR1	0.314572	0.186034	1.82	0	-0.19	0.7	0.39	-0.054	0.199	0.25	0.584	-0.56	0	0.09	0.378	0.003	0.941	0.482	0	1	1.59	-1.24	-2.01	0.478	-0.2911	0.4287	0.157239	0.448	0.37	0.735026	NA	0.661082	0.601493	33	0.996315	0.934525	4.64955	1	0.722319	5.36	1.699	1	19.0826
5ew8_A	C725Y	P11362	C725Y	FGFR1	10.8419	-1.107	2.721	0	0.64	-1.52	-1.43	-1.353	-1.56	4.89	-0.18	-0.3	-2	1.001	2.095	0	1	0.996	0	1	2.3	-1.85	-8.91	0.988	0.6815	0.789	0.381386	0.909	0.807	0.967356	NA	0.921373	0.910141	28.7	0.997225	0.95923	12.1155	1	0.722319	5.88	7.905	1	20.2422
5ew8_A	D623Y	P11362	D623Y	FGFR1	1.16911	-0.3742	-1.07	0	0.05	-0.18	-0.04	-0.01	-0.029	-0.2	-0.29	-0.26	-3	0.663	1.643	0	1	1	0	1	3.98	-4.14	-7.75	0.989	0.6221	0.6969	0.641931	0.974	0.924	0.99277	NA	0.869306	0.963404	26.2	0.994637	0.96939	8.93556	1	0.67177	5.9	7.905	1	19.8655
5ew8_A	G487D	P11362	G487D	FGFR1	1.13855	-1.00169	1.985	0	-0.19	-0.88	-0.98	-0.653	-0.471	0.09	-0.8	-0.79	-1	0.005	-0.407	0.002	1	0.999	0	1	4.01	-6.03	-5.87	0.984	0.9913	0.9904	0.813717	0.976	0.926	0.98902	NA	0.890658	0.95025	26.3	0.998678	0.96031	16.6431	1	0.722319	5.61	7.905	1	20.0086
5ew8_A	T695I	P11362	T695I	FGFR1	0.6333	-0.576421	0.159	0.01	1.51	0.44	0.14	-0.167	0.102	3.28	-0.41	-0.24	-1	0.078	0.725	0.001	1	0.999	0	1	3.12	-3.12	-5.28	0.984	0.985	0.9038	0.503013	0.927	0.855	0.982368	NA	0.889836	0.932957	26.2	0.999131	0.98838	15.6467	1	0.722319	5.88	10.003	1	20.2422
5ew8_A	N628K	P11362	N628K	FGFR1	1.54557	-0.367254	0.229	0	1.04	-0.51	-0.47	-0.315	-0.101	0.22	0.195	-1.31	0	0.031	0.607	0	1	1	0	1	3.705	-4.74	-5.12	0.977	1.036	0.966	0.861656	0.762	0.916	0.952075	NA	0.915076	0.964735	21.85	0.990725	0.17498	1.23086	1	0.722319	-8.65	-0.605	0.051	19.9515
5ew8_A	R627T	P11362	R627T	FGFR1	1.43924	-1.26705	3.227	0	0.77	-0.79	-0.95	-1.028	-0.943	0.91	-0.23	-1.3	-1	-0.214	-0.135	0	1	0.999	0	1	2.375	-2.27	-5.18	0.986	0.7958	0.831	0.624878	0.976	0.946	0.97775	NA	0.915799	0.918438	24.6	0.987245	0.95821	12.3159	1	0.722319	5.9	7.905	1	20.2704
5ew8_A	G490R	P11362	G490R	FGFR1	-1.34691	-0.738248	-1.624	0.01	1.11	-0.55	-0.46	-1.043	-0.708	1.06	-0.49	-0.54	-2	0.309	0.392	0	1	1	0	1	4.18	-3.88	-6.71	0.995	1.087	0.9597	0.716778	0.984	0.933	0.984098	NA	0.87763	0.959264	27.25	0.999381	0.964155	17.1788	1	0.722319	5.61	7.905	1	20.0086
5ew8_A	N546K	P11362	N546K	FGFR1	1.8957	-0.186322	2.749	0	0.71	-1.12	-1.13	-0.219	-0.152	2.24	0.461	-0.73	0	0.241	1.039	0.002	1	1	0	1	-0.285	-2.7	-5.39	0.967	0.313	0.6212	0.478668	0.646	0.774	0.927986	NA	0.866947	0.893539	24.75	0.998481	0.950045	3.85628	0.999846	0.722319	3.76	2.108	1	9.3132
5ew8_A	K656E	P11362	K656E	FGFR1	0.931223	-0.130543	1.901	0	0.4	0.06	0.23	0.331	0.635	1.17	-0.29	-0.45	1	-0.079	-0.176	0	1	1	0	1	0.49	-1.68	-3.51	0.808	0.3315	0.62	0.412974	0.9	0.928	0.968365	NA	0.891885	0.870768	29.5	0.998758	0.94479	6.4826	1	0.722319	5.9	8.017	1	16.3232
5ew8_A	E692K	P11362	E692K	FGFR1	4.42273	-0.745059	4.615	0	0.77	-2.29	-2.2	-1.647	-1.87	0.97	0.292	-1.44	1	0.066	-1.439	0.002	1	0.999	0	1	3.285	-3.46	-3.48	0.993	1.0848	0.9524	0.554449	0.976	0.901	0.990923	NA	0.885163	0.956836	28.3	0.999358	0.98424	17.6881	1	0.722319	5.88	7.905	1	20.2422
5ew8_A	G643D	P11362	G643D	FGFR1	3.34333	-1.05569	2.536	0	1.22	-1.09	-1.36	-1.559	-1.615	4.59	0.205	-1.65	-1	0.388	0.139	0	1	1	0	1	3.465	-5.69	-6.22	0.992	-0.0383	0.5332	0.613911	0.985	0.947	0.97104	NA	0.950424	0.962067	26.1	0.998666	0.94707	5.31309	1	0.722319	5.9	7.905	1	20.2704
5ew8_A	G485V	P11362	G485V	FGFR1	-0.154017	-1.42413	-1.154	0	0.32	1.24	1.02	-0.398	0.306	-4	-0.3	0.03	-3	-0.198	0.098	0	1	1	0	1	4.595	-2.77	-7.54	0.995	1.0755	0.9271	0.47269	0.94	0.882	0.966531	NA	0.788196	0.952619	26.3	0.997969	0.96652	19.0161	1	0.722319	5.61	7.905	1	20.0086
5ew8_A	R622G	P11362	R622G	FGFR1	-0.336391	-1.29543	1.66	0	0.26	2.22	2.14	-1.507	-0.588	1.26	0.337	-1.78	-2	-0.375	-0.09	0	1	1	0	1	2.075	-2.37	-6.05	0.993	0.6602	0.7806	0.523079	0.843	0.963	0.985465	NA	0.896121	0.936711	31	0.998144	0.87789	4.84736	1	0.67177	4.06	1.47	1	14.646
5ew8_A	V688L	P11362	V688L	FGFR1	0.584013	-1.1332	1.024	0	0.9	0.14	0.09	-1.115	-0.729	2.73	-0.3	-0.78	1	0.054	0.089	0.007	0.997	0.993	0	1	2.115	-2.12	-2.4	0.803	0.6999	0.7737	0.291005	0.862	0.726	0.975432	NA	0.832643	0.908645	24.85	0.998015	0.98166	7.89427	1	0.722319	4.99	7.905	1	16.8317
5ew8_A	K656N	P11362	K656N	FGFR1	1.5389	-0.291617	1.082	0	0.32	-0.36	-0.23	0.195	0.255	2.78	-0.04	-0.1	0	-0.173	-0.414	0	1	1	0	1	0.615	-1.73	-4.36	0.82	0.247	0.6232	0.393513	0.713	0.922	0.871074	NA	0.902824	0.882861	23.55	0.99711	0.859365	3.31361	1	0.722319	4.1	1.659	1	11.7696
5ew8_A	N546D	P11362	N546D	FGFR1	3.749	-0.742337	4.53	0	1.28	0.11	0.4	-1.429	-1.128	2.71	0.268	-0.92	1	-0.071	-0.149	0.005	1	0.999	0	1	1.29	-2.84	-4.49	0.95	0.75	0.7942	0.443108	0.838	0.899	0.92791	NA	0.848639	0.904923	27.8	0.99804	0.98598	7.68508	1	0.722319	5.57	8.003	1	16.0216
5ew8_A	M515V	P11362	M515V	FGFR1	2.98082	0.184814	2.848	0	0.76	0.39	0.1	-1.494	-0.908	3.15	-0.45	-0.9	1	-0.327	0.005	0.004	0.997	0.989	0	1	0.115	-2.67	-3.33	0.892	0.6634	0.7475	0.23372	0.921	0.799	0.958948	NA	0.879914	0.871185	27	0.995891	0.9782	6.61668	1	0.722319	5.61	8.017	1	16.1054
5ew8_A	W691C	P11362	W691C	FGFR1	4.05702	-2.12296	7.94	0	2.37	-1.68	-1.87	-2.483	-2.203	4.09	0.414	-1.48	-2	-0.938	-1.398	0	1	1	0	1	2.425	-2.05	-11.4	0.976	0.7286	0.8027	0.382545	0.8885	0.892	0.987889	NA	0.902047	0.924	31	0.992583	0.985615	12.8189	1	0.722319	5.88	7.905	1	20.2422
5ew8_A	R718G	P11362	R718G	FGFR1	1.86319	-1.71137	4.438	0	2.77	-2.1	-2.13	-2.067	-2.509	0.12	0.401	-1.36	-2	-0.661	-2.47	0	1	1	0	1	2.73	-1.97	-5.93	0.941	0.7384	0.7903	0.602743	0.872	0.958	0.962615	NA	0.887568	0.923231	34	0.998783	0.91344	10.7039	1	0.722319	5.88	4.5	1	14.1084
5ew8_A	M532T	P11362	M532T	FGFR1	3.1191	-1.68209	4.244	0	1.86	-2.46	-2.28	-2.47	-2.482	1.97	0.625	-1.54	-1	-0.53	-2.336	0.001	0.999	0.998	0	1	1.105	-2.8	-5.35	0.852	0.6514	0.7319	0.453482	0.912	0.658	0.972868	NA	0.923313	0.910149	27.1	0.993827	0.97938	6.87164	1	0.722319	5.57	9.308	1	15.6948
5ew8_A	M719V	P11362	M719V	FGFR1	2.50721	-0.977357	4.13	0	1.15	-0.55	-0.81	-1.438	-1.154	5.93	0.365	-0.52	1	-0.625	-1.041	0.003	0.999	0.995	0	1	0.855	-1.68	-3.38	0.964	0.4208	0.6651	0.315502	0.846	0.884	0.942456	NA	0.870176	0.865659	25	0.995787	0.95622	8.23235	1	0.722319	5.88	8.017	1	16.3009
5ew8_A	M535K	P11362	M535K	FGFR1	1.43874	-1.81913	4.017	0	1.84	-1.91	0.11	-1.535	-1.375	2.91	0.842	-1.85	-1	0.044	-0.662	0.001	0.997	0.993	0	1	2.86	-2.14	-5.35	0.983	0.9181	0.8414	0.533677	0.94	0.846	0.98177	NA	0.905587	0.956136	28	0.990496	0.97975	13.2685	1	0.722319	5.57	9.308	1	15.6948
5ew8_A	D641N	P11362	D641N	FGFR1	-1.00446	-0.3713	-1.732	0	-0.14	0.71	1.19	-0.901	-0.649	0.01	0.066	-1.15	1	0.063	0.755	0	1	0.999	0	1	3.165	-4.86	-4.25	0.957	0.3103	0.5992	0.348947	0.895	0.928	0.955543	NA	0.927425	0.955756	24.9	0.999288	0.94707	7.51698	1	0.722319	5.9	7.905	1	20.2704
5ew8_A	D623E	P11362	D623E	FGFR1	1.58746	-0.487021	-0.005	0	0.84	0.02	-0.1	-0.887	-0.593	0.51	0.044	-0.57	2	-0.149	-0.243	0	1	0.997	0	1	3.98	-4.08	-3.44	0.993	0.5322	0.6523	0.6257	0.9495	0.924	0.9918	NA	0.853488	0.966313	25.05	0.997305	0.901905	5.01785	0.999997	0.67177	2.74	2.303	1	12.3687
5ehp_A	G503A	Q06124-2	G503A	PTPN11	6.7404	-0.740657	-0.945	NA	2.03	-2	-1.98	-0.983	-1.316	0.27	0.091	-1.13	0	0.051	-0.434	0.065	0.998	0.967	0	1	NA	-5.82	-5.47	0.951	1.084	0.9789	0.542221	0.956	0.733	0.992262	2.01672	0.873397	NA	32	0.998552	0.99326	11.0535	1	0.722319	5.13	9.602	1	18.9358
5ehp_A	E69V	Q06124-2	E69V	PTPN11	1.76093	0.148657	-4.084	NA	-0.86	1.65	1.35	0.67	1.175	0.98	0.097	-0.03	-2	-0.123	0.533	0.001	0.999	0.984	0	1	1.705	-2.44	-6.01	0.893	0.7133	0.7849	0.293663	0.879	0.685	0.945358	1.9802	0.8638	NA	32	0.993402	0.99061	9.54388	1	0.722319	5.9	9.314	1	16.3291
5ehp_A	D61A	Q06124-2	D61A	PTPN11	1.36848	-0.897184	-1.591	NA	1.16	0.6	-0.67	-0.26	0.115	2.6	0.159	-1.07	-2	-0.507	-0.388	0.005	0.996	0.934	0	1	2.245	-4.08	-6.2	0.905	1.0554	0.9208	0.28744	0.969	0.924	0.988932	2.12844	0.895528	NA	29.1	0.996	0.99161	9.59197	1	0.722319	5.9	9.314	1	16.3291
5ehp_A	A72T	Q06124-2	A72T	PTPN11	0.857883	-0.243017	2.12	NA	1.05	-1.64	-1.56	-1.674	-1.698	2.46	0.289	-1.36	0	0.408	-0.74	0.01	0.996	0.956	0	1	1.06	-4.03	-3.45	0.837	0.9786	0.8954	0.256718	0.752	0.654	0.945684	1.87615	0.870379	NA	27.6	0.999161	0.98978	7.16657	0.999993	0.722319	5.01	9.99	1	14.8021
5ehp_A	N200Y	Q06124-2	N200Y	PTPN11	-0.304004	-0.366544	-0.515	NA	0.33	0.14	0.96	-0.453	-0.496	2.28	-0.28	-0.35	-2	0.106	-0.124	0.007	0.843	0.805	0	1	1.56	-1.11	-4.87	0.892	-0.0851	0.4396	0.331433	0.946	0.481	0.90236	2.02998	0.882339	NA	24.3	0.985187	0.98881	5.52658	0.999993	0.706548	5.65	8.923	1	15.8683
5ehp_A	E76Q	Q06124-2	E76Q	PTPN11	1.00524	-0.476104	-1.714	NA	0.5	-1.49	-0.81	-1.167	-1.205	0.23	0.096	-0.95	2	-0.064	-0.629	0.081	0.999	0.967	0	1	1.645	-4.26	-2.59	0.841	1.0759	0.9431	0.30339	0.733	0.808	0.936666	1.90002	0.894286	NA	27.3	0.997215	0.99423	12.015	1	0.722319	5.9	9.99	1	20.2787
5ehp_A	N58Y	Q06124-2	N58Y	PTPN11	13.0989	0.249927	9.449	NA	0.19	-0.59	-0.21	-0.181	-0.383	3.97	0.111	-0.03	-2	1.018	0.996	0.027	0.997	0.918	0	1	1.455	-2.43	-6.9	0.912	0.6758	0.7801	0.275963	0.897	0.767	0.970808	2.12354	0.921006	NA	26.2	0.993336	0.99358	8.66831	1	0.722319	5.63	9.314	1	15.8552
5ehp_A	F71V	Q06124-2	F71V	PTPN11	3.28791	-2.80182	3.854	NA	1.9	-1.65	-1.52	-1.647	-1.879	3.23	0.365	-0.77	-1	-0.634	-1.337	0.035	0.999	0.956	0	1	3.91	-4.89	-6.04	0.839	1.0473	0.9799	0.612907	0.979	0.943	0.988423	2.18073	0.923631	NA	27.2	0.99232	0.98766	15.4126	1	0.722319	5.9	8.008	1	16.3291
5ehp_A	I221V	Q06124-2	I221V	PTPN11	1.04315	-0.607578	1.84	NA	1	-2.38	-2.15	-1.481	-1.784	0.72	0.148	-1.11	3	-0.161	-0.671	0.434	0.009	0.042	0	0.999991	1.33	-5.56	-0.64	0.55	0.9297	0.897	0.465156	0.812	0.362	0.922906	0.709583	0.873906	NA	22.4	0.966784	0.994	2.02686	0.999998	0.722319	5.03	8.881	1	14.76
5ehp_A	F285Y	Q06124-2	F285Y	PTPN11	0.095751	0.487503	0.728	NA	0.86	-0.94	-0.47	-1.646	-1.767	1.43	0.227	-1.57	3	0.087	-0.067	0.621	0.304	0.349	0	1	-0.4	-5.39	-2.42	0.725	0.9583	0.9008	0.370834	0.786	0.755	0.889612	0.935186	0.872684	NA	23.6	0.991364	0.99565	3.04611	0.999996	0.489673	5.25	5.891	1	15.2206
5ehp_A	D487G	Q06124-2	D487G	PTPN11	0.546187	-0.39651	-0.746	NA	0.38	1.49	1.6	-0.586	0.068	-2.4	0.174	-1.2	-1	-0.445	-0.159	0.026	0.993	0.945	0	1	NA	-5.66	-5.25	0.89	1.0544	0.9811	0.774658	0.96	0.504	0.950843	2.15008	0.937285	NA	33	0.998319	0.98844	10.7639	1	0.722319	5.13	8.947	1	15.2256
5ehp_A	P491A	Q06124-2	P491A	PTPN11	3.04831	-0.348961	2.256	NA	0.51	1.8	1.56	-1.921	-1.125	3.56	0.096	-2.15	-1	-0.066	0.236	0.514	0.014	0.021	0	1	NA	-1.65	-2.02	0.847	-0.4398	0.4285	0.051082	0.607	0.8	0.951354	1.75318	0.906814	NA	22.1	0.980283	0.98775	2.80115	1	0.722319	5.13	7.568	1	18.9358
5ehp_A	A72S	Q06124-2	A72S	PTPN11	1.8038	-0.317213	3.089	NA	0.76	-1.85	-1.21	-1.919	-1.997	2.22	0.386	-1.36	1	0.117	-0.871	0.071	0.797	0.813	0	1	0.66	-3.95	-2.59	0.775	0.9614	0.8645	0.258379	0.805	0.827	0.99374	1.81973	0.851453	NA	26.6	0.997104	0.99143	5.74122	0.999993	0.722319	5.01	9.99	1	14.8021
5ehp_A	A72G	Q06124-2	A72G	PTPN11	1.47229	-1.09057	3.131	NA	1.8	-1.32	-1.17	-1.698	-1.799	1.09	0.551	-2.27	0	-0.27	-0.554	0.065	0.423	0.25	0	1	1.335	-4	-3.45	0.829	1.0371	0.8959	0.306745	0.924	0.889	0.983257	1.86296	0.863438	NA	26.3	0.997898	0.98687	4.97879	0.999993	0.722319	5.01	7.896	1	14.8021
5ehp_A	N308D	Q06124-2	N308D	PTPN11	0.60792	-0.415729	5.959	NA	1.72	-0.53	-0.26	-2.624	-2.528	2.06	0.084	-1.49	1	0.03	0.468	0.038	0.229	0.167	0	1	3.85	-5.98	-4.47	0.951	1.1671	0.9769	0.780418	0.838	NA	0.967111	0.931727	0.875879	NA	24.3	0.99617	0.9979	4.71001	0.995969	0.489673	4.5	8.888	1	11.3384
5ehp_A	N308S	Q06124-2	N308S	PTPN11	0.170392	-0.450978	3.913	NA	0.88	-1.79	-0.82	-1.938	-2.181	2.68	0.14	-1.46	1	-0.109	-1.115	0.471	0.226	0.054	0	1	0.835	-5.44	-4.67	0.89	1.1122	0.9192	0.26675	0.685	0.924	0.865863	0.651574	0.817348	NA	23	0.998401	0.99862	3.51562	1	0.489673	5.64	8.888	1	15.9128
5ehp_A	T411M	Q06124-2	T411M	PTPN11	0.659649	-0.431933	1.002	NA	0.31	0.36	0.2	-0.134	0.102	1.84	0	-0.51	-1	0.055	-0.001	0.114	0.753	0.099	0	1	NA	-1.76	-0.77	0.542	0.2164	0.5423	0.081628	0.626	NA	0.881712	0.944487	0.902067	NA	23.3	0.987625	0.99496	4.01644	0.763817	0.706548	4.26	7.542	1	14.7783
5ehp_A	Y279C	Q06124-2	Y279C	PTPN11	1.64797	-1.95921	2.811	NA	2.67	-1.28	-1.31	-1.392	-1.541	2.65	0.483	-1.75	-2	-0.418	-1.29	0.07	0.939	0.827	0	1	3.78	-6.01	-8.2	0.968	1.0233	0.9853	0.780122	0.973	0.941	0.992966	1.2522	0.888737	NA	33	0.997351	0.95671	11.2133	0.999889	0.562547	5.7	8.947	1	15.2426
5ehp_A	Y62D	Q06124-2	Y62D	PTPN11	3.895	-2.44469	6.633	NA	3.59	-1.97	-2.43	-2.733	-2.78	0.85	0.644	-1.97	-3	-0.613	-1.345	0.052	0.966	0.5	5.8e-05	1	2.795	-2.32	-7.24	0.896	0.7548	0.7968	0.220225	0.9	0.884	0.990462	2.45782	0.923755	NA	26.2	0.991674	0.98766	8.76887	1	0.722319	5.9	8.008	1	16.3291
5ehp_A	D61G	Q06124-2	D61G	PTPN11	1.61764	-0.598833	0.555	NA	1.7	-0.67	-1.45	-0.619	-0.58	3.86	0.3	-1.43	-1	-0.431	0.146	0.048	0.908	0.79	0	1	0.595	-3.78	-5.64	0.919	0.8661	0.7927	0.245909	0.92	0.912	0.996539	2.18794	0.898725	NA	29	0.997691	0.99056	5.26822	1	0.722319	5.9	9.314	1	16.3291
5ehp_A	T468M	Q06124-2	T468M	PTPN11	-0.254263	-0.551851	-1.95	NA	-0.41	0.88	0.88	-0.553	0.082	3.08	-0.15	-0.91	-1	0.265	1.904	0.014	1	0.994	0	1	NA	-6.11	-5.58	0.916	1.0045	0.9891	0.668621	0.965	0.921	0.991629	1.90462	0.88265	NA	24.6	0.99914	0.99731	11.1395	1	0.706548	5.05	7.568	1	18.7696
5ehp_A	S502T	Q06124-2	S502T	PTPN11	0.317378	-0.19691	-0.809	NA	0.96	0.15	-0.31	-0.934	-0.732	1.63	0.046	-0.71	1	-0.046	0.06	0.03	0.808	0.664	0	1	NA	-5.66	-2.76	0.729	1.0995	0.9695	0.62873	0.942	0.878	0.994591	1.83701	0.8225	NA	26.5	0.996749	0.98501	6.6218	1	0.722319	5.13	7.674	1	15.2256
5ehp_A	Y63C	Q06124-2	Y63C	PTPN11	4.12632	-2.20863	3.967	NA	2.3	-1.18	-1.39	-1.61	-1.681	0.09	0.267	-1.2	-2	-0.929	-0.311	0.004	1	0.997	9,00E-06	1	3.33	-2.68	-7.07	0.953	1.0237	0.8917	0.384822	0.955	0.936	0.980527	2.14567	0.921917	NA	32	0.998377	0.99015	13.777	1	0.722319	5.63	9.314	1	15.8552
5ehp_A	T73I	Q06124-2	T73I	PTPN11	-0.0512171	-0.597867	-0.896	NA	1.58	0.9	0.1	-0.249	0.134	0.44	0.041	-0.41	-1	0.138	1.957	0.002	0.999	0.984	0	1	3.37	-4.24	-5.04	0.924	1.0864	0.9667	0.615123	0.954	0.787	0.990699	2.00703	0.91804	NA	23.9	0.999138	0.98608	15.2646	1	0.722319	5.9	7.896	1	20.2787
5ehp_A	F285S	Q06124-2	F285S	PTPN11	3.27506	-2.7119	8.589	NA	2.94	-3.15	-2.42	-3.452	-3.692	6.37	0.567	-2.52	-2	-1.184	-3.827	0.012	1	0.999	0	1	2.26	-5.68	-7.3	0.894	1.0637	0.9808	0.8597	0.983	0.948	0.991205	1.39537	0.864691	NA	32	0.998823	0.9894	8.84403	0.999996	0.489673	5.25	5.891	1	15.2206
5ehp_A	E76K	Q06124-2	E76K	PTPN11	1.86785	-0.811074	1.029	NA	1.1	-1.64	-1.5	-1.081	-1.108	0.83	0	-1.21	1	0.05	0.205	0.012	0.998	0.919	0	1	2.295	-4.26	-3.45	0.925	1.0799	0.9484	0.383022	0.863	0.761	0.985051	2.03167	0.926101	NA	28.9	0.999409	0.99278	13.0958	1	0.722319	5.9	9.99	1	20.2787
5ehp_A	E76V	Q06124-2	E76V	PTPN11	0.853812	0.338487	-2.356	NA	0.85	0.55	-1.29	-0.35	0.091	1.34	0.177	-0.28	-2	-0.155	0.141	0.003	0.998	0.955	0	1	3.525	-4.36	-6.04	0.941	1.0831	0.9691	0.46028	0.963	0.819	0.986787	2.07799	0.889818	NA	32	0.993902	0.99072	16.6686	1	0.722319	5.9	9.314	1	16.3291
5ehp_A	E76G	Q06124-2	E76G	PTPN11	2.12394	-1.5102	2.194	NA	2.3	-1.54	-3.4	-1.503	-1.738	0.84	0.802	-1.63	-2	-0.712	-1.095	0.025	0.99	0.734	0	1	3.035	-4.31	-6.04	0.913	1.0913	0.9487	0.384176	0.958	0.813	0.988085	2.08113	0.878894	NA	32	0.998985	0.99067	11.9347	1	0.722319	5.9	9.314	1	16.3291
5ehp_A	E76A	Q06124-2	E76A	PTPN11	1.13072	-0.449821	-0.231	NA	1.58	0.22	-1.92	-1.106	-0.803	2.23	0.402	-1.42	-1	-0.487	-0.635	0.01	0.967	0.734	0	1	1.605	-4.25	-5.18	0.917	1.0643	0.9219	0.346416	0.97	0.792	0.996771	1.98171	0.896554	NA	29.8	0.996947	0.99171	7.91838	1	0.722319	5.9	9.314	1	16.3291
5ehp_A	Q79R	Q06124-2	Q79R	PTPN11	-0.145255	-0.237266	-0.893	NA	0.3	0.42	-0.15	-0.471	-0.056	0.08	-0.2	-0.19	1	0.178	1.012	0.087	0.959	0.774	1,00E-06	1	1.35	-3.99	-3	0.934	0.9774	0.8801	0.303634	0.933	0.9	0.996658	1.94467	0.878018	NA	29.2	0.998526	0.99067	6.72094	1	0.722319	5.9	9.314	1	16.3291
5ehp_A	A461T	Q06124-2	A461T	PTPN11	2.4458	-1.12603	-0.478	NA	0.74	-1.72	-1.52	-1.889	-1.941	0.33	0.214	NA	0	0.06	-1.945	0.001	1	0.999	1,00E-06	1	NA	-6.19	-3.83	0.973	0.9941	0.9897	0.672162	0.977	0.985	0.979441	1.89137	0.793013	NA	29.1	0.999331	0.99744	13.9167	0.996596	0.706548	5.05	9.482	1	18.7696
5ehp_A	G464A	Q06124-2	G464A	PTPN11	4.58945	-1.06926	-0.419	NA	0.22	-0.2	-0.19	-0.443	-0.229	4.37	0.087	-1.09	0	0.048	-0.571	0	1	1	0	1	NA	-6.33	-5.75	0.951	0.9059	0.9938	0.781368	0.985	0.978	0.994867	2.01672	0.901038	NA	32	0.998096	0.99859	20.7101	1	0.562547	5.05	9.602	1	18.7696
5ehp_A	Q510P	Q06124-2	Q510P	PTPN11	2.53952	-0.83982	12.872	NA	2.45	-1.65	-2.46	-0.821	-1.032	0.51	0.536	-1.01	-1	-0.388	-0.233	0.002	1	0.999	0	1	NA	-6.39	-5.22	0.987	0.9213	0.9936	0.826113	0.977	0.97	0.994805	2.10514	0.812014	NA	33	0.995491	0.9903	15.7027	0.999999	0.722319	5.13	8.947	1	15.2256
5ehp_A	Q510R	Q06124-2	Q510R	PTPN11	4.48866	-0.18102	4.32	NA	1.04	-0.73	-1.21	-0.983	-0.797	3.38	-0.03	-0.82	1	0.304	0.425	0.002	1	0.997	0	1	NA	-6.38	-3.28	0.977	0.9213	0.9936	0.739543	0.959	0.964	0.997112	0.984426	0.833356	NA	32	0.998049	0.98905	15.6816	0.999999	0.722319	5.13	8.947	1	15.2256
5ehp_A	T42A	Q06124-2	T42A	PTPN11	0.698099	-0.666754	1.075	NA	1.63	-0.68	-1.2	-1.168	-1.163	1.49	0.305	-1.7	0	-0.309	-0.99	0.073	0.75	0.475	0	1	0.72	-2.54	-3.31	0.806	0.0381	0.5185	0.090706	0.794	0.844	0.952096	1.23182	0.870329	NA	25.3	0.997823	0.97546	3.74566	0.999996	0.732398	4.77	7.308	1	12.3002
5ehp_A	T52I	Q06124-2	T52I	PTPN11	0.223956	0.257634	-3.345	NA	-0.05	1.21	0.8	0.001	0.613	0.24	-0.1	-0.34	-1	0.121	0.778	0.031	0.999	0.979	0	1	1.845	-2.44	-5.21	0.925	0.6773	0.7808	0.23602	0.912	0.671	0.981711	2.01185	0.916502	NA	27.1	0.998452	0.99799	8.49132	1	0.722319	5.63	7.559	1	19.6978
5ehp_A	I56V	Q06124-2	I56V	PTPN11	1.53223	-1.12603	1.621	NA	0.96	-2.38	-2.14	-1.843	-2.185	2.72	0.157	-0.63	3	-0.231	-1.342	0.124	0.896	0.51	0	1	1.41	-4.55	-0.86	0.773	1.0621	0.9378	0.166309	0.772	0.694	0.891714	1.63452	0.855718	NA	24.3	0.998621	0.99344	7.50081	1	0.722319	5.63	9.314	1	15.8552
5ehp_A	N58H	Q06124-2	N58H	PTPN11	10.3919	-0.187555	7.464	NA	0.44	-0.36	-0.31	-0.972	-0.999	1.73	0.131	-0.72	1	0.616	0.706	0.011	0.98	0.802	0	1	1.165	-2.42	-4.31	0.837	0.6146	0.7462	0.130812	0.76	0.897	0.902497	1.96159	0.913338	NA	25.4	0.997146	0.99411	7.89816	1	0.722319	5.63	9.314	1	15.8552
5ehp_A	N58D	Q06124-2	N58D	PTPN11	3.48136	-0.784359	5.223	NA	0.87	-0.35	-0.4	-1.873	-1.712	5.72	0.335	-0.94	1	-0.245	-1.247	0.023	0.998	0.951	0	1	1.335	-2.39	-4.31	0.872	0.641	0.7627	0.146067	0.757	0.931	0.898033	2.02998	0.923429	NA	26	0.998117	0.99344	8.2438	1	0.722319	5.63	9.314	1	15.8552
5ehp_A	N58K	Q06124-2	N58K	PTPN11	3.95467	-0.526576	5.306	NA	1.35	-1.65	-1.62	-0.226	-0.278	0.36	0.052	-0.63	0	0.533	0.153	0.099	0.997	0.825	0	0.999999	0.49	-2.29	-5.18	0.908	0.262	0.6621	0.0846725	0.589	0.9	0.899377	2.06381	0.930483	NA	24.75	0.998293	0.96172	5.25471	0.158733	0.722319	3.79	1.777	1	9.8847
5ehp_A	G60S	Q06124-2	G60S	PTPN11	3.51679	-0.44792	2.955	NA	1.67	-3.98	-4.36	-1.429	-1.822	1.25	0.33	-0.44	0	0.644	-0.646	0.039	0.99	0.92	0	1	2.315	-4.03	-4.88	0.919	1.0518	0.9267	0.326847	0.89	0.511	0.98609	1.93106	0.927244	NA	27.3	0.998719	0.99444	10.7676	1	0.722319	5.63	9.99	1	19.6978
5ehp_A	G60A	Q06124-2	G60A	PTPN11	2.80707	-0.517782	1.279	NA	1.9	-2	-3.57	-0.738	-0.908	1.69	0.342	-0.41	0	0.06	-0.385	0.003	0.999	0.927	0	1	2.535	-4.06	-4.91	0.863	1.0498	0.9359	0.419718	0.907	0.881	0.973847	2.00332	0.926349	NA	26.2	0.998594	0.99416	12.3077	1	0.722319	5.9	9.99	1	20.2787
5ehp_A	D61H	Q06124-2	D61H	PTPN11	2.31942	-0.614218	-2.221	NA	0.32	0.21	0.1	-0.824	-0.6	1.06	0.076	-0.65	-1	0.581	1.343	0.002	1	0.992	0	1	1.93	-4.09	-5.37	0.957	1.0622	0.9387	0.504736	0.935	0.897	0.993283	2.09525	0.921706	NA	27.9	0.995783	0.99416	13.0965	1	0.722319	5.9	9.99	1	20.2787
5ehp_A	D61N	Q06124-2	D61N	PTPN11	1.73888	-0.496793	-2.539	NA	0.75	-0.02	0.01	-0.824	-0.595	0.59	0.238	-1.16	1	0.032	0.313	0.01	0.995	0.976	0	1	1.38	-3.97	-3.91	0.893	0.9915	0.9049	0.322043	0.648	0.907	0.937849	1.89137	0.915329	NA	27.9	0.999279	0.9927	9.39469	1	0.722319	5.9	9.99	1	20.2787
5ehp_A	E69Q	Q06124-2	E69Q	PTPN11	1.12849	-0.277002	-1.931	NA	0.04	-0.53	0.11	-0.779	-0.641	0.74	0.142	-0.7	2	-0.159	-0.917	0.043	1	0.976	0	1	1.685	-2.41	-2.57	0.814	0.5385	0.7531	0.117298	0.726	0.857	0.974468	1.68878	0.86714	NA	27.5	0.997239	0.99234	7.46287	0.999993	0.722319	5.01	9.99	1	14.8021
5ehp_A	F71L	Q06124-2	F71L	PTPN11	2.21273	-2.41594	4.972	NA	2.3	-2.25	-2.1	-1.14	-1.437	1.85	0.323	-0.32	0	-0.484	-0.734	0.006	0.998	0.864	0	0.999999	3.63	-4.86	-5.18	0.874	1.07353	0.972333	0.523854	0.960333	0.946	0.995106	2.04482	0.937611	NA	26.8	0.998846	0.954743	8.66351	0.353706	0.722319	4.34667	3.88667	1	12.144
5ehp_A	A72P	Q06124-2	A72P	PTPN11	-2.43927	-0.280295	3.575	NA	1.19	-2.33	-2.03	-0.571	-0.804	1.61	0.208	-1.29	-1	0.227	0.001	0.088	0.81	0.345	0	1	0.485	-3.95	-4.31	0.908	0.7872	0.8233	0.240495	0.852	0.899	0.997953	2.17131	0.893186	NA	26.9	0.997544	0.99234	4.88641	0.999993	0.722319	5.01	9.99	1	14.8021
5ehp_A	T73P	Q06124-2	T73P	PTPN11	3.45366	-1.59466	114.089	NA	2.84	-1.93	-2.56	-0.529	-0.938	-1.7	0.252	-1.34	-1	-0.284	-0.003	0.004	0.999	0.983	0	1	3.72	-4.21	-5	0.802	1.0973	0.9613	0.462055	0.97	0.756	0.993178	2.176	0.864023	NA	26.4	0.99678	0.99161	15.9424	1	0.722319	5.9	9.314	1	16.3291
5ehp_A	E76D	Q06124-2	E76D	PTPN11	0.0498134	-0.685658	1.253	NA	1.45	-2	-2.84	-1.413	-1.616	0.14	0.322	-1.03	2	-0.282	-0.548	0.126	0.563	0.31	0	0.999993	1.135	-4.13	-2.59	0.884	0.2931	0.777	0.130164	0.703	0.892	0.993775	1.69861	0.897876	NA	23.85	0.997422	0.95545	2.46238	0.00938904	0.722319	1.86	3.042	1	8.5327
5ehp_A	D106A	Q06124-2	D106A	PTPN11	3.13443	-0.309865	0.527	NA	0.95	-0.26	0.15	-0.315	-0.166	1.36	0.203	-0.55	-2	-0.209	-0.423	0.016	0.94	0.651	0	1	2.975	-4	-6.73	0.87	1.0118	0.909	0.453021	0.939	0.816	0.956304	2.1341	0.845205	NA	26.1	0.995081	0.99564	9.10208	1	0.722319	6.05	9.318	1	16.5932
5ehp_A	E110K	Q06124-2	E110K	PTPN11	1.4158	-0.930873	-0.727	NA	0.44	-0.81	-0.91	-1.208	-0.632	6.64	0	-1.04	1	0.413	0.415	0.015	0.997	0.956	0	1	3.175	2.74	-3.58	0.94	0.3199	0.6389	0.136282	0.588	0.668	0.967737	2.04482	0.915969	NA	29	0.999309	0.99909	11.8548	1	0.722319	6.05	9.594	1	20.6013
5ehp_A	E110A	Q06124-2	E110A	PTPN11	0.697336	-0.699156	-1.109	NA	0.65	1.26	-0.77	-0.81	-0.413	-8.1	0.283	-1.05	-1	-0.235	-0.595	0.06	0.919	0.79	0	1	2.825	2.67	-5.37	0.929	0.1259	0.5404	0.086632	0.651	0.882	0.955785	1.996	0.880425	NA	28.5	0.994374	0.99907	6.28978	1	0.722319	6.05	8.939	1	16.5932
5ehp_A	E139D	Q06124-2	E139D	PTPN11	1.03476	-0.157369	1.451	NA	-0.21	-0.69	-0.87	-1.252	-1.093	-2.5	0.029	-0.49	2	-0.218	-0.74	0.016	0.992	0.949	1,00E-06	0.999995	1.115	-2.55	-2.52	0.525	0.4401	0.7089	0.0893765	0.769	0.898	0.979458	1.81321	0.819925	NA	25.55	0.99875	0.95876	6.02001	0.181278	0.732398	4.55	3.633	1	9.5186
5ehp_A	Q256R	Q06124-2	Q256R	PTPN11	-1.29383	-0.448986	-3.842	NA	0.6	1.38	0.35	-0.505	0.275	1.35	-0.15	-0.41	1	0.404	2.015	0.125	0.118	0.23	0	1	1.5	-5.58	-2.84	0.771	1.0445	0.9434	0.466349	0.754	0.76	0.99808	1.45588	0.839092	NA	24.5	0.998577	0.96491	3.37355	0.999959	0.562547	5.7	8.947	1	15.923
5ehp_A	L261F	Q06124-2	L261F	PTPN11	0.828484	-0.235944	0.042	NA	0.76	-1.31	-1.23	-1.285	-1.259	0.11	0.099	-1.26	0	0.284	0.483	0.707	0.001	0.003	0	1	0.85	-5.69	-0.48	0.782	0.9818	0.9239	0.435312	0.547	0.325	0.974098	1.75259	0.876745	NA	22.1	0.934841	0.91943	2.37672	1	0.706548	5.7	4.737	1	19.797
5ehp_A	L262R	Q06124-2	L262R	PTPN11	1.94419	-0.35438	3.754	NA	0.33	-1.04	-0.91	-0.711	-0.348	2.36	0.069	-1.55	-2	-0.546	-0.34	0.248	0.092	0.081	0	1	2.09	-5.71	-4.52	0.927	1.1193	0.9502	0.445267	0.708	0.421	0.992032	2.0805	0.898662	NA	23.3	0.996504	0.9568	3.41725	0.999959	0.706548	5.7	7.674	1	15.923
5ehp_A	R265Q	Q06124-2	R265Q	PTPN11	-0.0657242	-1.16465	0.336	NA	0.92	-1.78	-1.32	-1.293	-1.656	4.94	0.264	-1.26	1	-0.441	-1.252	0.069	0.987	0.843	0	1	2.105	-5.62	-3.84	0.868	1.0963	0.9714	0.592889	0.814	NA	0.978981	1.07699	0.786688	NA	29	0.999598	0.96954	9.46756	1	0.706548	5.7	9.602	1	19.797
5ehp_A	G268C	Q06124-2	G268C	PTPN11	2.15181	-0.826276	0.036	NA	0.16	-0.45	0.01	-1.386	-1.234	0.28	-0.09	-1.48	-3	0.388	-0.487	0.001	1	1	0	1	3.27	-5.68	-8.64	0.931	1.0586	0.9844	0.728014	0.962	0.801	0.992994	2.00017	0.835661	NA	30	0.99732	0.97275	14.9312	1	0.706548	5.7	9.602	1	19.797
5ehp_A	I282V	Q06124-2	I282V	PTPN11	1.4567	-0.610239	2.256	NA	1.02	-2.81	-2.44	-1.706	-2.304	0.48	0.28	-1.3	3	-0.167	-1.925	0.129	0.017	0.063	0	0.999999	1.65	-1.71	-0.93	0.691	-0.0428	0.5086	0.032521	0.525	0.904	0.967484	0.695278	0.814077	NA	23.7	0.996438	0.95652	3.96781	0.999889	0.562547	5.7	8.947	1	15.2426
5ehp_A	I282M	Q06124-2	I282M	PTPN11	0.407498	-1.52187	1.448	NA	0.86	-1.36	-1.26	-1.383	-1.782	1.76	0.233	-1.5	1	0.033	-0.253	0.002	0.995	0.957	0	0.99986	4.035	-2.01	-2.78	0.942	0.403	0.7713	0.191404	0.809	0.77	0.958571	1.06163	0.843961	NA	23.6	0.994223	0.77574	4.38312	0.00102275	0.562547	1.34	-0.002	0.893	4.9278
5ehp_A	F285L	Q06124-2	F285L	PTPN11	0.59845	-1.48963	0.646	NA	1.82	-1.88	-1.53	-2.843	-3.15	0.49	0.354	-1.29	0	-0.751	-1.001	0.042	0.743	0.688	0	0.999997	1.535	-5.54	-5.31	0.845	0.942333	0.939833	0.437175	0.851667	0.942	0.989437	0.95484	0.883515	NA	26.6333	0.996818	0.967397	3.34749	0.337268	0.513964	1.01333	3.866	1	11.737
5ehp_A	F285C	Q06124-2	F285C	PTPN11	2.8136	-1.95763	5.023	NA	2.35	-1.39	-1.02	-2.745	-2.922	6.84	0.289	-2.22	-2	-0.895	-1.543	0.004	0.983	0.909	0	1	2.54	-5.69	-7.26	0.947	1.0814	0.9764	0.786854	0.944	0.954	0.991428	1.18081	0.881922	NA	32	0.993307	0.99579	7.56481	0.999996	0.489673	5.25	5.891	1	15.2206
5ehp_A	N308T	Q06124-2	N308T	PTPN11	0.599759	-0.441233	1.636	NA	-0.05	-0.13	0.11	-1.577	-1.298	1.42	-0.11	-1.26	0	-0.152	-0.528	0.005	0.92	0.606	0	1	3.395	-5.93	-5.52	0.969	1.0166	0.9864	0.721471	0.941	0.925	0.943687	0.839143	0.843464	NA	27.1	0.996937	0.99879	11.0628	1	0.489673	5.64	8.888	1	15.9128
5ehp_A	A461S	Q06124-2	A461S	PTPN11	0.384924	-0.975797	1.418	NA	0.88	-1.94	-1.22	-2.144	-2.25	2.74	0.307	-0.97	1	0.016	-1.199	0.04	0.981	0.993	1,00E-06	1	NA	-6.18	-2.87	0.87	0.9838	0.9901	0.65822	0.943	0.965	0.960705	1.71733	0.765518	NA	25.5	0.998064	0.9979	14.0588	0.996596	0.706548	5.05	9.482	1	18.7696
5ehp_A	T468P	Q06124-2	T468P	PTPN11	4.2567	-1.52485	7.209	NA	1.72	-2.18	-2.06	-0.481	-0.823	1.01	0.374	-1.4	-1	-0.005	0.089	0.001	1	0.998	0	1	NA	-6.13	-5.58	0.906	0.9307	0.9926	0.790955	0.988	0.96	0.993122	2.18073	0.857668	NA	27.1	0.99685	0.99832	15.0788	0.999967	0.706548	5.05	8.947	1	15.091
5ehp_A	P491T	Q06124-2	P491T	PTPN11	4.83965	-0.62532	1.39	NA	0.41	0.37	-0.05	-2.199	-1.759	-3.3	0.067	-1.78	-1	0.062	-0.219	0.429	0.61	0.266	0	1	NA	-1.69	-2.09	0.935	-0.0339	0.5324	0.100123	0.691	0.771	0.975267	2.00332	0.920247	NA	23.4	0.997886	0.98694	4.55461	1	0.722319	5.13	7.568	1	18.9358
5ehp_A	P491S	Q06124-2	P491S	PTPN11	3.53475	-0.838634	2.091	NA	0.71	-0.71	-0.32	-2.521	-2.355	4.35	0.144	-2.06	-1	-0.001	-0.12	0.419	0.12	0.033	0	1	NA	-1.69	-1.42	0.907	-0.3871	0.4326	0.06412	0.581	0.889	0.970737	1.88369	0.910835	NA	22.4	0.996283	0.98286	3.00841	1	0.722319	5.13	7.568	1	18.9358
5ehp_A	P491H	Q06124-2	P491H	PTPN11	11.1562	-0.733886	3.965	NA	-0.05	0.91	1.39	-2.264	-1.674	3.77	-0.06	-1.81	-2	0.85	1.023	0.528	0.971	0.835	0	1	NA	-1.72	-1.58	0.862	0.1882	0.6588	0.137556	0.756	0.887	0.959226	2.07611	0.925512	NA	25	0.988738	0.98694	7.06999	1	0.722319	5.13	7.568	1	18.9358
5ehp_A	P491L	Q06124-2	P491L	PTPN11	3.20494	0.19529	-1.882	NA	-0.26	3.38	1.72	-0.513	0.535	2.95	-0.08	-0.68	-3	0.755	2.777	0.631	0.532	0.197	0	1	NA	-1.54	-3.23	0.899	-0.4735	0.3633	0.082976	0.675	0.888	0.97825	1.94467	0.929065	NA	23.5	0.99851	0.98286	3.53226	1	0.722319	5.13	7.568	1	18.9358
5ehp_A	R498W	Q06124-2	R498W	PTPN11	6.84411	-0.605181	2.671	NA	0.91	0.64	0.61	-1.356	-0.798	0.89	-0.06	-0.78	-3	0.441	1.5	0.016	0.999	0.963	0	1	NA	-2.88	-7.62	0.977	1.0321	0.9291	0.286588	0.849	0.983	0.970454	1.27745	0.899999	NA	33	0.999333	0.91772	12.3022	0.601747	0.722319	4.11	2.296	1	12.8197
5ehp_A	R498L	Q06124-2	R498L	PTPN11	1.75748	0.474844	1.725	NA	0.73	0.76	0.66	-1.173	-0.507	0.54	0.117	-0.54	-2	-0.362	0.085	0.002	1	0.993	0	1	NA	-2.86	-6.67	0.976	1.0949	0.9235	0.60516	0.941	0.983	0.990402	2.06869	0.874456	NA	33	0.998702	0.99204	18.8928	1	0.722319	5.13	9.602	1	18.9358
5ehp_A	R501K	Q06124-2	R501K	PTPN11	3.10955	-1.13906	8.284	NA	2.18	-1.34	-1.46	-1.695	-1.98	2.03	0.484	-1.39	2	-0.099	0.198	0	1	1	0	1	NA	-7.51	-2.86	0.976	0.9009	0.9967	0.769939	0.943	0.966	0.99537	1.94606	0.905722	NA	33	0.998217	0.99155	16.8662	1	0.722319	5.13	9.602	1	18.9358
5ehp_A	S502A	Q06124-2	S502A	PTPN11	-0.250772	-0.053143	-1.236	NA	0.66	1.78	1.19	-1.262	-0.64	0.34	0.105	-1.09	1	-0.338	0.959	0.083	0.726	0.678	0	1	NA	-5.59	-2.76	0.734	1.1043	0.9567	0.431257	0.923	0.88	0.990424	1.76308	0.812268	NA	27.3	0.997211	0.98586	5.10787	1	0.722319	5.13	7.674	1	15.2256
5ehp_A	S502L	Q06124-2	S502L	PTPN11	-0.890122	-0.023171	-4.051	NA	0.44	1.39	0.52	-0.504	0.044	1.98	-0.44	0.37	-2	0.164	1.42	0.024	1	0.986	0	1	NA	-5.61	-5.52	0.919	1.0917	0.9772	0.696163	0.976	0.859	0.995138	1.82112	0.835873	NA	31	0.999267	0.98376	9.39006	1	0.722319	5.13	7.568	1	18.9358
5ehp_A	G503R	Q06124-2	G503R	PTPN11	24.0269	-0.81607	12.448	NA	2.06	-2.63	-2.78	-1.044	-1.291	2.17	-0.28	-0.66	-2	0.391	0.217	0.005	1	0.999	0	1	NA	-5.83	-7.26	0.972	1.018	0.9876	0.782133	0.992	0.93	0.993981	2.10648	0.915528	NA	32	0.999369	0.992405	14.4484	1	0.722319	5.13	9.602	1	18.9358
5ehp_A	G503V	Q06124-2	G503V	PTPN11	19.4538	-1.29978	3.398	NA	2.31	-2.05	-1.9	-0.581	-0.882	2.74	-0.06	-0.33	-3	0.386	-0.147	0.007	1	0.999	0	1	NA	-5.83	-8.22	0.973	0.9924	0.9895	0.836331	0.989	0.748	0.985701	2.15008	0.882072	NA	33	0.998308	0.99247	16.0287	1	0.722319	5.13	9.602	1	18.9358
5ehp_A	G503E	Q06124-2	G503E	PTPN11	17.8957	-0.929408	14.827	NA	2.93	-3.59	-3.5	-2.378	-2.957	0.19	0.044	-1.02	-2	0.78	-0.035	0.016	1	0.999	0	1	NA	-5.86	-7.2	0.968	1.02	0.9876	0.798131	0.979	0.917	0.988228	2.18073	0.907961	NA	33	0.998516	0.99155	14.3671	1	0.722319	5.13	9.602	1	18.9358
5ehp_A	M504V	Q06124-2	M504V	PTPN11	2.41875	-1.88702	2.463	NA	1.14	-0.51	-0.6	-1.013	-0.842	3.61	0.477	-1.06	1	-0.3	-0.13	0.003	0.996	0.948	0	1	NA	-1.86	-3.48	0.948	0.871	0.8097	0.342094	0.945	0.938	0.991891	1.85954	0.809036	NA	26.3	0.995776	0.98905	11.9907	0.999999	0.722319	5.13	8.947	1	15.2256
5ehp_A	Q506P	Q06124-2	Q506P	PTPN11	4.81749	-1.30673	15.972	NA	1.32	-0.71	-1.35	-0.21	-0.178	2.61	0.339	-0.83	-1	-0.819	0.515	0	0.869	0.825	0	1	NA	-2.08	-5.51	0.98	0.8864	0.8225	0.30319	0.9	0.982	0.986595	2.12493	0.787609	NA	32	0.994074	0.9903	10.2472	0.999999	0.722319	5.13	8.947	1	15.2256
5ehp_A	Q510E	Q06124-2	Q510E	PTPN11	0.3097	-0.715735	5.11	NA	1.5	0.34	-0.31	-2.273	-1.882	0.24	0.192	-1.12	2	-0.026	-1.512	0.002	1	0.99	0	1	NA	-6.36	-2.73	0.944	0.9459	0.993	0.849588	0.958	0.981	0.995182	1.56964	0.807873	NA	25.4	0.99526	0.9884	14.5996	1	0.722319	5.13	7.568	1	18.9358
5ehp_A	Q510H	Q06124-2	Q510H	PTPN11	1.38225	-0.678252	3.009	NA	0.79	0.58	-0.13	-1.588	-1.209	1.59	0.224	-0.99	0	0.151	-0.064	0.001	1	0.998	0	1	NA	-6.37	-4.43	0.978	1.0829	0.9885	0.749213	0.94	0.934	0.997491	1.84027	0.83405	NA	27.5	0.99714	0.963615	5.97934	0.0870891	0.722319	2.29	3.711	1	9.2895
5ehp_A	G60C	Q06124-2	G60C	PTPN11	3.83087	-1.23642	-0.341	NA	0.96	-1.98	-3.59	-1.521	-1.78	3.39	0.201	-0.36	-3	0.857	-0.548	0.001	1	0.998	0	1	3.635	-4.15	-7.57	0.919	1.0831	0.9675	0.444377	0.952	0.892	0.98869	2.00017	0.93721	NA	28.9	0.99653	0.99512	19.9959	1	0.722319	5.63	9.99	1	19.6978
5ehp_A	A72V	Q06124-2	A72V	PTPN11	0.716574	-0.735702	-0.821	NA	0.52	-0.64	-0.38	-0.571	-0.399	2.36	0.074	-0.39	0	0.504	-0.253	0.024	0.987	0.725	0	1	2.03	-4.1	-3.45	0.823	1.0132	0.9108	0.459711	0.921	0.693	0.952931	1.88449	0.877758	NA	27.1	0.999048	0.98019	7.34638	0.999993	0.722319	5.01	7.896	1	14.8021
5ehp_A	K70R	Q06124-2	K70R	PTPN11	0.583067	-0.574741	-0.401	NA	0.19	0	0.13	-0.828	-0.449	3.88	-0.04	-0.95	2	0.043	0.404	0.169	0.945	0.603	0	1	1.45	-2.43	-2.09	0.737	0.3954	0.6871	0.114028	0.668	0.552	0.900034	1.7346	0.86834	NA	29.3	0.998769	0.99056	6.16229	1	0.722319	5.9	9.314	1	16.3291
5ehp_A	T73L	Q06124-2	T73L	PTPN11	-0.134702	-0.728455	-0.989	NA	1.69	0.19	-0.5	-0.249	-0.048	1.48	-0.13	-0.44	-1	0.307	1.384	NA	NA	NA	NA	NA	NA	NA	NA	NA	NA	NA	NA	NA	NA	NA	NA	NA	NA	NA	NA	NA	NA	NA	NA	NA	NA	NA	NA
5ehp_A	Q79K	Q06124-2	Q79K	PTPN11	-0.463905	-0.495443	-0.409	NA	0.44	0.18	-0.44	-0.454	0.015	0.05	-0.12	-0.48	1	0.084	0.443	0.077	0.91	0.332	1,00E-06	1	1.23	-4.01	-2.84	0.866	0.7857	0.8183	0.242895	0.76	0.75	0.981817	2.04193	0.880865	NA	24.3	0.995198	0.98933	5.1823	1	0.722319	5.9	7.896	1	20.2787
5ehp_A	E258D	Q06124-2	E258D	PTPN11	0.834309	-0.737544	0.35	NA	0.95	-1.77	-1.81	-1.696	-1.923	1.25	0.337	-0.52	2	-0.305	-1.093	0.144	0.008	0.028	0	0.99998	1.425	-5.62	-2.44	0.789	0.7187	0.9245	0.182701	0.59	0.2	0.990695	0.761658	0.834167	NA	22.25	0.990361	0.84716	1.73978	0.000108671	0.562547	-0.476	1.586	1	9.3345
5ehp_A	G268S	Q06124-2	G268S	PTPN11	1.86557	-0.388909	-0.404	NA	0.51	-2.23	-1.58	-1.859	-1.982	1.28	0.157	-1.8	0	0.338	-0.301	0.031	1	0.995	0	1	1.99	-5.55	-5.76	0.916	1.0921	0.9683	0.330505	0.928	0.786	0.990716	1.9324	0.804576	NA	28.2	0.998983	0.96999	9.48719	1	0.706548	5.7	9.602	1	19.797
5ehp_A	G60V	Q06124-2	G60V	PTPN11	7.06927	-1.50829	0.292	NA	2.06	-1.86	-3.6	-0.447	-0.559	1.15	0.015	-0.09	-3	0.491	-0.23	0.001	1	0.996	0	1	3.835	-4.15	-7.47	0.962	1.0864	0.961	0.61812	0.931	0.793	0.978867	2.14787	0.930776	NA	26.8	0.99791	0.99353	18.1937	1	0.722319	5.9	9.99	1	20.2787
5ehp_A	Y279S	Q06124-2	Y279S	PTPN11	3.27345	-2.61698	6.51	NA	2.83	-2.65	-2.14	-2.631	-2.946	2.16	0.671	-2.06	-2	-0.581	-2.673	0.001	0.505	0.658	0	1	3.03	-5.9	-8.2	0.974	1.029	0.9824	0.82859	0.965	0.922	0.997514	1.15785	0.863016	NA	32	0.988818	0.95964	7.75931	0.999889	0.562547	5.7	8.947	1	15.2426
5ehp_A	E69K	Q06124-2	E69K	PTPN11	1.34313	-0.243168	-2.008	NA	0.12	0.31	0.26	-0.321	0.047	0.46	-0.06	-0.84	1	0.03	-0.693	0.017	0.987	0.871	0	1	1.505	-2.39	-3.44	0.857	0.6064	0.7401	0.221995	0.71	0.692	0.858044	1.13582	0.911789	NA	28.9	0.999391	0.98978	7.50182	0.999993	0.722319	5.01	9.99	1	14.8021
5ehp_A	D61Y	Q06124-2	D61Y	PTPN11	4.9043	-0.527552	-1.031	NA	0.21	-0.37	-0.66	-0.149	-0.181	4.22	-0.16	-0.25	-3	0.671	1.642	0.001	1	0.995	0	1	1.715	-4.12	-7.1	0.981	1.0769	0.9484	0.401814	0.933	0.817	0.995169	2.12844	0.918219	NA	28.1	0.995276	0.99353	14.8363	1	0.722319	5.9	9.99	1	20.2787
5ehp_A	T468E	Q06124-2	T468E	PTPN11	1.75119	-0.978602	3.741	NA	1.6	-0.45	-0.59	-1.766	-1.299	-0.7	0.195	-1.41	-1	0.139	-0.004	NA	NA	NA	NA	NA	NA	NA	NA	NA	NA	NA	NA	NA	NA	NA	NA	NA	NA	NA	NA	NA	NA	NA	NA	NA	NA	NA	NA
5ehp_A	T507K	Q06124-2	T507K	PTPN11	1.25811	-1.20197	4.688	NA	1.94	-0.49	-0.94	-0.885	-0.761	3.55	0.198	-0.76	-1	0.63	0.928	0.008	0.995	0.945	0	1	NA	-5.9	-5.22	0.976	0.9665	0.9905	0.886104	0.987	0.942	0.995019	2.11186	0.90163	NA	27.1	0.995929	0.98763	15.2022	1	0.722319	5.13	7.568	1	18.9358
5ehp_A	I282T	Q06124-2	I282T	PTPN11	3.49347	-2.74779	6.842	NA	1.78	-2.81	-2.66	-2.596	-3.001	2.26	0.442	-2.14	-1	-0.241	-2.518	0.002	0.985	0.95	0	1	3.685	-2.01	-4.63	0.923	0.8726	0.8178	0.21223	0.953	0.871	0.976128	1.08513	0.901113	NA	29.4	0.998301	0.93895	12.1915	0.999987	0.562547	5.7	7.674	1	15.2426
5ehp_A	R4G	Q06124-2	R4G	PTPN11	2.66713	-1.50932	3.55	NA	1.91	-1.87	-2.76	-2.172	-2.834	3.64	0.664	-1.54	-2	-0.984	-2.367	0.034	0.296	0.289	NA	0.987032	2.325	-4.03	-2.02	0.427	0.7902	0.8398	0.97134	0.518	0.229	0.838898	1.09297	0.889275	NA	24.4	0.994269	0.44831	2.73952	1	0.441713	3.85	3.402	1	11.8243
5ehp_A	L261R	Q06124-2	L261R	PTPN11	1.95941	-0.73444	3.115	NA	1.33	-1.08	-0.93	-1.278	-0.722	1.81	0.075	-1.77	-2	-0.03	0.535	0.355	0.003	0.005	0	1	0.625	-5.72	-0.17	0.813	1.0453	0.925	0.473926	0.555	0.382	0.984292	1.98726	0.908329	NA	22.7	0.986245	0.9568	2.65739	0.999959	0.706548	5.7	3.974	1	15.923
5ehp_A	K276R	Q06124-2	K276R	PTPN11	-1.0585	-0.878023	-1.288	NA	0.44	0.37	-0.18	-0.975	-0.588	0.61	0	-1.18	2	0.147	0.51	0.03	0.7	0.339	0	1	2.27	-6.09	-2.68	0.847	1.0875	0.9719	0.595223	0.866	0.643	0.962292	0.678248	0.770911	NA	24.9	0.998508	0.95735	6.53516	0.999889	0.706548	5.7	7.152	1	15.2426
5ehp_A	G60R	Q06124-2	G60R	PTPN11	13.0251	-0.423836	6.064	NA	1.71	-2.76	-3.86	-0.906	-1.002	0.36	-0.17	-0.26	-2	0.999	0.564	0.002	1	0.994	0	1	2.865	-4.09	-6.57	0.925	1.0733	0.9382	0.321339	0.937	0.726	0.980462	2.10581	0.948308	NA	28.1	0.999372	0.99551	12.6183	1	0.722319	5.63	9.99	1	19.6978
5ehp_A	A72D	Q06124-2	A72D	PTPN11	3.69595	-0.626548	5.526	NA	1.68	-2.03	-1.95	-2.405	-2.565	1.44	0.38	-1.6	-2	0.274	-1.059	0.005	0.997	0.938	0	1	0.83	-3.9	-5.18	0.902	0.9218	0.8642	0.310419	0.912	0.78	0.97505	2.32323	0.905124	NA	27.4	0.996001	0.98595	6.22532	0.999993	0.722319	5.01	7.896	1	14.8021
5ehp_A	R173P	Q06124-2	R173P	PTPN11	2.39816	-1.19305	2.665	NA	-0.19	-0.61	-0.57	-0.179	-0.222	6.06	0.062	-0.99	-2	-0.225	0.174	0.173	0.997	0.91	6.3e-05	1	2.305	-2.46	-4.58	0.745	0.755	0.8217	0.242108	0.872	0.812	0.949079	2.25127	0.619708	NA	33	0.997389	0.9852	10.9141	0.999978	0.722319	5.55	8.084	1	13.2378
5ehp_A	L43F	Q06124-2	L43F	PTPN11	2.58488	-1.90257	4.321	NA	0.68	-0.66	-0.58	-1.79	-1.746	4.47	0.156	-1.46	0	0.366	-0.689	0.003	1	0.996	0	1	3.99	-5.29	-3.45	0.858	1.0318	0.9849	0.62787	0.924	0.886	0.99356	1.67296	0.852435	NA	27.7	0.999058	0.97282	16.1114	1	0.732398	5.93	6.094	1	13.5281
5ehp_A	Q256K	Q06124-2	Q256K	PTPN11	-0.214442	-0.639599	1.282	NA	0.68	-0.03	-0.68	-0.233	0.151	1.36	-0.02	-0.54	1	0.152	0.002	0.231	0.037	0.025	0	1	0.465	-5.59	-2.39	0.527	0.9085	0.9163	0.32965	0.612	0.806	0.984397	1.38622	0.843719	NA	22.6	0.979052	0.96073	2.64055	1	0.562547	5.7	3.881	0.998	19.797
5ehp_A	R265L	Q06124-2	R265L	PTPN11	1.4626	-0.605223	-0.493	NA	0.41	-0.8	-0.95	-0.949	-1.125	0.01	0.18	-0.38	-2	-0.492	-0.8	0.126	0.986	0.953	0	1	2.455	-5.57	-6.72	0.902	1.1005	0.9778	0.655884	0.859	0.465	0.993978	1.9893	0.844218	NA	29.6	0.998734	0.97235	10.7324	1	0.706548	5.7	9.602	1	19.797
5ehp_A	L261H	Q06124-2	L261H	PTPN11	1.08237	-0.906747	2.739	NA	0.65	-0.32	-0.41	-2.255	-1.506	-1.3	0.161	-2.07	-3	0.333	0.933	0.551	0	0.001	0	1	-0.155	-5.74	2.99	0.715	0.914	0.8944	0.600798	0.558	0.33	0.988473	1.98676	0.906949	NA	22.4	0.845632	0.95489	2.21382	0.999959	0.706548	5.7	3.974	1	15.923
5e8v_A	C461R	P37173-2	C486R	TGFBR2	14.4387	-0.921664	6.911	0	2.53	-1.41	-1.45	-1.443	-1.347	-3.2	1.325	-0.65	-3	-0.023	-0.425	0.001	NA	NA	0	1	NA	0.02	-11.36	0.872	-0.3205	0.3526	0.242197	0.742	0.703	0.948312	1.97622	0.890836	NA	31	0.996217	0.95715	6.47717	1	0.722319	5.75	8.017	1	16.0755
5e8v_A	A527V	P37173	A527V	TGFBR2	1.41825	-0.766014	0.243	0	0.71	-1.03	-0.84	-0.785	-0.673	0.23	0.247	-0.17	0	0.019	0.3	0	1	1	0	1	1.62	-0.22	-3.64	0.73	-0.0787	0.4847	0.122486	0.695	0.838	0.914039	NA	0.792739	0.911959	26	0.999224	0.97499	10.2598	1	0.730579	5.91	7.905	1	20.2857
5e8v_A	R356P	P37173	R356P	TGFBR2	5.42881	-1.21301	5.325	0.01	1.43	-1.81	-1.82	-0.703	-0.9	-3.2	0.421	-0.7	-2	-0.414	-0.329	0.051	0.994	0.954	0.000398	1	2.585	-0.28	-4.95	0.706	1,00E-04	0.4854	0.113919	0.652	0.834	0.894185	NA	0.567127	0.902003	28.7	0.997276	0.9788	9.86863	1	0.722319	4.84	9.998	1	17.9593
5e8v_A	A531T	P37173	A531T	TGFBR2	2.47879	-1.10953	0.805	0	0.96	-2.32	-2.05	-1.539	-1.66	5.93	1.198	-0.97	0	0.595	-0.074	0.004	1	0.999	0	1	2.835	-3.45	-3.64	0.883	0.9821	0.9165	0.288811	0.837	0.842	0.992963	NA	0.78697	0.931346	33	0.99946	0.98285	13.3874	1	0.730579	5.91	10.003	1	20.2857
5e8v_A	A426V	P37173	A426V	TGFBR2	3.4684	-1.70036	-0.853	0	0.99	-1.27	-1.33	-0.55	-0.619	0.78	0.527	-0.88	0	0.325	0.294	0.002	1	0.999	0	1	3.875	-4.39	-3.92	0.949	1.0712	0.9727	0.447062	0.952	0.904	0.998745	NA	0.880651	0.96973	25.3	0.999106	0.9595	18.1925	1	0.722319	6.02	7.905	1	20.547
5e8v_A	D524N	P37173	D524N	TGFBR2	0.159965	-0.307138	-1.55	0	0.39	0.01	0.12	-0.507	-0.26	0.37	0.751	-0.01	1	0.065	0.839	0.004	1	1	0	1	1.365	-3.39	-4.62	0.801	0.6594	0.8607	0.125375	0.584	0.896	0.996695	NA	0.813934	0.870945	34	0.999312	0.98162	8.89775	1	0.730579	5.91	10.003	1	20.3052
5e8v_A	H301R	P37173	H301R	TGFBR2	1.21899	0.309247	2.152	0	1.19	-1.38	-1.3	-0.455	-0.549	1.71	0.842	-0.38	0	0.109	-0.034	0	1	1	0	1	3.075	-1.18	-7.76	0.987	0.7143	0.7264	0.441728	0.927	0.88	0.985276	NA	0.841068	0.970103	27.2	0.998083	0.97225	12.7316	1	0.722319	5.02	9.321	1	14.7497
5e8v_A	L333Q	P37173	L333Q	TGFBR2	3.63273	-2.46283	5.932	0	2.32	-2.57	-2.21	-2.877	-3.088	4.16	2.293	-1.87	-2	-0.463	-3.287	0	1	1	1.9e-05	1	3.675	-5.24	-5.89	0.939	1.0257	0.9827	0.773554	0.995	0.933	0.999086	NA	0.74629	0.974787	26.6	0.996401	0.96217	12.8254	1	0.722319	4.84	8.005	1	14.4331
5e8v_A	R356G	P37173	R356G	TGFBR2	2.73902	-1.37947	2.179	0.01	1.59	-1.03	-1.06	-1.256	-1.264	3.13	0.416	-1.46	-2	-0.551	-1.552	0.075	0.494	0.348	0.000398	0.999964	1.09	-0.26	-4.79	0.666	-0.7311	0.217	0.032161	0.404	0.816	0.754523	NA	0.52675	0.896901	23.6	0.996036	0.66557	1.97885	1	0.722319	3.95	0.962	0.322	14.2782
5e8v_A	H362R	P37173	H362R	TGFBR2	3.5173	-0.503277	3.296	0	0.78	-2.22	-0.94	-1.485	-1.606	2.34	1.685	-0.86	0	-0.14	-0.824	0	1	1	0	1	3.15	-1.86	-7.84	0.982	0.8757	0.8155	0.381317	0.941	0.964	0.967415	NA	0.714322	0.963189	26.6	0.998068	0.97117	11.5957	1	0.722319	4.84	9.321	1	14.4331
5e8v_A	P374S	P37173	P374S	TGFBR2	3.39235	-0.871558	3.999	0.02	1.6	-1.07	-0.66	-2.314	-2.28	4.51	0.425	-1.69	-1	-0.131	-0.265	0.116	0.766	0.609	2,00E-06	1	0.855	-3.21	-4.43	0.655	0.5348	0.7732	0.14782	0.699	0.644	0.994717	NA	0.79365	0.865113	27.5	0.998919	0.93201	4.35328	1	0.722319	3.91	6.185	1	16.6506
5e8v_A	S382N	P37173	S382N	TGFBR2	4.47431	-0.50756	1.08	0	1.45	0.08	-0.7	-1.139	-0.806	0.07	1.33	-1.15	1	-0.073	0.085	0	1	0.999	0	1	3.385	-3.34	-2.94	0.954	1.0828	0.9261	0.685469	0.844	0.936	0.988858	NA	0.840021	0.956528	29.2	0.997444	0.98077	14.6857	1	0.732398	5.03	9.998	1	18.3609
5e8v_A	V419L	P37173	V419L	TGFBR2	0.0436301	-0.775599	0.69	0	0.96	-0.66	-0.66	-0.202	-0.046	1.19	0.156	-1.11	1	0.256	-0.113	0	1	1	0	1	1.535	-0.41	-2.99	0.855	-0.3639	0.4329	0.09661	0.611	0.819	0.990458	NA	0.741216	0.878464	28.9	0.998523	0.992315	10.2317	1	0.722319	5.98	10.003	1	20.5275
5e8v_A	V419E	P37173	V419E	TGFBR2	0.917532	-1.46701	5.129	0	1.13	-1.53	-1.14	-0.278	-0.194	-0.7	-0.51	-2.02	-2	0.015	0.522	0	1	1	0	1	2.235	-0.45	-5.99	0.932	0.1421	0.5259	0.291941	0.874	0.81	0.993144	NA	0.748374	0.929185	26.8	0.99004	0.98758	10.6193	1	0.722319	5.98	8.017	1	16.5332
5e8v_A	A426T	P37173	A426T	TGFBR2	3.58383	-1.46375	1.265	0	0.06	-2.13	-2.19	-1.615	-1.815	1.33	-0.05	-1.59	0	0.299	0.024	0.003	1	0.998	0	1	3.325	-4.39	-3.72	0.959	1.0712	0.9727	0.379366	0.922	0.927	0.999082	NA	0.874103	0.961779	32	0.99917	0.97478	21.5999	1	0.722319	6.02	10.003	1	20.547
5e8v_A	A426D	P37173	A426D	TGFBR2	6.21167	-1.98419	8.98	0	0.66	-2.38	-2.35	-2.374	-2.7	2.39	0.345	-1.72	-2	0.244	-0.607	0.001	1	0.999	0	1	2.135	-4.35	-5.64	0.983	1.0788	0.9478	0.257027	0.9	0.904	0.999219	NA	0.905997	0.929553	25.4	0.998175	0.96653	11.6356	1	0.722319	6.02	7.905	1	20.547
5e8v_A	P427S	P37173	P427S	TGFBR2	4.45804	-1.15713	4.398	0	1.87	-0.71	-0.22	-2.457	-2.289	2.98	1.376	-1.29	-1	0.188	-0.333	0	1	1	0	1	4.055	-5.97	-7.97	0.927	1.0025	0.9902	0.777556	0.965	0.923	0.999098	NA	0.830202	0.966219	26.2	0.998977	0.9595	16.915	1	0.722319	6.02	7.905	1	20.547
5e8v_A	D446E	P37173	D446E	TGFBR2	4.3363	-0.126507	4.721	0	0.76	-0.91	-0.61	-0.768	-0.625	1.85	0.575	-1	2	0.053	0.031	0	1	1	0	1	3.5	-5.82	-3.98	0.965	1.0103	0.987	0.789161	0.94	0.95	0.995337	NA	0.853357	0.967156	24.25	0.997443	0.86979	9.13267	1	0.722319	6.02	0.722	1	16.5494
5e8v_A	G509V	P37173	G509V	TGFBR2	4.68194	0.717665	1.471	0	0.26	-0.29	-0.53	-0.074	0.35	2.44	-0.36	-0.23	-3	0.579	1.942	0.002	1	1	0	1	1.335	-3.06	-8.7	0.856	0.7826	0.8215	0.138708	0.888	0.719	0.998526	NA	0.727438	0.855609	28.2	0.99787	0.98306	9.46793	1	0.730579	5.91	10.003	1	20.3052
5e8v_A	D522N	P37173	D522N	TGFBR2	0.328014	-0.0902044	-2.426	0	0.37	0.11	0.08	-1.549	-1.44	0.63	0.703	0.17	1	-0.012	-0.307	0.003	1	1	0	1	1.28	-0.13	-4.63	0.821	-0.3489	0.3686	0.068796	0.463	0.79	0.972567	NA	0.7864	0.87542	33	0.999269	0.97638	7.69096	1	0.730579	5.03	10.003	1	17.0274
5e8v_A	Y470D	P37173	Y470D	TGFBR2	6.50887	-1.63748	8.989	0	2.42	-1.38	-2.21	-1.819	-2.105	1.42	1.155	-1.86	-3	-0.988	-1.561	0.001	1	0.999	0	1	2.1	-3.2	-9.21	0.892	0.9901	0.8901	0.564528	0.951	0.751	0.999555	NA	0.781859	0.932975	33	0.993455	0.98417	9.18538	1	0.722319	5.38	7.908	1	15.6821
5e8v_A	T315M	P37173	T315M	TGFBR2	-1.17349	0.0176625	-1.339	0.1	1.11	0.28	0.09	0.111	0.234	0.75	-0.57	-0.17	-1	0.089	0.424	0.111	0.437	0.147	0.010079	0.998239	1.555	-3.27	-2.36	0.125	0.3358	0.457	NA	0.331	NA	0.993086	NA	0.443259	0.814151	21.9	0.992295	0.72765	2.5042	0.999999	0.722319	3.94	1.634	0.864	14.29
5e8v_A	E526Q	P37173	E526Q	TGFBR2	-0.307647	-0.140032	-0.692	0	0.17	-1.14	-0.5	0.017	-0.004	0.29	-0.1	-0.14	2	-0.335	-0.334	0	1	1	0	1	1.705	-0.18	-2.76	0.659	-0.1195	0.4682	0.049335	0.405	0.365	0.997735	NA	0.77596	0.862441	32	0.998725	0.98441	12.3351	1	0.730579	5.91	10.003	1	20.3052
5e8v_A	L308P	P37173	L308P	TGFBR2	4.77066	-2.72478	34.16	0	0.39	-1.67	-1.38	-0.596	-0.62	6.92	0.058	-1.14	-3	-0.421	0.131	0.005	1	0.998	0	1	3.145	-3.44	-5.99	0.99	1.0873	0.9327	0.630303	0.985	0.928	0.999381	NA	0.846475	0.963366	27	0.999185	0.9603	11.2186	1	0.722319	5.02	8.014	1	14.7497
5e8v_A	S449F	P37173	S449F	TGFBR2	6.39285	-0.318314	-4.227	0	0.36	0.64	0.01	-1.004	-0.671	3.36	-0.71	-0.18	-2	0.974	1.194	0.002	1	0.997	0	1	3.11	-4.35	-4.89	0.973	1.0782	0.9704	0.543322	0.961	0.89	0.999141	NA	0.860316	0.970125	25.7	0.998539	0.9595	16.9421	1	0.722319	6.02	7.905	1	20.547
5e8v_A	R537C	P37173	R537C	TGFBR2	2.64303	-0.359901	2.704	0	1.28	-0.59	-0.76	-1.105	-1.076	1.81	0.885	-0.48	-3	-0.394	-0.941	0	1	1	0	1	3.03	-3.25	-7.41	0.829	0.9874	0.9011	0.379219	0.898	0.888	0.999686	NA	0.830547	0.940398	35	0.999489	0.9599	11.4096	1	0.730579	5.91	6.01	1	15.0515
5e8v_A	Y336N	P37173	Y336N	TGFBR2	3.59981	-2.42992	6.101	0	3.09	-1.44	-2.3	-2.895	-2.913	1.49	1.926	-2.2	-2	-0.816	-2.853	0.004	0.987	0.949	0.000106	0.999999	1.81	-3.34	-7.77	0.875	1.0024	0.875	0.456995	0.887	0.93	0.997684	NA	0.762861	0.937304	25.9	0.991427	0.9185	6.19927	1	0.722319	4.84	4.233	1	14.4331
5e8v_A	A355P	P37173	A355P	TGFBR2	2.89692	-2.06577	3.683	0	2.63	-4.45	-4.49	-0.624	-1.307	2.45	2.074	-1.18	-1	0.188	-0.564	0.008	0.998	0.991	0	1	3.175	-3.59	-4	0.889	1.094	0.9326	0.239881	0.916	0.915	0.985594	NA	0.589314	0.953852	29.5	0.997598	0.93083	9.01855	1	0.722319	2.81	3.947	1	13.3739
5e8v_A	G357W	P37173	G357W	TGFBR2	31.6393	-0.461201	2.443	0	-1.24	-0.93	-0.92	-1.618	-1.589	3.94	-0.59	-0.52	-2	1.654	-0.48	0	1	1	0	1	4.335	-4.1	-7.85	0.975	1.096	0.964	0.744577	0.964	0.959	0.965299	NA	0.777261	0.963305	33	0.996637	0.97736	16.0179	1	0.722319	4.84	9.998	1	17.9593
5e8v_A	R528H	P37173	R528H	TGFBR2	11.6422	-1.02225	8.709	0	0.81	-1.85	-1.6	-1.402	-1.95	0.39	1.46	-1.41	0	0.089	-0.682	0	1	1	0	1	4.165	-5.65	-4.72	0.933	0.9932	0.9895	0.74832	0.968	0.944	0.99994	NA	0.819495	0.976362	31	0.999499	0.98285	21.4733	1	0.730579	5.91	10.003	1	20.2857
5e8v_A	R528C	P37173	R528C	TGFBR2	4.68538	-0.812893	6.097	0	1.52	-2.51	-2.26	-1.801	-2.37	3.82	2.079	-1.22	-3	-0.372	-1.15	0	1	1	0	1	4.165	-5.66	-7.55	0.911	0.9932	0.9895	0.695734	0.98	0.945	0.999833	NA	0.851819	0.972994	35	0.999485	0.96833	16.0596	1	0.730579	5.91	6.049	1	20.2857
5e8v_A	R460C	P37173	R460C	TGFBR2	3.85204	-0.49836	1.91	0	1.49	-1.06	-1.46	-2.297	-2.513	8.93	0.575	-1.34	-3	-0.826	-2.065	0	1	1	0	1	2.415	-3.29	-7.84	0.882	0.9982	0.9082	0.257035	0.854	0.977	0.999191	NA	0.803995	0.938192	34	0.999125	0.89394	8.06226	1	0.722319	5.75	4.086	0.999	19.9662
5e8v_A	R460H	P37173	R460H	TGFBR2	8.43921	-1.09409	4.568	0	0.75	-1.39	-0.62	-2.153	-2.639	-1.6	1.137	-1.62	0	-0.003	-1.093	0	1	1	0	1	2.235	-3.29	-4.88	0.837	0.9881	0.9047	0.327618	0.9	0.975	0.999049	NA	0.759034	0.942058	28.7	0.999303	0.97441	11.4306	1	0.722319	5.75	10.003	1	19.9662
5e8v_A	M425V	P37173	M425V	TGFBR2	2.7381	-1.39659	1.274	0	1.43	-0.51	-0.81	-1.54	-1.27	4.34	0.758	-1.37	1	-0.18	0.005	0	1	0.999	0	1	1.81	-3.38	-3.98	0.914	0.9776	0.8901	0.479397	0.945	0.92	0.998257	NA	0.767248	0.906238	28.3	0.995741	0.96981	11.2166	1	0.722319	6.02	9.325	1	16.5494
5e8v_A	P427L	P37173	P427L	TGFBR2	5.81897	-0.637342	1.319	0	1.53	1.84	3.11	-0.722	0.086	8.14	-0.26	-0.11	-3	0.804	-0.45	0	1	1	0	1	3.105	-5.97	-9.96	0.956	1.0243	0.9889	0.660108	0.972	0.947	0.999033	NA	0.870646	0.942978	25.2	0.998633	0.9595	15.8894	1	0.722319	6.02	7.905	1	20.547
5e8v_A	N384S	P37173	N384S	TGFBR2	0.871456	-0.754526	2.051	0	1.48	-1.37	-0.79	-0.758	-0.827	1.07	1.289	-1.19	1	-0.163	-0.065	0	1	1	0	1	3.415	-2.94	-4.91	0.945	1.0562	0.9084	0.604193	0.898	0.952	0.993308	NA	0.775013	0.943971	26.9	0.998832	0.97846	12.8369	1	0.732398	5.03	9.321	1	14.7611
5e8v_A	C514R	P37173	C514R	TGFBR2	0.821259	-0.560316	3.39	0	0.8	-2.25	-1.3	-1.359	-1.308	3.26	1.302	-0.34	-3	0.588	-0.215	0.057	0.586	0.665	0	1	0.215	-0.06	-8.65	0.947	-0.6729	0.216	0.067728	0.58	0.689	0.899487	NA	0.812195	0.854868	35	0.997383	0.94353	3.38923	1	0.730579	4.73	6.118	1	12.398
5e8v_A	C461Y	P37173	C461Y	TGFBR2	24.3913	-0.420872	6.356	0	1.19	-1.55	-1.56	-1.284	-1.552	2.81	-0.15	-0.46	-2	0.396	-1.379	0.014	0.977	0.98	0	1	1.515	-0.12	-10.58	0.946	0.0248	0.4908	0.117682	0.647	0.805	0.987524	NA	0.896272	0.928574	31	0.996162	0.97421	10.6666	1	0.722319	5.66	10.003	1	19.7461
5e8v_A	G351D	P37173	G351D	TGFBR2	6.18871	-1.00412	1.798	0	1.47	-2.35	-2.71	-2.263	-2.224	5.33	0.986	-1.51	-1	0.428	-0.549	0.005	0.987	0.944	0	1	1.485	-0.15	-3.36	0.922	-0.2968	0.3501	0.073403	0.652	0.888	0.971969	NA	0.577011	0.912722	27	0.998526	0.97502	7.64159	1	0.722319	4.84	9.998	1	17.9593
5e8v_A	Y424C	P37173	Y424C	TGFBR2	5.23965	-2.15581	6.508	0	3.07	-0.89	-1.19	-1.787	-1.758	0.86	1.342	-1.88	-2	-0.78	-1.579	0	1	1	0	1	3.455	-4.67	-8.96	0.973	1.0698	0.975	0.627023	0.97	0.902	0.999425	NA	0.88564	0.965285	34	0.997443	0.96981	17.3411	1	0.722319	6.02	9.325	1	16.5494
5e8v_A	K277N	P37173	K277N	TGFBR2	2.24693	-1.34567	1.499	0	0.69	-1.56	-2.09	-1.772	-1.897	4.66	0.366	-1	0	-0.79	-1.743	0	1	0.999	0	1	2.97	-5.4	-4.68	0.963	1.0459	0.9828	0.671109	0.912	0.721	0.997748	NA	0.878467	0.974054	25.55	0.998831	0.965875	12.3655	1	0.722319	5.26	5.116	1	12.2524
5e8v_A	D379V	P37173	D379V	TGFBR2	2.06098	0.09479	-1.722	0	0.67	0.57	-0.8	0.179	0.532	0.41	0.034	-0.59	-3	-0.357	-0.144	0	1	1	0	1	4.605	-3.16	-8.83	0.982	1.0972	0.9391	0.846418	0.959	0.93	0.989998	NA	0.829802	0.964936	31	0.994498	0.97883	15.2291	1	0.732398	5.03	9.321	1	14.7611
5e8v_A	C393Y	P37173	C393Y	TGFBR2	10.5531	-1.17196	0.931	0	0.38	-1.5	-1.31	-0.917	-1.052	7.59	-0.83	-0.63	-2	1.221	0.123	0.001	1	0.998	0	1	1.74	-3.2	-8.06	0.952	0.993	0.8915	0.502124	0.941	0.868	0.999459	NA	0.915097	0.928919	29.2	0.99769	0.98055	11.0044	1	0.732398	5.03	9.998	1	18.3609
5e8v_A	T421A	P37173	T421A	TGFBR2	2.96496	-1.09758	3.878	0	1.34	0.34	-0.23	-1.001	-0.716	1.89	0.443	-1.56	0	-0.324	0.132	0.005	1	1	0	1	2.805	-0.99	-4.98	0.937	0.5542	0.6755	0.228277	0.876	0.895	0.998889	NA	0.732007	0.934443	28.3	0.998654	0.99013	13.9612	1	0.722319	5.98	9.325	1	16.5332
5e8v_A	D446N	P37173	D446N	TGFBR2	2.88158	-0.354679	0.795	0	0.83	-0.1	0.27	-1.774	-1.541	2.94	1.636	-1.31	1	-0.294	-0.005	0	1	1	0	1	3.795	-5.82	-4.98	0.961	1.0108	0.9887	0.642443	0.743	0.957	0.995501	NA	0.866543	0.943874	32	0.999323	0.97478	20.7657	1	0.722319	6.02	10.003	1	20.547
5e8v_A	R537H	P37173	R537H	TGFBR2	1.49212	-0.769122	2.853	0	0.99	0.12	-0.13	-1.768	-1.57	0.58	0.663	-0.73	0	-0.281	-0.777	0	1	0.999	0	1	3.03	-2.94	-4.72	0.765	0.9333	0.8883	0.215246	0.772	0.717	0.999855	NA	0.798221	0.913239	31	0.999527	0.98285	14.095	1	0.730579	5.91	10.003	1	20.2857
5e8v_A	S449C	P37173	S449C	TGFBR2	0.216415	-0.640348	-2.904	0	0.3	1.85	0.06	-0.694	0.03	6.23	-0.39	-1.12	-1	0.137	1.282	0.006	1	0.997	0	1	2.215	-4.33	-3.53	0.918	1.087	0.9637	0.390632	0.922	0.902	0.999435	NA	0.842732	0.95275	25.4	0.993512	0.96807	14.8112	1	0.722319	6.02	7.905	1	20.547
5e8v_A	R356W	P37173	R356W	TGFBR2	0.989685	-0.48609	-0.722	0.03	0.67	0.06	-0.21	-1.279	-0.907	1.47	0.357	-0.36	-3	0.283	0.449	0.004	1	0.987	0.000398	0.999989	2.475	-0.3	-6.21	0.418	-0.0972	0.4436	0.06201	0.415	0.708	0.832391	NA	0.61281	0.937374	27.2	0.99922	0.57657	3.99307	1	0.722319	3.95	0.962	0.322	14.2782
5e8v_A	G420V	P37173	G420V	TGFBR2	8.12809	-1.21013	2.045	0	1.54	-2.73	-1.8	-0.374	-0.704	-2.3	-0.65	-0.39	-3	0.388	0.315	0	1	1	0	1	2.55	-0.78	-8.96	0.986	0.4833	0.6872	0.13929	0.789	0.926	0.962217	NA	0.885876	0.929403	27.4	0.997299	0.99216	16.2501	1	0.722319	5.98	10.003	1	20.5275
5e8v_A	G351R	P37173	G351R	TGFBR2	8.09902	-0.53688	-2.603	0	0.34	-1.94	-2.2	-1.306	-1.277	5.39	-0.4	-0.87	-2	0.883	-0.503	0.005	0.993	0.962	0	1	1.565	-0.14	-3.38	0.899	-0.2103	0.3854	0.103034	0.63	0.796	0.956427	NA	0.563412	0.910668	29.3	0.999246	0.95132	6.6704	1	0.722319	4.84	5.857	1	17.9593
5e8v_A	R460L	P37173	R460L	TGFBR2	2.06229	-0.24712	-0.452	0.01	0.51	0.69	0.5	-1.375	-1.046	2.94	-0.11	-0.52	-2	-0.424	-0.276	0	1	1	0	1	1.855	-3.21	-6.89	0.926	0.9574	0.8932	0.373982	0.913	0.96	0.998835	NA	0.761487	0.921768	28.7	0.998411	0.97663	10.4732	1	0.722319	5.75	10.003	1	19.9662
5d3q_A	V47M	Q05193-2	V47M	DNM1	-1.54289	-0.664697	-1.328	0	1.08	-0.61	-0.7	-0.732	-0.502	0.1	-0.17	-1.47	1	0.185	1.381	0.001	0.894	0.266	0.002727	1	4.545	-3.86	-2.7	0.595	1.0885	0.9597	0.947671	0.89	0.912	0.950449	NA	0.901622	NA	34	0.998625	0.92744	10.0917	1	0.441713	4.08	6.743	1	16.0685
5d3q_A	I289F	Q05193-3	I289F	DNM1	4.3568	-1.20883	2.898	0	1.1	-1.1	-1.15	-1.66	-1.822	2.16	-0.02	-1.18	0	0.233	-0.287	0.001	0.997	0.994	0	1	3.245	-2.62	-3.89	0.951	1.0651	0.9087	0.318119	0.934	0.864	0.938155	NA	0.900295	NA	28.5	0.989723	0.98772	15.8581	1	0.719381	5.93	9.325	1	16.3817
5d3q_A	A177P	Q05193-3	A177P	DNM1	5.53395	-1.6016	4.661	0	0.89	-2.33	-2.02	-0.595	-0.845	2.86	0.087	-1.72	-1	-0.036	0.736	0.002	1	0.999	0	1	4.465	-4.11	-4.51	0.973	1.0927	0.9642	0.575371	0.937	0.921	0.98411	NA	0.885591	NA	28.7	0.997838	0.90049	15.1001	1	0.631981	5.42	10.003	1	19.2078
5d3q_A	K206N	Q05193-3	K206N	DNM1	0.153278	-0.521228	0.594	0	-0.75	0.19	0.35	-1.297	-0.969	0.26	-0.08	-1.12	0	-0.375	-0.8	0	1	0.999	0	1	4.31	-5.58	-4.85	0.945	1.0256	0.9866	0.726459	0.8975	0.859	0.94632	NA	0.90918	NA	28.5	0.998628	0.85775	10.2955	0.999999	0.706298	4.41	2.092	1	9.3224
5d3q_A	R237W	Q05193	R237W	DNM1	3.35086	-1.08763	4.684	0	-0.13	-0.58	-0.07	-1.536	-1.392	5.65	0.032	-0.9	-3	0.658	0.562	0	1	0.998	1,00E-06	1	3.72	-2.47	-7.6	0.966	0.9606	0.8807	0.423268	0.928	0.953	0.938672	2.43585	0.912748	0.907479	26.1	0.999242	0.74309	6.38465	0.999992	0.706548	3.81	1.63	1	13.8212
5d3q_A	A182D	Q05193	A182D	DNM1	0.271139	-0.359298	1.939	0	1.14	-0.76	-1.24	-2.424	0.036	2.13	-0.01	-0.63	-2	0.046	-0.181	0.001	1	1	0	1	3.56	-4.29	-5.42	0.931	1.0906	0.9676	0.575074	0.963	0.804	0.984505	2.8695	0.890419	0.923574	28.5	0.997866	0.85592	13.0864	1	0.631981	5.42	7.905	1	19.2078
5d3q_A	G38S	Q05193	G38S	DNM1	2.54798	-0.993058	1.855	0	1.25	-2.14	-1.65	-1.731	-1.734	3.53	0.166	-1.59	0	0.464	-1.138	0.002	0.999	0.979	0.000385	1	4.62	-8.18	-5.37	0.726	0.9296	0.9978	0.979795	0.934	0.944	0.979505	2.38597	0.918789	0.956469	34	0.998608	0.94922	11.0201	1	0.441713	3.18	6.716	1	11.0606
5d3q_A	K44N	Q05193	K44N	DNM1	2.71566	-0.475604	1.739	0	1.2	-1.4	-2.41	-0.784	-0.807	1.06	-0.1	-1.44	0	-0.76	-0.077	0.013	1	0.984	0.055658	1	4.645	-9.8	-4.52	0.84	0.9569	0.9992	0.978863	0.811	0.862	0.948892	2.57237	0.898093	0.945677	34	0.997507	0.939695	6.34158	1	0.441713	3.18	4.461	1	11.0606
5d3q_A	L285Q	Q05193	L285Q	DNM1	1.21947	-1.97269	1.851	0	2.1	-2.39	-1.99	-2.557	-2.737	0.91	0.349	-1.58	-2	-0.274	-1.76	0.001	1	0.999	9,00E-06	1	3.67	-2.23	-5.83	0.924	0.9006	0.8579	0.555334	0.917	0.917	0.898442	2.45185	0.924913	0.87142	33	0.995585	0.97734	10.9153	1	0.719381	4.76	8.017	1	12.3156
5d3q_A	Q148K	Q05193	Q148K	DNM1	0.904944	-0.749566	2.241	0	1.07	-0.41	-0.92	-0.519	-0.405	4.25	0.281	-0.62	1	0.393	1.489	0.002	0.985	0.866	0	1	3.465	-4.3	-3.6	0.8	1.0967	0.9623	0.376595	0.93	0.865	0.952228	2.63997	0.759546	0.937573	25.6	0.996123	0.91337	11.927	1	0.631981	5.42	7.905	1	19.2078
5d3q_A	G43S	Q05193	G43S	DNM1	4.69982	-0.940692	3.655	0	2.07	-3.94	-4.11	-0.976	-1.418	9.08	0.296	-1.68	0	0.103	-0.671	0.003	1	0.999	3,00E-06	1	4.67	-8.71	-5.37	0.882	0.9282	0.9987	0.977574	0.953	0.934	0.964	2.31775	0.861524	0.944645	35	0.998718	0.97451	14.6724	1	0.441713	4.08	8.487	1	16.0685
5d3q_A	S45N	Q05193	S45N	DNM1	-0.392033	0.362098	-0.826	0	0.64	0.34	-0.17	-0.842	0.13	-1.6	-0.2	-1.08	1	0.082	0.523	0.001	0.989	0.763	5,00E-06	1	4.62	-5.6	-2.68	0.854	1.004	0.986	0.98225	0.877	0.96	0.930127	1.70098	0.894496	0.929689	33	0.995197	0.97857	8.47665	1	0.441713	4.08	8.487	1	16.0685
5d3q_A	S238I	Q05193	S238I	DNM1	2.23919	-0.662026	0.734	0	1.3	1.18	-0.04	0.18	0.257	0.13	-0.02	-0.3	-2	0.17	1.023	0.001	0.974	0.822	0	1	3.56	-4.88	-5.33	0.966	1.0895	0.9715	0.544385	0.94	0.809	0.972106	2.58226	0.876475	0.827882	32	0.99673	0.96461	13.3778	1	0.706548	5.71	9.968	1	19.8432
5d3q_A	Q148R	Q05193	Q148R	DNM1	1.30631	-0.32005	1.41	0	0.51	-0.74	-1.14	-0.521	-0.492	1.86	0.579	-0.6	1	0.673	0.768	0.002	0.991	0.938	0	1	3.815	-4.31	-3.6	0.851	1.0674	0.9602	0.518795	0.915	0.895	0.970144	2.45185	0.754106	0.937573	29.8	0.998298	0.90314	9.70557	1	0.631981	4.28	9.325	1	11.033
5c1z_A	T240R	O60260	T240R	PRKN	-1.07504	-0.433886	-2.66	0	0.16	0.41	0.66	-0.935	-0.424	1.44	-0.02	-1.08	-1	0.938	1.343	0.005	0.628	0.286	0.003154	0.990726	NA	-2.81	-2.2	0.834	0.2347	0.7447	0.024752	0.669	0.891	0.970312	0.138707	0.421114	0.434471	23.2	0.99452	0.97507	4.15399	0.547057	0.554377	5.14	7.035	0.996	15.9522
5c1z_A	A82E	O60260	A82E	PRKN	1.36019	-0.81415	2.273	0.83	1.7	-1.92	-1.61	-0.906	-1.096	0.34	0	-0.68	-1	0.025	0.111	1	0.026	0.005	0.651511	4.15473e-11	NA	-2.83	-0.38	0.123	-0.8051	0.2653	NA	0.559	NA	0.880896	0.0749601	0.256469	0.112834	5.583	0.361302	0.07928	0.257244	8.56685e-06	0.487112	-0.77	0.326	0	2.7677
5c1z_A	K161N	O60260	K161N	PRKN	1.11554	-0.934341	0.705	0.01	0.47	-0.46	-0.56	-0.904	-0.698	3.24	-0.06	-0.61	0	-0.127	-0.506	0.001	1	1	0	0.789392	NA	-3.35	-4.46	0.674	0.59105	0.839	0.425678	0.76	0.779	0.967962	0.368225	0.597286	0.785326	24.85	0.998035	0.607585	3.26046	3.59083e-05	0.553676	-4.99	0.41	1	7.9433
5c1z_A	C212Y	O60260	C212Y	PRKN	18.8775	-1.35256	7.028	0	1.67	-1.49	-1.39	-0.629	-0.778	3.59	-0.02	-0.39	-2	0.396	-1.851	0	0.999	0.982	0	0.999932	NA	-3.82	-10.09	0.934	1.1023	0.9563	0.187237	0.929	0.849	0.990539	0.434565	0.735788	0.799192	26.7	0.997318	0.9341	8.9475	0.336742	0.487112	4.92	5.565	1	15.4619
5c1z_A	V56E	O60260	V56E	PRKN	3.45961	-2.50088	5.676	0	2.51	-1.92	-1.89	-3.169	-3.18	2.15	0.409	-2.15	-2	-0.151	-2.217	0.001	0.881	0.811	0.002276	0.977449	NA	-4.02	-4.3	0.829	1.06	0.9179	0.401657	0.907	NA	0.987003	0.349875	0.379888	0.706805	26.2	0.988087	0.91907	7.59724	0.99997	0.516011	5.63	7.205	1	16.1307
5c1z_A	R275W	O60260	R275W	PRKN	5.99787	-0.998794	3.329	0	0.68	0.04	0.04	-0.341	-0.604	0.83	0.038	-0.86	-3	0.244	0.67	0	1	1	0	0.95916	NA	-2.66	-7.19	0.937	0.8416	0.818	0.098722	0.747	NA	0.972433	0.365981	0.607855	0.791474	25.9	0.999261	0.70123	5.6008	0.000603236	0.553676	4.87	2.047	0.993	14.0915
5c1z_A	K211N	O60260	K211N	PRKN	0.0651375	-1.06575	1.602	0	1.02	-1.24	-1.18	-1.543	-1.575	7.22	-0.21	-0.77	0	-0.587	-1.139	0	0.972	0.78	2,00E-05	0.653681	NA	-3.18	-4.56	0.732	0.77565	0.86115	0.222868	0.69	0.851	0.960569	0.173218	0.648927	0.66946	25.15	0.998046	0.795285	4.19958	4.47964e-06	0.487112	2.43	1.262	1	7.0196
5c1z_A	T240M	O60260	T240M	PRKN	-2.83259	0.273491	-4.349	0	0.09	0.68	0.17	0.177	0.182	1.22	-0.17	-0.71	-1	0.518	1.204	0.003	0.884	0.317	0.003154	0.99616	NA	-2.8	-1.98	0.706	0.2515	0.7607	0.032777	0.644	NA	0.971672	0.139515	0.400006	0.282925	23.3	0.997419	0.97036	4.56646	0.547057	0.554377	5.14	7.035	0.996	15.9522
5c1z_A	C431F	O60260	C431F	PRKN	-0.118915	-2.05816	0.945	0	1.22	0.43	-0.19	-1.285	-0.96	0.31	0.144	-0.12	-2	0.305	0.619	0	1	1	0	0.999999	NA	-3.54	-8.51	0.908	1.0987	0.9452	0.125147	0.945	0.924	0.992341	0.43401	0.383973	0.883961	27.4	0.99371	0.91367	12.4972	0.999758	0.520426	5.27	5.906	1	15.8117
5c1z_A	G430D	O60260	G430D	PRKN	1.2464	-0.872349	1.278	0	0.5	0.26	0.31	-0.892	-0.446	0.61	-0.02	-0.66	-1	-0.144	-0.271	0	1	1	0	0.999999	NA	-4.37	-5.34	0.954	1.0973	0.9645	0.18486	0.965	NA	0.983351	0.402782	0.57233	0.879222	25.9	0.998504	0.89095	11.2876	0.999758	0.520426	5.27	5.906	1	15.8117
5c1z_A	G284R	O60260	G284R	PRKN	1.83719	-0.118323	2.868	0	1.69	-2.52	-2.48	-0.875	-0.845	0.71	-0.42	-0.82	-2	0.134	-0.373	0	1	1	0	0.999798	NA	-7	-6.9	0.969	0.9764	0.9923	0.494202	0.905	0.865	0.989153	0.372488	0.720263	0.685516	24.3	0.999405	0.93441	8.15698	0.999792	0.553676	5.75	6.982	1	17.7106
5c1z_A	M1V	O60260	M1V	PRKN	1.95804	-0.828746	1.748	0.04	0.39	0	0	-0.939	-0.597	0.18	0.254	-0.87	1	-1.328	-0.318	0.014	0.975	0.937	0.000248	1	NA	-4.02	-1.35	0.917	1.0336	0.9113	0.985438	0.837	0.898	0.977344	NA	NA	0.190163	25.1	0.99465	0.71511	4.5002	1	0.437478	5.22	3.721	1	11.4945
5c1z_A	R33Q	O60260	R33Q	PRKN	0.414943	-0.410002	-0.171	0.84	0.14	-0.39	0.15	-0.269	-0.081	0.1	-0.31	-0.85	1	-0.252	-0.325	0.78	0.683	0.317	0.003507	1	NA	-0.81	-0.61	0.61	-0.974	0.1192	0.01729	0.404	NA	0.879103	0.0918767	0.34716	0.135507	21.3	0.954693	0.62709	2.27648	0.372861	0.553676	3.83	0.804	1	7.22
5c1z_A	T415N	O60260	T415N	PRKN	0.717308	-0.809704	2.065	0.01	0.28	-0.79	NA	-0.397	-0.172	2.06	0.01	-0.23	0	-0.161	-0.368	0.017	0.988	0.863	0	0.999972	NA	-1.45	-3.38	0.834	0.5831	0.6801	0.059414	0.665	0.72	0.933376	0.30786	0.581033	0.851935	24.5	0.993779	0.94861	6.04692	1	0.487112	4.89	7.443	1	14.9985
5bv8_A	W1313C	P04275	W1313C	VWF	0.910454	-0.855838	1.752	0	2.36	0.08	0.08	-1.255	-0.96	0.14	0.926	-1.53	-2	-1.077	-0.593	0.004	0.989	0.911	0.080605	0.996583	1.61	-4.42	2.61	0.29	0.82215	0.88205	0.831611	0.6295	0.774	0.846212	0.701818	0.336692	0.330157	26.05	0.96249	0.531735	1.54694	0.999338	0.67177	-8.15	0.152	0.992	16.9945
5bv8_A	R1306W	P04275	R1306W	VWF	5.9731	-0.967795	0.57	0	0.72	0.38	0.56	-0.676	-0.465	1.41	1.256	-1.5	-3	0.506	1.308	0.001	1	0.981	0.013667	0.925613	3.48	-1.84	-1.59	0.627	0.9026	0.8133	0.68597	0.769	0.785	0.843237	0.960063	0.423864	0.598359	32	0.999109	0.93112	6.66253	0.840415	0.67177	3.07	3.738	0.998	12.9994
5bv8_A	R1308C	P04275	R1308C	VWF	0.935627	-0.229941	1.05	0	0.47	-0.05	-0.14	-1.529	-1.39	-3.1	1.076	-1.41	-3	-0.507	-0.724	0.001	0.994	0.833	0.134378	0.999991	1.445	-1.74	1.08	0.814	0.4704	0.611	0.689089	0.673	0.81	0.901136	0.513444	0.241462	0.398299	31	0.999192	0.97833	4.38303	0.99998	0.67177	4.09	6.147	1	12.5799
5bv8_A	V1316M	P04275	V1316M	VWF	3.03376	-1.30383	1.881	0.01	1.83	-2.39	-2.3	-0.825	-1.226	1.69	0.85	-1.65	1	0.17	0.347	0.003	1	0.999	0.001153	0.999993	3.735	-2.28	-1.07	0.891	0.9833	0.8662	0.452625	0.74	0.753	0.872871	0.93343	0.642214	0.619296	24.4	0.998872	0.99149	10.579	1	0.67177	4.98	5.255	1	17.414
5bv8_A	R1341Q	P04275	R1341Q	VWF	1.84226	-1.00436	1.939	0.01	0.85	-0.41	0.15	-1.233	-1.037	-0.9	1.284	-1.9	1	-0.273	-0.648	0.015	1	0.994	0.000857	0.566191	2.98	-4.45	-1.47	0.795	1.0318	0.9363	0.604005	0.792	0.776	0.846158	0.917984	0.562288	0.474577	27.5	0.999424	0.83671	6.60287	0.835145	0.67177	4.98	1.869	0.999	7.938
5bv8_A	C1272R	P04275	C1272R	VWF	10.786	-1.02963	1.169	0	2.25	-0.25	-0.35	-1.645	-0.62	1.38	1.976	-1.41	-3	0.614	1.17	0	1	1	0.00018	1	2.955	-4.55	-4.25	0.989	1.0991	0.9639	0.87394	0.964	0.734	0.872592	1.28033	0.733994	0.853439	27	0.996968	0.99542	9.70391	1	0.67177	5.15	8.264	1	14.2986
5bv8_A	V1314L	P04275	V1314L	VWF	0.0308637	-1.26201	1.003	0.02	1.35	-1.5	-1.45	-1.324	-1.389	2.39	0.881	-1.29	1	0.297	-0.328	0.017	0.006	0.044	0.011532	0.745335	1.79	-1.9	-0.98	0.224	-0.2519	0.4912	0.497883	0.597	0.803	0.755756	0.265326	0.352099	0.438564	23.1	0.9918	0.92715	2.19282	0.998984	0.67177	3.84	4.197	1	8.3566
5bv8_A	S1285F	P04275	S1285F	VWF	12.4447	-0.803131	8.794	0	1.04	0.14	-1.39	-0.944	-0.903	0.15	0.428	-0.3	-2	0.566	0.836	0	1	1	0.000581	1	3.755	-5.06	-3.2	0.932	1.0434	0.982	0.932684	0.946	0.787	0.952536	0.994184	0.613615	0.821656	31	0.998539	0.99111	15.8989	1	0.67177	5.15	9.271	1	17.7812
5bv8_A	P1266L	P04275	P1266L	VWF	1.78761	0.321575	2.301	0.21	1.03	-0.07	-0.58	-0.315	-0.008	1.6	0.235	-0.75	-3	0.119	0.364	0.142	1	0.932	0.000489	0.984704	2.855	1.39	-0.84	0.582	-0.5841	0.2672	0.204228	0.325	NA	0.832494	0.850091	0.423101	0.653566	23.3	0.982831	0.85272	5.62195	0.999945	0.67177	5.15	3.398	0.953	17.7812
5bv8_A	P1266Q	P04275	P1266Q	VWF	0.992353	-0.152709	2.156	0.05	1.42	-0.62	-0.3	-0.541	-0.307	1.29	0.269	-1.43	-1	0.077	0.437	0.004	0.999	0.991	0.000489	0.883165	2.855	1.29	-0.9	0.538	-0.5299	0.2871	0.178636	0.405	NA	0.847108	0.842665	0.384397	0.660406	24.2	0.989207	0.94616	5.98642	0.999945	0.67177	5.15	3.398	0.953	17.7812
5bv8_A	R1306Q	P04275	R1306Q	VWF	1.75629	-0.8667	0.621	0.14	0.91	-1.3	-1.02	-0.795	-1.22	0.85	1.82	-1.99	1	-0.206	-0.424	0.012	0.985	0.632	0.013667	0.51453	2.24	-1.72	-1.05	0.765	0.2025	0.5895	0.605397	0.723	0.756	0.739399	0.957871	0.334799	0.387808	23.8	0.999305	0.60851	4.27065	0.935445	0.67177	4.09	1.221	0.713	8.3899
5bv8_A	I1309V	P04275	I1309V	VWF	1.08547	-0.451898	2.401	0.03	1	-2.57	-2.33	-1.075	-1.473	0.47	0.404	-1.4	3	-0.17	-0.769	0.008	0.756	0.87	0.000364	0.99998	3.15	-4.58	-0.14	0.816	1.098	0.9599	0.475278	0.851	0.785	0.935334	0.32423	0.522388	0.339789	27.9	0.999073	0.9867	7.78469	1	0.67177	4.98	7.411	1	13.9983
5bv8_A	V1314F	P04275	V1314F	VWF	5.95548	-1.43973	2.884	0	0.87	-2.06	-2.18	-1.493	-1.919	2.52	1.143	-1.71	-1	0.601	-0.8	0.003	0.838	0.647	0.011532	0.770299	1.79	-1.93	-1.72	0.785	0.1118	0.5864	0.676305	0.741	0.847	0.894029	0.406852	0.359754	0.571696	25	0.996037	0.7941	3.95144	0.998984	0.67177	3.84	4.197	1	8.3566
5bv8_A	R1315C	P04275	R1315C	VWF	1.86475	-0.811159	3.653	0	0.97	-1.44	-1.17	-1.969	-2.23	9.41	0.987	-1.81	-3	-0.396	-1.415	0	1	1	0.001008	1	3.775	-2.2	-1.35	0.964	0.9369	0.8571	0.660273	0.769	0.865	0.921797	1.10527	0.609169	0.615856	33	0.99927	0.98081	10.5157	0.998006	0.67177	4.05	5.439	1	13.9462
5bv8_A	E1359K	P04275	E1359K	VWF	-0.261762	-0.545964	-1.069	0	0.53	-0.22	-0.25	-0.738	-0.41	1.83	0.527	-1.38	1	0.364	0.981	0.001	1	0.998	0.000391	1	3.735	-1.66	-1.59	0.933	0.8311	0.797	0.599643	0.791	0.665	0.869423	0.972417	0.807535	0.459968	24.7	0.999329	0.99425	11.8307	1	0.67177	4.98	7.309	1	17.414
5bv8_A	I1372S	P04275	I1372S	VWF	1.8663	0.098833	5.673	0.22	0.35	-2.11	-1.35	-0.994	-1.074	0.63	0.756	-1.8	-2	-0.1	-0.345	0.058	0.135	0.116	0.623876	1	3.04	-4.42	-0.05	0.746	0.6146	0.8839	0.817698	0.595	NA	0.862158	0.895264	0.371628	0.328604	19.67	0.980994	0.38391	1.53216	0.237032	0.67177	2.48	2.989	0.145	6.5397
5bv8_A	R1374C	P04275	R1374C	VWF	0.994263	-0.942314	1.21	0	0.71	-1.86	-1.76	-1.376	-1.925	9.65	1.673	-1.49	-3	-0.494	-1.91	0	1	0.999	0.000432	1	3.775	-5.25	-0.14	0.952	1.0633	0.9784	0.865888	0.757	0.841	0.936438	1.09892	0.514759	0.56833	31	0.999333	0.9695	9.6299	0.898844	0.67177	4.98	5.013	1	10.9727
5bv8_A	R1374H	P04275	R1374H	VWF	1.29385	-1.31352	2.487	0	0	-0.87	-1.06	-1.567	-1.922	0.57	0.846	-1.87	0	-0.229	-1.466	0	1	0.998	0.000432	1	3.775	-5.23	-1.38	0.789	1.0418	0.9817	0.857951	0.879	0.813	0.932463	1.02137	0.460532	0.606486	28.5	0.99954	0.99452	11.695	1	0.67177	4.98	6.746	1	17.414
5bv8_A	R1374L	P04275	R1374L	VWF	0.132364	-0.159316	0.382	0	0.71	-0.35	-0.51	-0.388	-0.492	0.78	0.95	-0.9	-2	-0.497	0.08	0	0.999	0.996	0.000432	1	3.775	-5.24	-1.92	0.963	1.0418	0.9817	0.894023	0.909	0.812	0.945655	0.98564	0.463193	0.642035	28.5	0.998457	0.99502	11.6708	1	0.67177	4.98	6.746	1	17.414
5bv8_A	R1379C	P04275	R1379C	VWF	2.35869	-0.742777	1.05	0	0.66	-0.85	-1.58	-1.906	-1.98	4.82	0.229	-1.35	-3	-0.514	-1.772	0	1	0.997	0.061915	0.969281	3.7	-1.84	-2.81	0.901	0.8451	0.8251	0.471725	0.731	0.78	0.912468	1.0701	0.495556	0.693221	29.9	0.999205	0.94765	8.61875	0.99018	0.67177	4.98	4.57	1	12.1622
5bv8_A	A1437T	P04275	A1437T	VWF	2.61135	-0.309403	0.585	0	0.31	-1.03	-1.14	-1.331	-1.217	0.78	-0.14	-1.32	0	0.55	1.073	0.002	0.998	0.971	0.000471	0.999964	3.67	-4.49	-0.91	0.875	1.0756	0.9669	0.718919	0.806	0.646	0.86211	0.82857	0.568741	0.362685	24.9	0.99881	0.98648	7.33232	0.999893	0.67177	4.35	4.441	1	12.3012
5bv8_A	A1461V	P04275	A1461V	VWF	2.60582	0.241607	-2.33	0.31	0.18	-1.27	-0.91	-0.477	-0.832	0.58	0.973	-0.55	0	0.387	0.898	0.285	0.881	0.484	0.011837	0.712166	1.875	-4.37	-0.78	0.675	0.5005	0.8265	0.447261	0.63	0.74	0.876172	0.64586	0.384821	0.34239	23.5	0.978287	0.81821	3.19437	0.88755	0.67177	3.68	2.214	0.131	4.6164
5bv8_A	I1416T	P04275	I1416T	VWF	4.03871	-2.75502	6.551	0	2.58	-2.51	-2.42	-2.493	-2.666	4.24	1.537	-2.12	-1	-0.163	-2.207	0.001	0.998	1	0.023596	0.997076	3.495	-2.08	-0.24	0.881	0.9484	0.8513	0.786835	0.724	0.533	0.879573	1.06393	0.58934	0.362439	29.5	0.998138	0.99598	10.4607	1	0.67177	4.92	8.601	1	13.8742
5bv8_A	S1387I	P04275	S1387I	VWF	1.72266	-1.25721	-1.128	0	0.8	1.82	0.29	0.66	1.263	-2.1	0.133	0.41	-2	-0.153	1.491	0.003	1	0.999	6.5e-05	1	3.04	-1.74	-3.82	0.967	0.7552	0.7757	0.797281	0.89	0.722	0.932452	1.02236	0.521203	0.707531	25.9	0.99629	0.99238	10.0184	1	0.67177	4.98	7.278	1	17.414
5abw_A	R217Q	P08246	R220Q	ELANE	1.75983	-0.649643	2.506	0.56	0.34	-1.06	-0.63	-0.903	-0.952	0.54	1.189	NA	1	-0.567	0.388	0.526	1	0.969	0.005832	0.99757	0.43	-2.43	NA	0.235	-0.1867	0.6471	0.488078	0.592	0.85	0.979141	0.712652	0.332938	0.472386	20.6	0.997589	0.58858	2.42078	0.331256	0.554377	3.4	2.325	0.253	10.0821
5abw_A	L199F	P08246	L206F	ELANE	6.73441	-1.45485	4.839	0	0.71	-0.66	-0.9	-1.863	-1.684	1.24	1.181	NA	0	0.125	-0.521	0	1	0.999	0.009487	0.998814	2.55	-3.84	NA	0.693	1.0257	0.9142	0.909003	0.829	0.969	0.961657	1.45052	0.523008	0.910354	23.85	0.998435	0.877435	4.96572	0.998971	0.554377	4.46	3.265	1	12.9682
5abw_A	A48V	P08246	A61V	ELANE	2.93558	-0.863736	-0.735	0.19	0.95	0.89	0.86	-0.031	0.606	0.18	0.469	NA	0	0.095	1.39	0.085	0.997	0.642	0.531732	3.49839e-06	1.605	-3.23	NA	0.821	0.1841	0.8007	0.608956	0.575	0.894	0.980876	1.12619	0.645345	0.721754	16.28	0.997735	0.12306	1.99795	0.999105	0.403107	3.24	-0.727	0	10.2244
5abw_A	P124L	P08246	P139L	ELANE	8.23699	-0.316798	2.537	0	1.17	0.44	0.69	-1.115	-0.609	1.71	-0.36	NA	-3	0.538	0.732	0	1	1	0.001815	0.99997	2.72	-3.56	NA	0.562	0.9564	0.8858	0.941769	0.793	0.917	0.986328	1.40417	0.457461	0.908459	22.4	0.998558	0.74665	4.47339	0.992902	0.403107	4.42	0.778	0.11	12.8831
5abw_A	V59M	P08246	V72M	ELANE	-2.02556	-0.978387	-1.445	0.19	0.84	-0.98	-0.68	-0.645	-0.624	0.83	0.762	NA	1	-0.211	-0.016	0.273	0.945	0.66	0.281122	1	1.17	-3.42	NA	0.217	-0.0786	0.6738	0.281436	0.258	0.545	0.795447	0.761931	0.720637	0.515902	16.71	0.979837	0.01434	0.727542	0.987971	0.403107	-0.195	-0.158	0	3.4566
5abw_A	S111L	P08246	S126L	ELANE	-0.623367	-0.460114	-1.889	0.26	0.39	1.33	0.77	-0.259	0.292	0.11	1.607	NA	-2	0.241	1.127	0.291	0.434	0.035	0.10468	2.9672e-10	1.365	-3.2	NA	0.253	-0.184	0.5806	0.755874	0.59	0.893	0.983869	0.474053	0.397772	0.836325	14.07	0.990782	0.04297	1.03147	0.155705	0.403107	2.09	-0.811	0	6.8308
5abw_A	C58R	P08246	C71R	ELANE	14.7657	-2.06577	-0.044	0	2.22	-0.06	0.21	-1.047	-0.646	1.77	1.825	NA	-3	0.114	0.32	0	1	1	8,00E-04	1	4.21	-4.7	NA	0.98	1.0973	0.9679	0.972518	0.836	0.963	0.990859	1.86296	0.803365	0.961189	25.5	0.986535	0.81731	5.35897	0.999976	0.403107	3.24	3.404	1	8.2066
5abw_A	G211R	P08246	G214R	ELANE	19.7919	-0.637024	3.982	0.03	0.86	-2.38	-2.42	-1.5	-1.236	1.59	0.281	NA	-2	1.443	-0.478	0.002	1	0.9995	0.001489	0.99971	4.2	-6.13	NA	0.938	0.997	0.9888	0.948276	0.9255	0.973	0.993097	1.52532	0.605045	0.954053	24.45	0.998653	0.94015	6.69949	0.998971	0.554377	4.46	4.404	1	12.9682
5abw_A	S32Y	P08246	S46Y	ELANE	31.2393	0.0388737	11.366	0	-0.41	0.53	0.24	-0.473	-0.161	5.14	-0.71	NA	-2	1.425	1.05	0.077	1	1	0.001947	0.999505	1.955	-3.32	NA	0.557	0.8037	0.8602	0.889821	0.769	0.928	0.972452	1.5875	0.81175	0.865597	23.3	0.993569	0.79501	4.59677	0.999998	0.403107	3.24	0.952	0.001	10.2244
5abw_A	C58F	P08246	C71F	ELANE	12.9467	-2.5472	-0.044	0	1.59	-0.18	-0.13	-1.313	-1.085	1.78	2.174	NA	-2	0.412	2.075	0	1	1	8,00E-04	0.999996	4.21	-4.71	NA	0.972	1.0474	0.9693	0.921145	0.82	0.926	0.981175	1.72951	0.749412	0.961602	24.9	0.989716	0.92627	6.17399	0.999998	0.403107	3.24	4.567	1	10.2244
5abw_A	R128C	P08246	R143C	ELANE	1.08615	-0.438943	-0.213	0.01	-0.21	-0.33	-0.39	-0.137	-0.286	4.1	0.376	NA	-3	-0.009	0.333	0.048	0.998	0.764	0.126394	1	1.445	-2.48	NA	0.292	-0.2616	0.6705	0.594686	0.396	0.497	0.921028	1.34701	0.20182	0.708274	21.6	0.997826	0.03513	1.54815	0.535286	0.403107	3.34	0.078	0	9.6401
5abw_A	L33P	P08246	L47P	ELANE	5.78538	-3.45116	18.61	0.02	5.4	-4.31	-4.3	-1.783	-2.476	6.39	3.484	NA	-3	-0.489	-1.667	0.001	1	0.999	0.009231	1	3.025	-3.91	NA	0.945	0.9895	0.9184	0.96993	0.838	0.98	0.972879	1.77696	0.812425	0.947683	25	0.998207	0.76929	4.97169	0.999976	0.403107	3.24	0.431	0.003	8.2066
5abw_A	C136F	P08246	C151F	ELANE	20.9605	-1.586	-0.044	0	0.89	-0.92	-0.95	-0.868	-0.873	2.96	-0.17	NA	-2	1.419	1.564	0	1	1	0.000778	0.999974	2.195	-3.32	NA	0.771	0.9336	0.8749	0.933059	0.864	0.941	0.979944	1.72951	0.608063	0.866037	26.4	0.992435	0.9269	5.99953	0.992902	0.403107	4.42	4.431	0.901	12.8831
5abw_A	S195F	P08246	S202F	ELANE	-1.29896	-0.772854	-2.387	0	0.22	0.93	0.08	-0.133	0.076	1.26	-0.47	NA	-2	0.883	2.211	0.001	1	0.999	0.001819	1	3.345	-4.13	NA	0.83	1.0842	0.9453	0.953182	0.88	0.789	0.982342	1.45662	0.5802	0.923878	24.1	0.996783	0.91133	6.17785	0.998971	0.554377	4.46	4.748	0.997	12.9682
5abw_A	G207R	P08246	G210R	ELANE	1.10323	-0.576724	2.432	0.01	1.84	-3.98	-3.82	-0.859	-1	1.41	-0.04	NA	-2	0.081	-0.786	0.019	1	0.9975	0.26598	0.743605	1.73	-2.44	NA	0.352	0.1342	0.7185	0.660429	0.5955	0.885	0.955208	1.452	0.50225	0.841562	23.1	0.997341	0.813585	2.95527	0.189325	0.554377	2.3	0.674	0.004	6.6446
5abw_A	S32F	P08246	S46F	ELANE	27.0468	0.33587	6.526	0	-0.43	1.03	0.08	-0.476	-0.045	5.67	-0.97	NA	-2	0.519	1.927	0.019	1	0.999	0.001947	0.999698	2.26	-3.33	NA	0.893	0.7871	0.8551	0.88117	0.784	0.961	0.985168	1.45812	0.795417	0.884617	23.7	0.99741	0.65639	4.48522	0.999998	0.403107	3.24	0.952	0.001	10.2244
5abw_A	A44V	P08246	A57V	ELANE	5.20221	-0.978892	-0.48	0	0.3	0.95	0.57	-0.661	-0.029	3.21	0.699	NA	0	0.454	1.743	0.004	0.998	0.701	0.049153	1	1.735	-3.36	NA	0.895	0.3489	0.7547	0.715533	0.61	0.966	0.989244	1.2457	0.609366	0.905665	16.14	0.995308	0.02769	0.617892	0.9999	0.403107	-6.26	-0.674	0	15.5452
5abw_A	L68P	P08246	L84P	ELANE	5.60729	-2.71212	19.245	0	3.41	-3.38	-3.16	-1.511	-2.033	7.06	2.047	NA	-3	-0.485	-1.637	0	0.993	0.925	0.009241	0.999984	3.01	-2.77	NA	0.949	0.8572	0.8634	0.968605	0.78	0.959	0.980867	1.76308	0.794807	0.897848	24.3	0.996453	0.84587	5.10236	0.991842	0.403107	3.38	1.158	0.51	8.45
5abw_A	R87L	P08246	R103L	ELANE	1.6232	0.0915002	-1.094	0.01	0.15	0.54	0.49	0.235	0.506	4.34	0.156	NA	-2	0.026	-0.074	0.049	0.505	0.589	0.00465	1	1.855	-3.27	NA	0.774	0.1369	0.7504	0.874981	0.569	0.891	0.996249	1.30393	0.663024	0.836156	22.1	0.989457	0.16123	1.38149	0.975329	0.403107	2.33	2.229	0.056	6.6784
5abw_A	Q81P	P08246	Q97P	ELANE	3.79298	-1.20864	74.236	0	1.84	-1.08	-1.45	-0.161	-0.174	0.6	0.481	NA	-1	-0.531	-0.082	0.003	0.999	0.992	0.002581	0.998223	2.53	-2.68	NA	0.903	0.1785	0.81	0.932573	0.831	0.552	0.941016	1.06863	0.674285	0.888101	23.7	0.987363	0.59723	3.33606	0.997576	0.403107	3.38	2.339	0.552	8.45
5abw_A	H40Y	P08246	H53Y	ELANE	2.44523	0.0092525	-0.278	0	0.33	-0.5	-0.17	0.458	0.565	0.25	-0.22	NA	2	0.323	1.1	0.005	1	0.998	0.001107	0.998084	1.735	-3.2	NA	0.722	0.8231	0.8524	0.813672	0.756	0.927	0.988258	1.50291	0.778885	0.850201	22.9	0.9958	0.26215	3.60844	0.999998	0.403107	3.24	1.002	0	10.2244
5abw_A	Q86P	P08246	Q102P	ELANE	9.5874	-0.683491	12.592	0.17	-0.43	-0.46	-1.2	0.038	0.224	1.17	0.64	NA	-1	-0.261	-0.061	0.264	0.133	0.249	0.662863	1	1.945	-2.46	NA	0.872	-0.1368	0.6449	0.819367	0.55	0.541	0.984753	0.851205	0.54671	0.859417	14.16	0.322929	0.08879	0.461898	0.920714	0.403107	0.134	-1.67	0	5.6418
5abw_A	G211V	P08246	G214V	ELANE	11.1064	-0.778429	-3.129	0	-0.27	0.7	0.32	-0.411	0.502	-2.2	-0.68	NA	-3	1.128	1.268	0.003	1	0.998	0.001489	1	3.855	-6.13	NA	0.897	0.9806	0.9901	0.973146	0.949	0.916	0.987116	1.56789	0.530389	0.955172	23.5	0.996862	0.90865	6.57062	0.998971	0.554377	4.46	4.396	1	12.9682
5abw_A	L46R	P08246	L59R	ELANE	8.05926	-2.04141	8.265	0	2.73	-3.04	-2.93	-1.964	-1.984	-1.1	2.701	NA	-2	-0.095	-1.619	0	1	1	0.006895	0.997799	4.015	-4.41	NA	0.871	1.0591	0.951	0.934685	0.714	0.928	0.987879	1.69367	0.745616	0.954088	22.9	0.995105	0.19648	3.30124	0.999976	0.403107	3.24	1.376	0.013	8.2066
5abw_A	P198R	P08246	P205R	ELANE	21.8847	-0.5026	8.348	0	1.36	0.36	0.04	-1.648	-1.154	2.07	1.011	NA	-2	0.702	1.185	0	1	1	0.001804	0.999647	4.105	-5.08	NA	0.97	1.0449	0.9801	0.922852	0.907	0.983	0.993162	1.43045	0.558107	0.960488	24	0.995858	0.92726	7.23334	0.998971	0.554377	4.46	3.299	0.866	12.9682
5abw_A	C136Y	P08246	C151Y	ELANE	25.6218	-1.94897	0	0	1	-1.66	-1.52	-0.918	-1.103	2.86	-0.11	NA	-2	0.458	0.886	0	1	1	0.000778	0.999924	2.745	-3.34	NA	0.917	1.0054	0.9	0.922698	0.881	0.972	0.983491	1.81835	0.675649	0.895256	26	0.995871	0.91563	6.78082	0.992902	0.403107	4.42	4.431	0.901	12.8831
4yi5_A	A364V	P11217	A365V	PYGM	1.4097	-1.46243	-3.919	0	1.22	NA	-1.14	-0.218	NA	0.02	0.122	-0.56	0	NA	NA	0.001	1	1	0.000422	1	4.575	-3.63	-3.31	0.868	1.0915	0.9425	0.158072	0.946	NA	0.981337	0.663233	0.595907	0.895794	34	0.999318	0.99791	12.2068	1	0.695654	4.8	10.003	1	15.3894
4yi5_A	G204S	P11217	G205S	PYGM	12.8053	-0.315111	5.607	0	1.82	NA	-3.57	-1.289	NA	0.33	0	-1.25	0	NA	NA	0	1	1	1,00E-05	1	4.62	-5.79	-5.62	0.989	1.0331	0.986	0.366715	0.992	NA	0.972121	0.839867	0.643105	0.875877	24.3	0.998986	0.97794	14.6758	1	0.695654	5.7	7.905	1	17.3277
4yi5_A	K542T	P11217	K543T	PYGM	2.42214	-0.641537	0.851	0.01	1.19	NA	-2.66	-1.899	NA	2.26	0.125	-1.22	-1	NA	NA	0.001	0.999	0.999	6,00E-06	1	4.56	-3.82	-5.14	0.943	1.0943	0.9579	0.217455	0.98	0.942	0.995503	0.868613	0.71018	0.904816	27.8	0.998043	0.99033	15.8915	1	0.695654	5.93	7.982	1	14.335
4yi5_A	E654K	P11217	E655K	PYGM	0.839238	-0.98363	-0.114	0	0.78	NA	-1.65	-0.902	NA	-1.5	0.086	-1.47	1	NA	NA	0.008	1	0.987	1.5e-05	1	4.17	-3.3	-3.68	0.973	1.0844	0.9374	0.452047	0.957	0.966	0.992218	0.894401	0.801608	0.720169	25.5	0.999276	0.98478	15.2803	1	0.706298	5.16	7.738	1	16.1723
4yi5_A	Q665E	P11217	Q666E	PYGM	0.179037	-0.899672	4.249	0.01	1.39	NA	-0.05	-2.003	NA	2.84	0	-1	2	NA	NA	0.001	0.755	0.689	0.000198	1	4.49	-3.27	-2.74	0.885	1.0746	0.9185	0.145255	0.92	0.944	0.951569	0.85389	0.865261	0.905992	29.2	0.993198	0.96183	11.5955	1	0.712529	4.91	9.956	1	15.638
4yi5_A	L395P	P11217	L396P	PYGM	7.56476	-3.26471	11.866	0	2.94	NA	-3.94	-1.461	NA	5.62	0.331	-1.91	-3	NA	NA	0.001	1	1	0.004216	1	4.345	-3.66	-4.89	0.938	1.1161	0.934	0.269187	0.965	0.923	0.997504	1.08278	0.727011	0.872276	33	0.998967	0.98553	12.1983	1	0.695654	4.95	9.325	1	12.6008
4yi5_A	G685R	P11217	G686R	PYGM	9.93528	-0.878941	-0.002	0	2.6	NA	-2.71	-1.284	NA	-5	-0.18	-0.92	-2	NA	NA	0.015	1	0.998	8.7e-05	1	4.635	-6.14	-7.22	0.999	0.9509	0.992	0.354874	0.9945	0.99	0.988158	0.92335	0.926672	0.90672	27.05	0.999344	0.97957	15.0257	1	0.695654	4.91	7.87	1	15.638
4yi5_A	W797R	P11217	W798R	PYGM	3.73387	-1.98852	6.699	0	2.01	NA	-0.06	-2.128	NA	3.31	0.229	-2.11	-3	NA	NA	0	0.998	0.99	0.000489	1	4.635	-4.12	-12.83	0.95	1.0734	0.9601	0.567345	0.959	0.961	0.995781	1.06157	0.847758	0.896334	32.5	0.994488	0.99484	12.127	1	0.700653	4.36	7.427	1	11.5454
4yi5_A	D50G	P11217	D51G	PYGM	2.13563	-1.17123	2.751	0	1.43	NA	-1.83	0.048	NA	2.47	0.326	-1.14	-1	NA	NA	0.012	0.995	0.988	9,00E-06	1	3.285	-2.59	-5.83	0.972	0.7974	0.8136	0.318559	0.865	0.496	0.985234	0.970701	0.871397	0.428864	28.1	0.998592	0.92988	9.35781	1	0.72623	5.56	7.797	1	13.6741
4yi5_A	V455M	P11217	V456M	PYGM	1.18582	-1.37948	0.649	0	0.88	NA	-1.17	-0.944	NA	9.79	-0.04	-0.63	1	NA	NA	0	1	0.994	7.1e-05	1	4.54	-4.98	-2.62	0.983	1.042	0.9798	0.432697	0.92	0.97	0.951123	0.843431	0.822543	0.905961	23.3	0.998699	0.98797	10.4918	1	0.718356	5.02	7.883	1	15.8759
4yi5_A	P488R	P11217	P489R	PYGM	10.044	-0.719457	4.71	0	0.76	NA	0.46	-1.718	NA	1.7	-0.09	-1.78	-2	NA	NA	0.004	1	1	2.9e-05	1	4.445	-3.4	-8.18	0.971	1.0848	0.9367	0.292983	0.97	0.936	0.992864	0.866182	0.857906	0.802804	28.4	0.998749	0.99331	18.9075	1	0.695654	5.82	9.911	1	17.579
4yi5_A	P488S	P11217	P489S	PYGM	2.44969	-1.04246	4.334	0	1.26	NA	-0.22	-2.952	NA	3.5	0.292	-2.16	-1	NA	NA	0.003	1	1	2.9e-05	1	4.095	-3.39	-7.27	0.864	1.068	0.9288	0.334912	0.925	0.834	0.987382	0.845994	0.820089	0.734683	27.4	0.999337	0.99163	17.2016	1	0.695654	5.82	9.911	1	17.579
4yi5_A	G132S	P11217	G133S	PYGM	4.95828	-0.936403	1.748	0	1.06	NA	-1.91	-1.362	NA	4.77	0.39	-1.04	0	NA	NA	0	1	1	1.8e-05	1	4.59	-4.26	-5.27	0.823	1.073	0.9666	0.402521	0.974	0.95	0.973638	0.685472	0.878778	0.885852	24.9	0.998837	0.93242	10.4357	1	0.695654	4.56	5.018	1	11.8915
4yi5_A	G92V	P11217	G93V	PYGM	13.8229	-1.43708	1.325	0	2.69	NA	-1.67	-0.57	NA	1.56	0.112	-0.05	-3	NA	NA	0	1	1	6,00E-06	1	4.765	-3.67	-7.58	0.996	1.1001	0.9435	0.467906	0.987	0.904	0.994932	0.893007	0.89772	0.707227	24.6	0.997963	0.98768	11.9783	1	0.560101	5	6.17	1	15.79
4yi5_A	R770Q	P11217	R771Q	PYGM	1.23942	-0.414879	0.797	0.04	0.12	NA	-0.23	-0.044	NA	1.86	0.099	-0.73	1	NA	NA	0.614	0.968	0.765	0.000588	1	2.145	-3.18	-3.38	0.941	0.7649	0.8395	0.172272	0.913	NA	0.919769	0.90332	0.775989	0.629057	34	0.999384	0.97544	6.57406	1	0.695654	4.62	7.844	1	14.9941
4yi5_A	E382K	P11217	E383K	PYGM	0.907667	-0.800428	-0.189	0.01	0.83	NA	-1.01	-0.199	NA	-1.9	-0.1	-0.7	1	NA	NA	0	1	1	0.002013	1	3.895	-3.81	-3.23	0.99	1.0897	0.9578	0.073047	0.928	NA	0.993708	0.29475	0.720758	0.905598	26.1	0.999163	0.97786	11.4911	1	0.695654	4.95	7.905	1	15.7119
4yi5_A	T378M	P11217	T379M	PYGM	-0.495313	-0.822549	-1.585	0	0.78	NA	-0.57	0.091	NA	2.77	0.033	0.12	-1	NA	NA	0	1	1	0.001424	1	4.585	-4.07	-5.03	0.986	1.0819	0.9645	0.144226	0.956	0.975	0.970406	0.857345	0.735794	0.903742	28.6	0.998813	0.98767	12.1861	1	0.695654	4.82	10.003	1	15.4273
4yi5_A	G485S	P11217	G486S	PYGM	7.49425	-1.02483	3.462	0	0.55	NA	-1.9	-1.89	NA	2.25	0.307	-1.04	0	NA	NA	0	1	1	2,00E-05	1	4.565	-6.32	-5.46	0.962	0.9593	0.9925	0.445969	0.989	0.965	0.979567	0.839867	0.8703	0.899918	26.3	0.99893	0.98571	17.7447	1	0.695654	5.82	7.835	1	17.579
4yi5_A	R93W	P11217	R94W	PYGM	6.31455	-1.15288	0.765	0	0.39	NA	-0.33	-1.335	NA	3.34	0.102	-0.36	-3	NA	NA	0	1	1	2.5e-05	1	4.69	-3.18	-6.74	0.868	1.0422	0.9237	0.340496	0.911	NA	0.979936	0.840193	0.855483	0.645168	26.6	0.999099	0.89794	5.90621	1	0.560101	4.08	4.971	1	12.6724
4yi5_A	G448R	P11217	G449R	PYGM	15.8887	-0.826707	3.009	0	1.11	NA	-1.72	-1.232	NA	2.59	-0.28	-0.62	-2	NA	NA	0.001	1	0.993	1.3e-05	1	4.445	-3.43	-6.37	0.979	1.0881	0.9404	0.282595	0.928	0.969	0.989962	0.92335	0.832156	0.87666	24.4	0.999134	0.97423	8.28527	1	0.718356	5.02	7.883	1	15.8759
4yi5_A	R714W	P11217	R715W	PYGM	0.575699	-0.518421	1.387	0	0.02	NA	-0.03	-0.205	NA	0.18	-0.02	-0.55	-3	NA	NA	0.002	0.999	0.923	0.000334	0.999955	3.53	-3.23	-4.46	0.95	0.8855	0.8738	0.37768	0.907	0.827	0.942973	0.840193	0.786422	0.831802	26.9	0.998997	0.84984	4.04317	0.999593	0.695654	2.73	0.719	1	10.0366
4yi5_A	G134R	P11217	G135R	PYGM	1.65108	-0.424048	1.064	0	0.7	NA	-0.15	-0.659	NA	1.38	-0.15	-0.6	-2	NA	NA	0	1	1	1.9e-05	1	4.59	-6.22	-7.03	0.942	0.9969	0.9897	0.466566	0.992	0.981	0.95898	0.620481	0.888562	0.881405	24.95	0.999426	0.991475	12.7341	1	0.695654	5.47	6.17	1	16.8115
4y93_A	R525Q	Q06187	R525Q	BTK	1.20184	-0.963904	1.571	0	0.83	-0.51	-0.04	-0.323	-0.168	0.92	-0.67	-1.39	1	-0.122	-0.083	0	0.999	0.807	0	0.0052234	2.72	-2.24	-3.97	0.991	0.8834	0.8414	0.851494	0.911	0.943	0.999105	1.6307	0.825552	0.944255	33	0.999551	0.99316	NA	1	NA	5.83	7.816	1	18.6987
4y93_A	K430E	Q06187	K430E	BTK	2.14666	-1.14233	2.287	0	1.07	-0.06	0.08	-0.613	-0.271	3.33	0.231	-1.19	1	-0.316	-0.132	0.002	0.996	0.99	0	1	4.075	-4.6	-3.9	0.958	1.0775	0.9717	0.941176	0.984	0.957	0.999838	2.96933	0.800795	0.978865	29.1	0.999019	0.9787	NA	1	NA	5.44	8.017	1	14.2334
4y93_A	R28H	Q06187	R28H	BTK	0.210322	-0.846252	1.622	0	0.65	0.52	0.31	-1.977	-1.613	1.05	-0.14	-1.79	0	0.218	-0.181	0	1	0.999	0	1	2.635	-4.14	-4.49	0.743	1.0883	0.9376	0.944108	0.926	0.908	0.997124	2.77571	0.803176	0.9514	27.9	0.999557	0.9536	NA	1	NA	5.35	6.541	1	17.811
4y93_A	T33P	Q06187	T33P	BTK	4.5749	-0.832475	70.729	0	2.38	-1.15	-1.29	-0.398	-0.522	1.63	0.184	-1.47	-1	-0.27	-0.159	0.004	0.999	0.977	0	1	3.365	-1.16	-4.78	0.678	0.4735	0.6277	0.777337	0.866	0.759	0.987024	2.7514	0.674989	0.951169	26.3	0.996333	0.9586	NA	1	NA	5.35	6.632	1	14.1215
4y93_A	V113D	Q06187	V113D	BTK	3.03373	-1.8291	9.631	0	4.01	-3.52	-3.59	-2.329	-2.727	0.71	0.82	-1.92	-3	-0.161	-1.707	0	1	0.975	3.5e-05	1	2.855	-3.39	-6.03	0.893	1.0128	0.8854	0.851289	0.974	0.742	0.999332	3.06746	0.844944	0.946621	27.5	0.985861	0.9952	NA	1	NA	5.03	8.277	1	14.0725
4y93_A	L408P	Q06187	L408P	BTK	5.47433	-2.59506	24.382	0	1.19	-2.48	-2.32	-0.835	-1.09	2.91	0.605	-0.98	-3	-0.293	-1.064	0.001	1	0.998	0	1	4.305	-3.33	-6.54	0.964	1.0911	0.9391	0.913167	0.973	0.942	0.999752	3.30594	0.884455	0.977993	31	0.9991	0.98977	NA	1	NA	5.44	9.325	1	14.2334
4y93_A	C506R	Q06187	C506R	BTK	12.1021	-1.9752	6.666	0	2.02	-1.46	-1.56	-1.383	-1.209	6.01	0.343	-1.11	-3	0.223	-0.109	0.002	0.998	0.751	1,00E-06	1	2.78	-1.7	-9.51	0.947	-0.1606	0.3793	0.757099	0.85	0.815	0.997829	3.37465	0.840944	0.962532	28.8	0.997319	0.93811	NA	0.999979	NA	5.49	3.821	1	14.3091
4y93_A	R520Q	Q06187	R520Q	BTK	0.64176	-0.8798	1.268	0	0.53	-1.15	-0.8	-0.584	-0.662	0.95	0.87	-1.43	1	-0.171	-0.687	0	1	0.996	0	1	4.375	-2.37	-3.96	0.983	1.0973	0.9129	0.899789	0.915	0.982	0.999292	2.7256	0.863148	0.975909	32	0.999557	0.98327	NA	1	NA	5.49	7.905	1	18.0461
4y93_A	W581R	Q06187	W581R	BTK	4.8501	-1.92928	7.059	0.01	3.1	-0.84	-1.04	-2.083	-1.755	-8	1.208	-1.31	-3	-0.825	1.063	0	1	1	0	0.998463	5.24	-3.46	-13.89	0.995	1.081	0.9567	0.95287	0.896	0.963	0.99884	3.50375	0.931663	0.975974	33	0.99542	0.986085	NA	1	NA	5.46	9.268	1	14.2523
4y93_A	E589G	Q06187	E589G	BTK	2.97603	-1.1372	4.555	0	1.95	-1.49	-3.66	-2.717	-3.044	3.19	0.409	-1.39	-2	-0.636	-1.959	0	1	1	0	0.997894	4.975	-3.47	-6.91	0.978	1.0716	0.9577	0.943436	0.976	0.959	0.999237	2.74554	0.746068	0.977462	29.9	0.999042	0.99666	NA	1	NA	5.6	8.017	1	13.4939
4y93_A	A607D	Q06187	A607D	BTK	1.69643	-1.07184	4.513	0	1.56	-1.85	-1.59	-1.491	-1.53	0.11	-0.39	-0.59	-2	0.064	-0.603	0	0.821	0.295	7,00E-06	0.998622	1.655	-2.53	-3.04	0.575	0.8137	0.7467	0.671833	0.728	0.527	0.996557	2.09918	0.612943	0.872495	25.4	0.996991	0.97992	NA	0.999984	NA	5.23	5.579	1	11.336
4y93_A	G613D	Q06187	G613D	BTK	3.12615	-0.750365	5.312	0	1.41	-3.66	-3.77	-0.701	-1.172	2.37	-0.02	-0.79	-1	-0.002	-1.515	0	1	1	0	0.998477	2.695	-1.83	-6.68	0.927	0.8454	0.809	0.28974	0.923	0.947	0.989428	2.89342	0.78105	0.953444	26	0.998309	0.99611	NA	1	NA	5.14	7.84	1	17.5459
4y93_A	M630K	Q06187	M630K	BTK	4.73841	-1.7722	10.769	0	2.69	-1.76	-1.94	-1.283	-1.078	6.57	1.099	-2.25	-1	-0.113	-0.427	0	0.996	0.985	0	0.986238	4.005	-2.22	-5.52	0.981	0.9952	0.862	0.678653	0.953	0.913	0.999726	3.22853	0.806486	0.978997	28	0.958155	0.9944	NA	1	NA	5.23	9.29	1	14.0357
4y93_A	L652P	Q06187	L652P	BTK	4.90058	-1.01692	6.812	0.3	1.69	-2.63	-2.23	-1.205	-1.536	0.79	0.081	-1.64	-3	-0.138	-1.072	0.267	0.579	0.213	0.005031	0.996754	0.16	-1.02	-0.54	0.719	-0.005	0.4547	0.311849	0.55	0.656	0.99188	2.42596	0.693496	0.581061	25.1	0.998092	0.91571	NA	0.999998	NA	5.14	4.587	1	12.1048
4y93_A	D504V	Q06187	D504V	BTK	2.12693	0.355825	-3.193	0	0.88	1.67	1.77	-0.449	0.251	0.73	0.137	-0.5	-3	-0.037	-0.105	0.001	1	1	0	1	3.36	-2.65	-7.8	0.973	1.0207	0.8919	0.926349	0.951	0.887	0.999325	3.07987	0.857114	0.971717	27.7	0.994462	0.98396	NA	1	NA	5.49	8.017	1	14.3091
4y93_A	M587T	Q06187	M587T	BTK	3.95565	-2.12196	6.435	0	3.14	-3.37	-3.32	-2.415	-2.56	4.02	0.424	-1.54	-1	-0.444	-1.129	0.001	0.982	0.86	0	0.996576	1.76	-2.5	-5.66	0.917	0.6928	0.7765	0.899392	0.93	0.843	0.999534	2.58628	0.921001	0.928508	28.2	0.985591	0.99774	NA	1	NA	5.6	9.325	1	13.4939
4y93_A	C481S	Q06187	C481S	BTK	-1.1478	-1.13427	2.03	0.09	0.76	-0.98	-0.3	-1.162	-1.055	1.87	0.293	-1.06	-1	0.075	0.22	0.279	0.981	0.659	0	1	-1.275	-2.08	-6.97	0.751	0.1353	0.36825	0.615994	0.543	0.642	0.92892	2.62647	0.77798	0.896423	25.95	0.991005	0.97291	NA	1	NA	5.63	6.7415	1	16.4232
4y93_A	E41K	Q06187	E41K	BTK	0.736116	-0.319911	-0.659	0.01	0.3	-0.15	-0.39	-0.455	-0.056	0.88	0.131	-1.45	1	-0.244	-0.017	0.007	0.973	0.658	0	1	0.94	-2.97	-3.23	0.592	0.7582	0.7821	0.850703	0.827	0.724	0.994824	2.37465	0.77732	0.937131	26.7	0.999336	0.9536	NA	1	NA	5.35	6.541	1	17.811
4y93_A	T602I	Q06187	T602I	BTK	1.78358	-0.533128	0.667	0.03	1.15	0.36	-0.11	-0.324	-0.081	1.29	0.573	-0.33	-1	-0.095	0.197	0.018	0.124	0.114	1.2e-05	0.948516	2.08	-2.58	-3.25	0.274	0.4219	0.717	0.747506	0.452	0.493	0.941567	1.62118	0.613683	0.900939	23.2	0.99243	0.93138	NA	0.81673	NA	2.07	1.268	1	8.5598
4y93_A	W124R	Q06187	W124R	BTK	6.2494	-1.46465	8.662	0	2.55	-0.91	-0.91	-2.629	-2.208	5.55	1.58	-1.83	-3	-0.787	-1.11	0	1	1	0	1	3.475	-7.48	-12.63	0.873	0.9016	0.9949	0.903624	0.958	0.875	0.998438	3.50375	0.911948	0.954512	27.65	0.996414	0.99481	NA	1	NA	5.03	8.274	1	14.0725
4y93_A	P566L	Q06187	P566L	BTK	2.9901	-0.747484	0.153	0.02	1.54	2.12	1.72	-0.426	0.427	1.51	-0.69	-0.4	-3	0.744	2.301	0	1	1	0	0.999989	3.24	-5.2	-9.92	0.956	1.0938	0.9733	0.936475	0.973	0.952	0.999358	2.55511	0.78533	0.971415	27.6	0.998786	0.98892	NA	1	NA	5.46	9.941	1	17.9721
4y93_A	C527S	Q06187	C527S	BTK	1.58927	-2.60957	5.587	0.01	2.07	-2.73	-2.35	-1.5	-2.015	8.66	0.817	-1.64	-1	-0.202	-1.186	0	0.001	0.003	0	0.996745	3.875	-2.53	-9.92	0.949	1.0453	0.8953	0.927171	0.8625	0.827	0.998994	2.24294	0.873618	0.952891	25.05	0.994946	0.99451	NA	1	NA	5.825	8.5155	1	16.757
4y93_A	M630L	Q06187	M630L	BTK	2.48833	-0.778462	5.621	0.02	1.16	-0.12	-0.27	-0.441	0.066	2.34	-0.18	-1.09	2	-0.033	0	0	0.949	0.948	0	1	2.055	-1.87	-2.76	0.783	0.607	0.7355	0.424698	0.847	0.763	0.997035	2.48736	0.761132	0.918237	26.9	0.969872	0.99146	NA	1	NA	5.23	7.988	1	14.0357
4y93_A	L586S	Q06187	L586S	BTK	4.033	-2.97249	9.535	0	3.95	-4.19	-3.68	-3.578	-3.887	6.05	1.168	-2.07	-2	-0.482	-3.347	0	1	1	0	1	3.325	-2.71	-5.69	0.937	0.9988	0.8859	0.914707	0.921	0.763	0.99951	3.03223	0.876016	0.961483	28.6	0.998325	0.99774	NA	1	NA	5.6	9.325	1	13.4939
4y93_A	G594R	Q06187	G594R	BTK	12.887	-0.702356	12.334	0	2.3	-2.73	-2.91	-1.026	-1.285	4.07	0.641	-0.73	-2	0.724	0.759	0	1	1	0	0.999406	3.04	-3.04	-7.89	0.981	0.9744	0.8837	0.892838	0.9065	0.981	0.99881	2.76643	0.880513	0.963937	28.95	0.999282	0.99688	NA	1	NA	5.6	7.905	1	17.021
4y93_A	Y40C	Q06187	Y40C	BTK	1.9079	-1.00482	2.829	0	2.1	-0.96	-0.92	-1.653	-1.684	5.34	-0.32	-1.61	-2	-0.593	-0.562	0.002	1	1	0	1	2.94	-1.19	-6.63	0.851	0.4845	0.6631	0.852025	0.905	0.851	0.989976	2.81835	0.820903	0.947829	26.6	0.998347	0.95031	NA	1	NA	5.35	6.632	1	14.1215
4y93_A	L569P	Q06187	L569P	BTK	4.77507	-3.05319	11.653	0	2.6	-3.14	-4.31	-1.169	-1.61	1.96	1.352	-1.26	-3	-0.68	-1.689	0.003	1	1	0	0.999999	3.73	-1.97	-5.03	0.957	0.9905	0.8577	0.872162	0.939	0.817	0.999129	3.24662	0.887501	0.962897	33	0.999157	0.98606	NA	1	NA	5.46	9.268	1	14.2523
4y93_A	R520G	Q06187	R520G	BTK	0.832292	-1.39789	1.807	0	0.33	1.05	2.27	-1.484	-0.925	0.7	1.324	-1.91	-2	-0.536	-0.9	0	1	0.999	0	1	2.945	-2.37	-6.94	0.992	0.688	0.8067	0.744958	0.863	0.971	0.998787	2.85802	0.88326	0.935594	28.3	0.998032	0.90326	NA	0.964325	NA	3.65	2.698	1	13.0043
4y93_A	M509T	Q06187	M509T	BTK	4.03403	-2.27134	6.503	0	2.52	-2.46	-2.51	-1.995	-1.995	3.58	0.336	-1.55	-1	-0.383	-1.448	0	0.999	1	0	1	3.92	-2.65	-5.95	0.959	1.0785	0.9204	0.932	0.933	0.968	0.999467	2.72839	0.893073	0.971061	26.2	0.993738	0.98905	NA	1	NA	5.49	9.325	1	14.3091
4x6p_A	R24C	P03951	R396C	F11	1.59326	-0.708022	0.3	0.18	0.09	-0.38	-0.76	-0.281	-0.334	1.26	-0.28	NA	-3	-0.787	-0.113	0.064	0.972	0.407	0.198514	1	2.385	-2.49	-0.97	0.572	-0.421	0.6147	0.061063	0.542	0.85	0.945646	0.316326	0.205572	0.620881	18.51	0.99589	0.0787	1.51019	0.504794	0.487112	3.16	-0.045	0	5.0122
4x6p_A	P161L	P03951	P538L	F11	0.998831	-0.883842	0.208	0	0.94	-0.04	-0.58	-0.339	-0.013	1.46	-0.32	NA	-3	0.098	0.152	0.002	0.013	0.018	1,00E-06	0.999999	2.8	-2.62	-8.17	0.849	0.8305	0.8303	0.147247	0.649	NA	0.967828	0.164825	0.539662	0.847786	22.1	0.994911	0.98864	4.95399	0.99724	0.487112	5.05	7.091	1	18.9613
4x6p_A	F82V	P03951	F460V	F11	2.17453	-0.305138	0.604	0.06	0.52	0.48	0.47	-1.122	-0.704	2.19	0.995	NA	-1	-0.317	-0.416	0.158	1	0.999	4.2e-05	0.984018	-0.775	-2.31	-2.89	0.654	0.0908	0.4521	0.086481	0.702	0.778	0.988883	0.199548	0.381207	0.563437	25.4	0.989134	0.9405	3.31014	0.382602	0.487112	4.87	2.775	1	11.335
4x6p_A	T32N	P03951	T404N	F11	4.65402	-0.767165	6.327	0	1.73	-0.24	-0.02	-1.876	-1.556	4.93	0.601	NA	0	-0.374	0.416	0.003	0.813	0.353	0.003073	0.941717	0.695	-3.13	-0.46	0.59	0.2823	0.4982	0.057167	0.338	0.858	0.9967	0.314485	0.412376	0.394019	17.88	0.988253	0.83835	1.99331	0.981207	0.487112	4.09	2.911	0.921	11.4682
4x6p_A	A56V	P03951	A430V	F11	6.47933	-1.8298	-0.545	0	0.88	-0.64	-1.14	-0.442	-0.646	0.43	-0.52	NA	0	0.564	0.754	0.001	1	0.991	0.000928	0.999999	3.82	-4.19	-3.29	0.926	1.0851	0.9652	0.34824	0.919	0.984	0.987895	0.504635	0.49503	0.948645	24.6	0.998935	0.97791	10.8338	1	0.487112	4.97	7.196	1	16.5849
4x6p_A	S214R	P03951	S594R	F11	5.81703	-0.710719	1.857	0.03	0.61	-0.62	-0.75	-0.721	-0.452	2.27	0.691	NA	-1	0.569	1.079	0	1	1	0	0.999749	4.67	-3.96	-4.36	0.945	1.06113	0.9632	0.590105	0.921	0.987	0.991837	0.534243	0.69142	0.952389	24.3333	0.997685	0.60182	6.52836	0.336214	0.554377	0.123333	2.145	0.518667	14.019
4x6p_A	G44V	P03951	G418V	F11	6.60728	-1.21118	-1.972	0	-0.43	0.7	0.68	-0.347	0.081	4.68	-0.71	NA	-3	0.375	1.607	0.002	1	1	0.000846	1	3.895	-4.81	-7.26	0.927	1.0601	0.9775	0.676305	0.986	0.983	0.994182	0.56471	0.497542	0.944398	27.1	0.997975	0.97168	14.0555	0.999878	0.487112	4.97	6.02	1	16.5849
4x6p_A	W207S	P03951	W587S	F11	4.46129	-2.40565	7.8	0	2.36	-1.62	-0.96	-2.989	-2.77	2.69	0.85	NA	-3	-1.081	-2.015	0	1	1	1,00E-06	1	2.555	-3.31	-12.08	0.837	0.9993	0.9041	0.277328	0.874	0.957	0.967968	0.641732	0.593543	0.82784	32	0.989502	0.98473	7.89412	1	0.554377	5.05	7.657	1	19.0236
4x6p_A	E185K	P03951	E565K	F11	0.169135	0.0081825	-0.562	0	0.23	-0.04	-0.16	0.297	0.669	0.08	1.396	NA	1	4.873	1.712	0.096	0.164	0.183	0.006618	0.632385	1.055	-3.15	-2.15	0.552	0.5294	0.6985	0.066243	0.652	0.831	0.979698	0.27087	0.411735	0.583254	23.3	0.996802	0.96659	2.39243	0.675556	0.487112	4.77	3.87	1	14.0125
4x6p_A	S195L	P03951	S575L	F11	-0.426717	-1.18373	-1.449	0	0.13	1.47	0.74	0.524	1.016	0.35	-0.39	NA	-2	0.094	1.361	0	1	0.999	2,00E-06	1	3.52	-4.12	-5.36	0.873	1.0923	0.957	0.460848	0.884	0.933	0.991048	0.478853	0.572351	0.892181	23.4	0.998994	0.87025	6.40224	0.715142	0.487112	5.05	1.546	0.015	19.0236
4x6p_A	G100R	P03951	G478R	F11	6.23941	-0.0744545	2.581	0.03	1.77	-2.06	-2.48	-1.309	-1.208	5.27	-0.13	NA	-2	0.681	0.146	0.029	1	1	2,00E-06	0.999966	-0.49	-2.41	-3.06	0.856	0.5258	0.5857	0.17415	0.744	0.805	0.95491	0.551292	0.535307	0.718652	24.85	0.999415	0.976255	4.45324	0.999999	0.487112	4.87	6.121	1	18.2
4x6p_A	A56T	P03951	A430T	F11	4.71695	-1.48236	0.483	0.02	1.34	-1.73	-2.54	-1.558	-1.692	4.89	-0.11	NA	0	0.277	1.055	0.039	1	0.993	0.000928	0.999998	3.935	-4.18	-3.25	0.921	1.0974	0.9574	0.352426	0.935	0.983	0.990896	0.498304	0.480606	0.934897	28.3	0.998541	0.98645	10.4923	1	0.487112	4.97	9.121	1	16.5849
4x6p_A	C42Y	P03951	C416Y	F11	10.7785	-2.31466	-0.15	0	0.98	-1.45	-1.45	-1.118	-0.832	5.68	-0.01	NA	-2	0.921	-0.123	0.001	1	0.998	0	1	4.715	-5.08	-8.79	0.923	1.0138	0.9842	0.747036	0.988	0.992	0.994339	0.656058	0.708252	0.961656	28.6	0.998135	0.98645	17.5022	1	0.487112	4.97	9.121	1	16.5849
4x6p_A	T213M	P03951	T593M	F11	-0.774317	0.122266	-2.989	0	0.67	0.22	-0.48	-0.158	0.039	0.88	-0.27	NA	-1	0.129	0.786	0.003	1	1	0	0.99978	2.055	-3.23	-4.3	0.831	0.9347	0.8798	0.286836	0.9	NA	0.978318	0.51459	0.538649	0.843182	23.7	0.999172	0.81972	6.82719	0.998928	0.554377	5.05	2.735	0.992	19.0236
4x6p_A	P28L	P03951	P400L	F11	4.82091	-0.955768	0.974	0	1.74	0.78	0.26	-0.528	-0.148	0.02	-0.27	NA	-3	0.17	1.809	0.001	1	0.999	0.000108	1	3.86	-5.43	-7.86	0.913	1.0102	0.9857	0.842951	0.974	0.962	0.990789	0.511042	0.56257	0.949981	23.2	0.998554	0.97788	10.5552	1	0.487112	4.97	7.196	1	16.5849
4x6p_A	T115I	P03951	T493I	F11	-0.0501526	-0.585795	0.384	0	0.7	0.68	0.5	-0.121	0.258	-1.3	0.478	NA	-1	-0.104	-0.538	0.002	1	0.999	7.2e-05	0.898357	2.215	-3.32	-4.03	0.859	0.9489	0.8763	0.256109	0.92	0.874	0.992362	0.522087	0.521247	0.815908	23.8	0.998785	0.97866	6.38184	0.942452	0.487112	4.87	4.29	1	13.0442
4wxs_A	Y437H	Q99972	Y437H	MYOC	3.37101	-1.29433	8.124	0	2.4	-0.94	-1.22	-2.146	-2.09	-6.7	1.55	-1.34	2	-0.325	-0.205	0	1	1	0	0.999999	3.565	-3.79	-4.99	0.975	1.0744	0.9236	0.237203	0.966	0.965	0.974999	0.819663	0.73999	0.972951	26.3	0.998502	0.91204	10.1215	0.999962	0.487112	5.17	9.275	1	14.1289
4wxs_A	G364V	Q99972	G364V	MYOC	9.83465	-0.425924	-1.085	0	0.33	-1.28	-0.96	-0.259	-0.232	4.27	-0.38	-0.73	-3	1.21	0.597	0.008	1	1	0	1	2.21	-2.48	-7.35	0.873	0.6837	0.7844	0.184704	0.896	0.926	0.982048	0.803744	0.6455	0.911137	26.4	0.997781	0.96276	7.43265	1	0.487112	5.46	6.075	1	18.2451
4wxs_A	P370L	Q99972	P370L	MYOC	3.85082	-0.969593	0.922	0.02	0.24	-0.59	-1.09	-0.803	-0.651	2.45	-0.31	-0.82	-3	0.104	0.272	0.007	1	1	0	1	2.83	-2.47	-8.44	0.714	0.7308	0.7698	0.101039	0.89	0.93	0.981631	0.723819	0.739797	0.920166	27.2	0.998507	0.80651	5.61758	0.999782	0.487112	4.55	5.796	1	12.9507
4wxs_A	I477S	Q99972	I477S	MYOC	2.86729	-3.2481	6.357	0	2.83	-4.65	-3.74	-3.147	-3.517	2.82	2.497	-2.05	-2	-0.541	-2.501	0.002	0.962	0.861	0.11107	0.999904	3.5	-2.7	-4.75	0.545	0.2852	0.7733	0.140598	0.646	0.965	0.961712	0.771819	0.344009	0.968512	25	0.99357	0.87945	5.8371	0.999884	0.487112	4.88	9.275	0.976	13.5964
4wxs_A	N480K	Q99972	N480K	MYOC	0.811725	-0.67514	3.427	0	2.13	-1.12	-0.74	-0.503	-0.373	4.16	0.325	-0.93	0	0.415	0.695	0.005	1	0.99	0	0.99905	4.035	-3.06	-5.48	0.874	0.7577	0.8466	0.1504	0.784	0.98	0.980111	0.766006	0.528382	0.984314	24	0.995981	0.55993	3.97379	0.000595045	0.487112	0.234	2.527	1	9.6127
4wxs_A	G367R	Q99972	G367R	MYOC	2.95121	-0.155855	2.778	0	1.97	-3.15	-3.82	-0.992	-1.133	2.53	0.049	-0.48	-2	0.314	-0.902	0.005	1	1	0	1	3.505	-2.45	-3.35	0.771	0.6453	0.7679	0.209318	0.787	0.844	0.979161	0.785087	0.743512	0.887885	23	0.998522	0.865295	4.88534	1	0.487112	5.46	3.367	0.925	18.2451
4wxs_A	Q337R	Q99972	Q337R	MYOC	-1.99834	-0.541258	1.653	0	0.67	0.15	-0.31	-0.65	-0.231	2	0.184	-0.85	1	0.483	1.539	0.038	0.469	0.286	0	0.999634	2.905	-2.6	-1.52	0.549	-0.551	0.2152	0.021303	0.743	0.914	0.95607	0.507035	0.431385	0.733961	22.9	0.990732	0.84791	4.18753	0.98988	0.487112	5.76	6.211	1	10.9861
4wxs_A	K423E	Q99972	K423E	MYOC	5.83998	-0.812268	3.21	0	1.26	-0.09	0.03	-2.195	-2.035	2.51	2.072	-1.03	1	-0.244	-0.819	0.005	1	1	0	0.999958	4.035	-2.75	-3.99	0.94	0.8502	0.838	0.112995	0.876	0.887	0.991241	0.852695	0.603067	0.980122	24.3	0.998013	0.84523	5.73033	0.554112	0.487112	3.9	6.238	1	10.0201
4wxs_A	C433R	Q99972	C433R	MYOC	1.16493	-1.39139	0.261	0	0.94	0.12	0.13	-0.71	-0.498	0.94	0.648	-0.16	-3	0.137	0.024	0	1	1	0	1	4.265	-3.93	-11.97	0.958	1.0344	0.9136	0.382688	0.913	0.978	0.966359	0.96943	0.778184	0.960376	33	0.996952	0.89229	8.03287	0.633217	0.487112	4.03	9.275	1	10.2107
4wxs_A	G399V	Q99972	G399V	MYOC	4.15224	-1.27238	0.967	0	2.42	-2.19	-2.64	-0.526	-0.753	0.34	-0.45	-0.81	-3	0.584	-0.009	0	1	1	0	1	4.05	-3.13	-8.08	0.995	1.0222	0.9041	0.19338	0.968	0.947	0.992174	0.805548	0.642516	0.986029	25	0.998131	0.89825	10.5551	1	0.487112	5.31	7.798	1	17.9064
4wxs_A	C245Y	Q99972	C245Y	MYOC	-0.105113	-0.28538	0.132	0	0.57	0.36	0.15	-0.362	-0.07	2.49	0.455	-0.2	-2	0.082	0.364	0	1	0.999	0	1	3.29	-1.94	-7.73	0.919	0.5487	0.7319	0.152741	0.913	0.853	0.991838	0.945086	0.581107	0.794417	27.9	0.991025	0.83482	7.63981	1	0.487112	5.76	7.568	1	18.5426
4wxs_A	G252R	Q99972	G252R	MYOC	2.29959	-0.342058	3.845	0.01	0.88	-2.16	-2.5	-0.885	-0.91	5.17	-0.02	-1.06	-2	0.276	0.304	0.011	1	0.999	0	0.999952	3.47	-2.4	-3.12	0.692	0.7708	0.81205	0.054105	0.798	0.841	0.986226	0.784545	0.517856	0.856687	23.6	0.999259	0.71028	6.86754	0.998949	0.487112	4.84	3.189	0.97	13.9806
4wxs_A	D380H	Q99972	D380H	MYOC	11.6315	-0.396386	-1.781	0	-0.22	-0.02	0.09	-1.058	-0.792	4.02	-0.78	-0.88	-1	0.494	1.101	0	1	1	0	1	4.245	-3.46	-6.98	0.995	1.0809	0.9364	0.16684	0.965	0.993	0.992873	0.78121	0.774825	0.986673	24.8	0.994725	0.90225	10.388	1	0.487112	5.31	7.864	1	17.9064
4wxs_A	I477N	Q99972	I477N	MYOC	2.46831	-3.1349	4.104	0	2.16	-3	-3.06	-2.381	-2.541	3.71	1.961	-1.84	-3	-0.551	-1.506	0.001	0.994	0.963	0.11107	0.999921	3.5	-2.71	-5.74	0.567	0.3254	0.7965	0.191359	0.534	0.958	0.96457	0.941319	0.369717	0.974059	25.1	0.99204	0.87465	6.36133	0.999884	0.487112	4.88	9.275	0.976	13.5964
4wxs_A	Y371H	Q99972	Y371H	MYOC	4.36766	-1.20076	7.133	0	2.03	-0.66	-0.93	-2.633	-2.639	6.37	1.005	-1.72	2	-0.207	-0.96	0	1	1	0	0.999999	3.755	-3.1	-4.98	0.92	1.0198	0.8925	0.158766	0.875	0.935	0.977517	0.819663	0.772901	0.987251	24.1	0.997825	0.92771	7.25276	0.999998	0.487112	5.46	7.387	1	14.6632
4r1v_A	V1092I	P08581-2	V1110I	MET	-0.800129	-0.605425	-0.41	0	0.56	-0.68	-0.81	-0.681	-0.428	0.68	-0.71	-0.89	3	0.066	0.348	0	0.999	0.997	0	1	NA	-0.13	-0.88	0.633	0.0195	0.4768	0.056338	0.509	0.536	0.879712	0.790064	0.711156	NA	29.3	0.998763	0.9782	11.2198	1	0.50712	5.16	10.003	1	19.0107
4r1v_A	Y1230H	P08581-2	Y1248H	MET	1.86392	-0.609874	6.216	0	0.69	0.04	-0.31	-0.963	-0.562	0.29	0.693	-1.54	2	-0.131	-0.376	0	1	1	0	0.999998	NA	-1.68	-3.4	0.524	0.4956	0.69	0.115117	0.834	0.692	0.852691	2.12076	0.867348	NA	28.4	0.998441	0.96574	7.56268	1	0.722319	5.46	5.049	1	15.824
4r1v_A	M1131T	P08581-2	M1149T	MET	2.86207	-2.15522	4.537	0	1.99	-2.46	-2.28	-1.595	-1.451	3.06	1.966	-1.44	-1	-0.285	-1.062	0	1	0.999	0	1	NA	-2.13	-4.95	0.967	0.8441	0.8199	0.434824	0.948	0.889	0.964954	2.01672	0.893127	NA	27.8	0.994196	0.98352	10.8501	1	0.722319	5.49	8.017	1	15.8844
4r1v_A	V1188L	P08581-2	V1206L	MET	1.4919	-0.35711	1.067	0	0.58	0.14	0.09	-0.633	-0.211	1.24	0.673	-0.6	1	0.213	1.289	0	0.972	0.935	0	1	NA	1.31	-2.57	0.633	-0.713	0.2401	0.0152695	0.467	0.727	0.919691	1.83486	0.847319	NA	27.5	0.997968	0.963545	10.6295	1	0.706548	5.87	8.037	1	20.5827
4r1v_A	V1220I	P08581-2	V1238I	MET	0.0360771	0.398394	-0.568	0	0.7	-0.6	-0.68	-1.165	-0.926	2.37	-0.38	-0.73	3	0.284	0.768	0	0.995	0.96	0	1	NA	1.7	-0.91	0.776	-0.8171	0.0766	0.035906	0.464	0.545	0.826788	1.67296	0.693594	NA	28.1	0.998138	0.991	6.05687	1	0.722319	5.46	10.003	1	19.6667
4r1v_A	D1228N	P08581-2	D1246N	MET	3.18267	-0.559381	-1.524	0	0.26	0.28	-0.54	-1.346	-1.076	0.82	0.338	-1.35	1	-0.029	0.817	0	1	0.999	0	1	NA	-1.72	-4.36	0.629	0.4263	0.6827	0.131785	0.723	0.756	0.88933	1.845	0.817825	NA	32	0.999232	0.99101	9.96251	1	0.722319	5.46	10.003	1	19.6667
4r1v_A	Y1230C	P08581-2	Y1248C	MET	1.73852	-0.98234	6.038	0	1.35	0.01	-0.01	-0.354	-0.22	0.35	1.106	-1.34	-2	-0.654	-0.4	0.004	1	1	0	0.999999	NA	-1.7	-4.59	0.82	0.5988	0.7248	0.255281	0.903	0.678	0.945732	2.08942	0.865441	NA	28.8	0.998194	0.96198	8.35821	1	0.722319	5.46	5.009	1	15.824
4r1v_A	L1195V	P08581-2	L1213V	MET	5.21524	-1.89285	4.267	0	1.76	-3.21	-3.12	-0.993	-1.435	2.62	1.716	-1.46	1	-0.285	-0.597	0	0.999	0.998	2,00E-06	1	NA	-3	-2.7	0.723	0.9953	0.9114	0.193497	0.735	0.875	0.965293	1.86526	0.829358	NA	25.5	0.998245	0.94786	13.0669	1	0.706548	5.87	6.151	1	20.5827
4r1v_A	H1094R	P08581-2	H1112R	MET	0.394489	-0.197742	-0.251	0	0.64	-0.06	0.16	-1.288	-1.192	0.06	0.092	-0.72	0	0.114	0.264	0	0.914	0.791	0	1	NA	1.52	-6.51	0.92	-0.5843	0.0489	0.043235	0.522	0.783	0.868507	0.989457	0.793781	NA	26.2	0.998248	0.97139	3.93115	1	0.50712	5.29	9.325	1	15.5193
4r1v_A	T1173I	P08581-2	T1191I	MET	-0.129453	0.0419705	1.412	0.03	0.54	0.51	-0.06	-0.134	0.155	3.12	0.756	-0.53	-1	-0.018	0.06	0.156	0.885	0.663	0.004942	0.987359	NA	-1.67	-2.32	0.445	0.2762	0.5977	0.048989	0.454	0.468	0.534349	1.94329	0.833787	NA	23.1	0.997574	0.96031	4.85323	0.999998	0.722319	5.48	2.142	1	19.7151
4r1v_A	M1250I	P08581-2	M1268I	MET	2.43907	-1.2201	0.61	0	0.88	0.18	0.19	-0.58	-0.077	2.09	0.629	-0.94	1	-0.019	0.898	0	0.966	0.935	0	1	NA	1.23	-3.63	0.764	-0.5228	0.2774	0.0367383	0.634	0.817	0.85793	1.95683	0.864777	NA	29.1	0.993798	0.99353	12.7597	1	0.722319	5.68	10.003	1	20.153
4r1v_A	K1244R	P08581-2	K1262R	MET	0.578255	0.219212	-0.974	0	-0.31	-0.05	-0.11	-0.3	0.091	0.33	0.496	-0.42	2	0.14	0.469	0.368	0.885	0.768	0	1	NA	1.39	-0.75	0.522	-0.981	0.1307	0.02321	0.205	0.669	0.797343	1.68168	0.755069	NA	27.3	0.998207	0.98869	4.9767	1	0.722319	5.46	7.508	1	15.824
4r1v_A	H1094Y	P08581-2	H1112Y	MET	0.048202	-0.028709	-0.289	0	0.42	0.52	0.87	0.651	1.03	0.83	-1.03	-0.35	2	0.179	0.986	0	0.937	0.854	0	1	NA	1.4	-4.98	0.87	-0.8539	0.1269	0.029186	0.447	0.831	0.788724	0.961834	0.796315	NA	25.4	0.998511	0.96048	5.75493	1	0.50712	5.29	7.905	1	19.2953
4r1v_A	M1250T	P08581-2	M1268T	MET	2.94295	-2.10908	5.608	0	1.95	-2.18	-1.95	-1.59	-1.554	0.26	2.383	-1.84	-1	-0.358	-0.792	0	1	1	0	1	NA	1.18	-5.44	0.953	-0.6096	0.2369	0.119778	0.811	0.837	0.85569	2.01672	0.907357	NA	27.6	0.992298	0.98588	9.30712	1	0.722319	5.68	8.017	1	16.2225
4r1v_A	Y1235D	P08581-2	Y1253D	MET	7.55678	-2.39064	13.123	0	2.51	-2.01	-2.51	-2.345	-2.458	-4.8	1.881	-1.64	-3	-0.961	-1.705	0	1	1	0	1	NA	-1.86	-9.07	0.773	0.682	0.7607	0.469833	0.935	0.79	0.945713	2.45037	0.877785	NA	31	0.992364	0.98514	9.51892	1	0.722319	5.46	8.017	1	15.824
4r1v_A	D1228H	P08581-2	D1246H	MET	10.6034	-0.398944	7.257	0	0.24	-0.51	-0.54	-0.56	-0.579	2.59	0.213	-1.2	-1	0.024	0.569	0	1	1	0	1	NA	-1.77	-6.16	0.765	0.5407	0.7265	0.187606	0.913	0.74	0.966216	2.03905	0.83046	NA	32	0.995607	0.99281	11.5053	1	0.722319	5.46	10.003	1	19.6667
4r1v_A	N1100Y	P08581-2	N1118Y	MET	0.0134448	0.164167	1.936	0.07	0.17	-0.35	-0.01	-0.648	-0.811	0.74	0.303	-0.26	-2	-0.003	0.223	0.106	0	0.002	0.024625	0.612542	NA	-1.67	-2.23	0.45	-0.472	0.4206	0.034889	0.267	0.687	0.709988	0.30126	0.325175	NA	21.9	0.980455	0.66231	1.67044	0.99991	0.50712	2.87	2.714	0.875	7.4025
4ped_A	T511M	Q8NI60	T511M	COQ8A	1.21395	0.231599	NA	0	0.8	0.22	NA	0.062	0.242	0.68	-0.38	-0.24	-1	0.473	1.064	0.004	1	0.943	0	1	NA	0.71	-3.29	0.629	-0.4423	0.3073	0.091843	0.233	0.449	0.652304	0.196574	0.628095	0.441264	23.4	0.998714	0.9693	4.12349	1	0.6512	5.51	3.245	0.964	14.9587
4ped_A	Q343R	Q8NI60	Q343R	COQ8A	1.11859	-0.810662	NA	0	0.52	-0.17	NA	-0.912	-1.045	2.24	-0.17	-0.61	1	0.484	1.272	0	1	1	0	1	NA	-0.5	-3.91	0.967	0.8204	0.7278	0.269213	0.843	0.912	0.937511	0.316271	0.723972	0.766787	24.8	0.996399	0.96731	12.6097	1	0.706548	5.66	9.233	1	15.8882
4ped_A	N465H	Q8NI60	N465H	COQ8A	4.76265	-0.417151	NA	0	0.52	0.31	NA	-1.11	-0.858	0.59	0.077	-1.33	1	-0.102	0.065	0.003	1	0.971	0	1	NA	0.47	-3.91	0.809	-0.1493	0.3836	0.047265	0.475	0.458	0.805097	0.20667	0.70762	0.499272	25.2	0.994879	0.97201	7.28222	1	0.744818	5.59	7.497	1	15.7596
4ped_A	P602Q	Q8NI60	P602Q	COQ8A	3.41944	-1.05495	NA	0	1.05	-0.57	NA	-0.949	-1.011	2.19	-0.27	-1.6	-1	0.238	1.281	0	1	1	0	1	NA	-1.18	-7.81	0.773	0.7352	0.7641	0.610937	0.843	NA	0.967714	0.302362	0.616046	0.597795	24.4	0.994498	0.97673	12.8354	1	0.706548	5.87	7.899	1	20.2079
4ped_A	E551K	Q8NI60	E551K	COQ8A	4.25314	-1.05546	NA	0	0.99	-1.4	NA	-0.336	-0.577	5.93	1.55	-1.49	1	-0.091	-0.332	0	1	0.998	0	1	NA	-0.93	-3.9	0.945	0.6837	0.7498	0.127657	0.709	0.623	0.954704	0.321806	0.76072	0.5898	33	0.99925	0.98051	13.2299	1	0.732398	5.6	9.994	1	19.5949
4ped_A	G272V	Q8NI60	G272V	COQ8A	2.15614	-0.589692	-2.298	0	0.35	-0.14	NA	0.238	0.63	5.38	-0.18	-0.31	-3	0.567	1.943	0	1	1	4,00E-06	1	NA	-1.96	-8.24	0.998	1.0229	0.8635	0.631609	0.854	0.643	0.965741	0.337068	0.852422	0.628329	25.1	0.99754	0.98592	13.4485	1	0.732398	5.1	9.854	1	18.4947
4ped_A	G272D	Q8NI60	G272D	COQ8A	1.18608	-1.12708	1.642	0	1.07	-2.21	NA	-1.4	-1.512	3.74	0.194	-1.42	-1	0.273	0.014	0	1	1	4,00E-06	1	NA	-1.97	-6.44	0.992	1.0229	0.8635	0.628015	0.84	0.606	0.976478	0.341851	0.893384	0.763732	25.1	0.9984	0.98467	13.4485	1	0.732398	5.1	9.854	1	18.4947
4ped_A	Y514C	Q8NI60	Y514C	COQ8A	4.85312	-1.95311	NA	0	1.92	-1.04	NA	-1.283	-1.365	-9.3	0.811	-1.17	-2	-0.545	-0.976	0.001	0.999	0.978	0.000164	0.998405	NA	0.72	-6.61	0.858	-0.1432	0.348	0.089786	0.385	0.579	0.736838	0.32768	0.578021	0.712742	23.8	0.993009	0.804	3.03757	0.998987	0.732398	0.225	0.431	0.98	13.5368
4ped_A	G549S	Q8NI60	G549S	COQ8A	4.08411	-0.706313	NA	0	1.25	-3.66	NA	-0.822	-1.162	1.91	0.132	-1.38	0	0.112	-1.46	0	1	0.985	0	1	NA	-0.91	-5.85	0.945	0.4566	0.6184	0.147036	0.715	NA	0.942091	0.306214	0.670716	0.590097	32	0.998596	0.97635	7.97356	1	0.732398	4.68	9.994	1	14.211
4ped_A	A339T	Q8NI60	A339T	COQ8A	0.672771	-1.38476	NA	0	-0.05	-1.86	NA	-1.526	-1.512	2.33	-0.17	-0.97	0	0.139	-1.657	0.002	1	1	0	1	NA	-0.86	-3.95	0.952	0.8826	0.7798	0.24765	0.751	NA	0.951711	0.304057	0.735501	0.767091	25.5	0.999055	0.97108	14.7394	1	0.706548	5.66	9.903	1	19.7411
4ped_A	R271C	Q8NI60	R271C	COQ8A	-0.364174	-0.389526	3.79	0	0.66	-1.53	NA	-2.072	-2.28	1.87	0.209	-1.45	-3	-0.313	-1.211	0	1	0.999	0	1	NA	-0.88	-7.22	0.979	0.8563	0.7662	0.580303	0.785	NA	0.901787	0.346246	0.938718	0.761521	31	0.999211	0.92937	8.60223	0.897957	0.732398	4.09	3.243	1	16.2037
4ped_A	R299W	Q8NI60	R299W	COQ8A	-0.697443	-0.434901	NA	0	0.61	0.1	NA	-0.654	-0.622	1.64	-0.55	-0.78	-3	-0.044	-0.195	0	1	0.965	0	1	NA	-0.91	-7.27	0.89	0.7312	0.7457	0.241614	0.784	NA	0.970277	0.300747	0.868636	0.745876	29.5	0.999274	0.91321	10.5865	0.999999	0.706548	5.57	4.679	1	13.4926
4ped_A	F508S	Q8NI60	F508S	COQ8A	4.29051	-3.2334	NA	0	2.68	-3.21	NA	-2.961	-3.059	0.49	1.059	-1.7	-2	-0.56	-3.243	0	1	0.999	0	1	NA	0.15	-7.87	0.975	0.8172	0.7257	0.678006	0.959	0.871	0.811436	0.385268	0.811506	0.761301	35	0.998467	0.98831	13.4865	1	0.634777	5.51	8.011	1	15.6198
4ped_A	G615D	Q8NI60	G615D	COQ8A	-0.103096	-0.49971	NA	0	0.78	-1.22	NA	-0.477	-0.379	0.04	-0.23	-1.34	-1	0.448	0.374	0	1	1	0	1	NA	-2.09	-6.83	0.988	0.8988	0.8583	0.53379	0.796	0.476	0.984638	0.34161	0.80761	0.76626	33	0.998657	0.98063	17.0256	1	0.706548	5.87	9.994	1	20.2079
4ped_A	A304V	Q8NI60	A304V	COQ8A	1.24811	-0.483196	NA	0	0.78	-1.03	NA	-0.755	-0.482	1.68	-0.11	-0.44	0	0.472	0.342	0.002	1	0.985	0	1	NA	-1.03	-3.75	0.939	0.8397	0.7773	0.243889	0.708	0.367	0.944871	0.304004	0.805583	0.556186	23.2	0.999299	0.95801	9.33412	1	0.706548	5.57	7.768	1	18.5288
4ped_A	L277P	Q8NI60	L277P	COQ8A	10.5991	-3.43393	13.638	0	3.83	-4.41	NA	-1.198	-2.158	0.27	1.851	-1.96	-3	-0.427	-1.977	0.001	1	0.971	5.7e-05	1	NA	-1.17	-5.49	0.961	0.747	0.7482	0.643365	0.928	0.879	0.934778	0.328828	0.922739	0.693477	27.3	0.998971	0.9772	10.5413	1	0.732398	5.1	7.902	1	14.8667
4ped_A	R301W	Q8NI60	R301W	COQ8A	0.836525	-0.77571	NA	0	0.76	0.75	NA	-0.519	-0.337	1.01	-0.24	-0.84	-3	0.227	0.202	0	1	0.991	0	1	NA	-0.79	-7.44	0.954	0.4932	0.7287	0.157816	0.601	NA	0.845954	0.313255	0.851432	0.720118	24.2	0.996962	0.47372	2.16654	0.978668	0.706548	-6.77	0.717	0.463	23.2457
4ped_A	R334W	Q8NI60	R334W	COQ8A	1.3599	-0.804327	NA	0	0.51	0.33	NA	0.104	-0.03	0.99	1.724	-0.07	-3	-0.005	-0.277	0.003	0.998	0.925	0	0.999996	NA	0.6	-5.31	0.722	-0.2586	0.3543	0.048124	0.29	NA	0.907501	0.256399	0.751348	0.575815	32	0.999258	0.83296	6.79097	0.960137	0.660377	4.71	1.882	1	16.6445
4ped_A	R410Q	Q8NI60	R410Q	COQ8A	-0.179992	-0.477978	NA	0.01	0.11	-0.98	NA	-0.48	-0.461	0.19	-0.15	-0.6	1	-0.391	-0.547	0.008	0.995	0.883	0	1	NA	0.49	-3.64	0.882	-0.5196	0.3046	0.114789	0.256	0.606	0.783081	0.159598	0.600672	0.539054	25.4	0.999356	0.96118	5.55577	1	0.732398	5.5	9.471	1	19.3814
4nw5_A	G75V	P51812	G75V	RPS6KA3	3.60287	-1.17868	4.167	0	2.21	0.82	0.53	-0.106	0.515	9.04	-0.32	-0.27	-3	0.156	1.016	0.001	1	0.997	0	1	4.365	-0.1	-7.86	0.98	0.9348	0.8203	0.395882	0.803	0.984	0.992213	3.07987	0.856308	0.557231	24.8	0.997591	0.98771	NA	1	NA	5.03	7.905	1	16.4346
4nw5_A	S227A	P51812	S227A	RPS6KA3	-0.4351	-0.354751	-1.501	0	0.41	1.14	0.62	-0.358	0.15	1.02	1.231	-0.8	1	-0.165	0.645	0.002	1	0.999	0	1	0.84	1.79	-2.72	0.869	-0.7727	0.1386	0.159243	0.56	0.921	0.956705	2.53133	0.840625	0.349907	28	0.997226	0.95841	NA	0.999991	NA	5.08	9.325	1	13.9238
4nw5_A	V82F	P51812	V82F	RPS6KA3	5.63398	-1.88608	3.756	0	1.13	-1.05	-1.02	-1.149	-1.266	1.05	-0.53	-1.38	-1	0.595	0.003	0	1	0.999	1.8e-05	1	4.245	0.1	-4.51	0.907	0.3894	0.5443	0.899216	0.63	0.965	0.965181	3.21115	0.819416	0.531144	24.2	0.994736	0.98289	NA	1	NA	5.42	5.861	1	18.2983
4nw5_A	R114W	P51812	R114W	RPS6KA3	-0.714805	-0.558161	-1.264	0	0.33	-0.41	-0.49	-0.711	-0.82	0.51	1.011	-1.13	-3	0.501	0.569	0.002	1	0.994	0	1	2.56	-0.23	-7.52	0.735	0.012	0.4556	0.659211	0.634	0.905	0.970306	2.76643	0.927464	0.427381	32	0.999203	0.95928	NA	0.999982	NA	6.08	5.035	1	14.3571
4nw5_A	I189K	P51812	I189K	RPS6KA3	1.58284	-2.98273	6.73	0	2.43	-2.69	-2.71	-2.202	-2.549	7.83	2.077	-2.1	-3	0.136	-0.976	0	1	1	0	1	3.405	-0.8	-6.58	0.963	0.605	0.6541	0.565832	0.874	0.961	0.990733	4.07362	0.917691	0.47954	26	0.965703	0.99491	NA	1	NA	4.9	9.322	1	13.8708
4nw5_A	F268S	P51812	F268S	RPS6KA3	5.22542	-3.1966	10.338	0	3.77	-3.36	-2.56	-3.128	-3.348	2.17	2.123	-1.95	-2	-0.753	-2.82	0	1	0.997	0	1	3.565	1.34	-6.59	0.979	-0.0621	0.316	0.287789	0.701	0.965	0.980982	4.07362	0.904032	0.510044	28.8	0.998834	0.99143	NA	1	NA	5.13	9.325	1	14.0202
4nw5_A	T115S	P51812	T115S	RPS6KA3	1.39966	-0.701731	3.032	0.26	1.05	-1.41	-0.35	-1.353	-1.401	1.43	1.223	-1.38	1	-0.404	-0.519	0.116	0.081	0.138	0	1	0.1	1.84	-2.34	0.737	-1.0707	0.0387	0.075179	0.245	0.877	0.943827	1.662	0.888221	0.328111	22.3	0.984858	0.98674	NA	1	NA	6.08	5.917	1	15.4992
4nw5_A	R119P	P51812	R119P	RPS6KA3	4.99008	-1.22235	6.361	0.02	1.46	-1.81	-1.82	-0.458	-0.821	1.61	0.581	-1.12	-2	-0.029	-0.67	0.026	0.98	0.903	0	1	2.285	1.82	-6.58	0.966	-0.1102	0.4561	0.812853	0.649	0.892	0.968999	3.35052	0.874845	0.484629	29.6	0.996361	0.99361	NA	1	NA	6.08	7.568	1	19.5097
4nw5_A	V240I	P51812	V240I	RPS6KA3	-0.721317	0.280262	-0.739	0.09	0.74	-0.19	-0.18	-0.765	-0.436	0.34	0.773	-0.31	3	0.075	0.633	0.248	0.062	0.144	1,00E-06	1	-0.945	0.03	-0.83	0.406	-0.7597	0.1217	0.051804	0.216	0.543	0.730985	2.17053	0.850354	0.146146	22.4	0.993677	0.94314	NA	1	NA	4.76	7.905	1	16.9773
4nw5_A	A178G	P51812	A178G	RPS6KA3	1.89111	-1.92576	4.792	0	1.93	-2.17	-2.21	-1.137	-1.353	5.74	1.897	-1.38	0	-0.236	-0.519	0.001	0.996	0.972	4.1e-05	1	1.6	1.55	-3.76	0.647	-0.889	0.1529	0.287959	0.363	0.609	0.808652	2.72839	0.870518	0.351032	26.9	0.997662	0.99673	NA	0.999999	NA	3.9	9.995	1	13.7241
4nw5_A	H206R	P51812	H206R	RPS6KA3	1.03139	-0.35373	2.478	0.01	0.41	-1.36	-0.82	-1.236	-1.258	4.58	0.102	-0.84	0	0.014	0.216	0.026	0.936	0.885	0	1	-0.16	-0.11	-7.02	0.715	-0.4738	0.2802	0.074006	0.566	0.657	0.963276	2.10116	0.899571	0.393183	24.9	0.982261	0.97155	NA	0.999996	NA	4.98	7.67	1	13.7927
4nw5_A	F68L	P51812	F68L	RPS6KA3	1.63827	-1.40264	3.686	0	1.7	-2.25	-1.88	-1.856	-1.23	4.44	-0.9	-0.73	0	-0.16	-0.933	0	1	0.999	8,00E-06	1	1.395	1.43	-5.24	0.877	-0.938	0.1312	0.113678	0.603333	0.925	0.970574	2.95968	0.868665	0.707307	27.4	0.998985	0.942027	NA	1	NA	4.83	6.07433	1	12.7123
4nw5_A	K81N	P51812	K81N	RPS6KA3	0.4284	-0.552435	0.865	0	0.47	-0.63	-0.66	-0.506	-0.317	0.38	0.17	-0.45	0	-0.163	-0.08	0.009	0.781	0.396	0	1	1.385	-0.27	-4.06	0.747	-0.6235	0.2688	0.091668	0.3555	0.635	0.838627	2.9792	0.854913	0.363372	25.25	0.998288	0.97376	NA	1	NA	4.3	5.051	1	13.2828
4nw5_A	K216E	P51812	K216E	RPS6KA3	0.248724	-0.798095	2.182	0.01	0.5	-0.16	0.02	-0.442	-0.248	4.63	0.909	-1.08	1	0.354	0.603	0.016	0.969	0.859	0	1	2.33	1.65	-3.63	0.752	-0.7489	0.1751	0.150378	0.661	0.85	0.961356	2.12284	0.843621	0.389517	26.9	0.997594	0.93687	NA	0.999991	NA	5.08	8.017	1	13.9238
4nw5_A	T210I	P51812	T210I	RPS6KA3	-1.37552	0.862388	-1.166	0.01	0.45	1.29	0.07	0.322	0.825	1.94	-0.7	-0.68	-1	0.485	2.931	0.012	0.996	0.949	0	1	0.095	1.89	-5.46	0.771	-1.0032	0.0722	0.067966	0.382	0.789	0.749619	2.17994	0.926571	0.37122	26	0.99675	0.97431	NA	0.999819	NA	4.25	9.597	1	12.8414
4nw5_A	E217K	P51812	E217K	RPS6KA3	-0.963653	-0.61813	-2.314	0.01	-0.12	0.31	0.26	-0.238	0.146	1.24	1.096	-1.37	1	0.234	0.195	0.01	0.793	0.176	0	1	0.345	-0.03	-3.13	0.724	-0.6648	0.1905	0.152397	0.541	0.618	0.9705	2.55511	0.892112	0.313627	24.5	0.997783	0.93962	NA	1	NA	5.08	7.905	1	17.5586
4kdl_A	R155G	P55072	R155G	VCP	0.0458782	-0.640773	0.563	0	0.5	0.69	0.47	-0.223	0.088	0.49	-0.17	-1.06	-2	-0.123	-0.49	0.268	0.99	0.864	0	1	3.7	-3.61	-5.67	0.844	1.0348	0.9462	0.898399	0.824	0.59	0.976644	2.45933	0.927152	0.925506	26.3	0.997937	0.97682	13.1655	1	0.67177	6.07	6.963	1	20.6593
4kdl_A	N91Y	P55072	N91Y	VCP	8.68944	0.0351745	3.154	0	-0.19	-1.13	-0.27	0.031	-0.332	2.26	0.012	-1.19	-2	0.577	0.866	0	1	1	0	1	2.885	-2.27	-7.5	0.866	0.9618	0.8558	0.698131	0.901	0.766	0.921588	2.8695	0.837894	0.926024	32	0.994918	0.96613	13.4253	1	0.67177	5.73	7.903	1	16.0173
4kdl_A	E185K	P55072	E185K	VCP	0.803715	-0.243312	-0.873	0	0.16	-0.4	-0.29	-0.345	-0.103	0.63	0.158	-0.78	1	-0.145	-0.375	0.324	0.983	0.594	0	1	3.615	-3.61	-3.63	0.906	0.8751	0.8885	0.885116	0.92	0.531	0.90364	2.12844	0.924993	0.914539	26	0.999215	0.97712	9.66863	1	0.67177	6.07	7.768	1	20.6593
4kdl_A	G97E	P55072	G97E	VCP	3.70498	-1.16935	4.34	0	1.69	-3.86	-4.08	-0.796	-1.362	0.81	0.116	-1.07	-2	0.031	-1.26	0.002	0.994	0.931	0	1	3.205	-2.43	-7.16	0.927	1.0007	0.8872	0.871656	0.939	0.782	0.978742	2.69341	0.869518	0.908647	26.4	0.998426	0.96443	15.4003	1	0.67177	5.73	7.792	1	19.8966
4kdl_A	R155H	P55072	R155H	VCP	-0.320284	-0.00491195	1.443	0	0.05	0.12	-0.09	-0.643	-0.547	0.25	-0.01	-0.99	0	-0.184	-0.771	0.169	0.947	0.241	0	1	2.805	-3.69	-3.66	0.885	0.8361	0.8442	0.567579	0.729	0.641	0.967528	1.6842	0.934961	0.9042	24	0.996352	0.98859	6.85831	1	0.67177	6.07	7.768	1	20.6593
4kdl_A	R155C	P55072	R155C	VCP	-0.089342	-0.201276	0.246	0	-0.03	-0.24	-0.35	-0.378	-0.361	0.46	-0.04	-0.78	-3	-0.166	-0.592	0.047	1	0.971	0	1	3.355	-3.72	-6.56	0.955	1.0741	0.954	0.846973	0.854	0.606	0.974379	2.99964	0.946643	0.945092	33	0.999311	0.97438	15.1106	1	0.67177	6.07	6.963	1	20.6593
4kdl_A	R95G	P55072	R95G	VCP	1.15892	-0.429487	-0.485	0	0.49	0.27	0.16	-0.134	-0.067	0.64	0.105	-1.19	-2	0.204	0.381	0.868	0.948	0.91	2.9e-05	0.999994	2.055	-1.51	-4.77	0.566	0.2392	0.6986	0.2049	0.733	0.848	0.906755	2.05779	0.358427	0.81815	28	0.997242	0.96348	7.86296	1	0.67177	5.73	6.582	1	19.8966
4kdl_A	R155P	P55072	R155P	VCP	-1.37919	0.0195705	-0.701	0	-0.11	0.41	0.67	0.25	0.427	2.1	-0.19	-0.52	-2	-0.045	0.059	0.4	0.999	0.967	0	1	3.7	-3.57	-5.6	0.967	1.0154	0.9502	0.893964	0.825	0.62	0.976542	3.04366	0.93672	0.899581	26.4	0.991037	0.99001	13.4139	1	0.67177	6.07	7.768	1	20.6593
4kdl_A	R191Q	P55072	R191Q	VCP	1.25001	-0.719589	1.487	0.01	0.88	-0.51	-0.04	-0.356	-0.2	0.52	0.007	-0.94	1	-0.644	-0.618	0.091	1	0.975	0	1	3.48	-4.04	-3.73	0.714	1.0742	0.9644	0.833774	0.824	0.487	0.920516	2.7312	0.86452	0.923837	32	0.999481	0.97712	17.074	1	0.67177	6.07	7.768	1	20.6593
4kdl_A	R159H	P55072	R159H	VCP	1.29322	-0.51002	1.126	0.04	0.04	0.46	-0.14	-1.474	-1.355	0.12	0.616	-1.28	0	-0.611	-1.238	0.147	0.517	0.144	0	1	2.495	-3.53	-2.97	0.687	0.5828	0.8039	0.392673	0.603	0.607	0.961836	1.68143	0.884044	0.900938	23.9	0.997362	0.98176	4.54998	1	0.67177	6.07	7.768	1	20.6593
4kdl_A	R159G	P55072	R159G	VCP	1.96913	-1.25945	1.164	0	1.28	0.15	-0.31	-1.171	-1.073	0.63	1.521	-1.48	-2	-0.809	-0.698	0.432	0.998	0.966	0	1	2.675	-3.43	-5.18	0.953	0.9485	0.912	0.578864	0.812	0.566	0.988056	1.8801	0.871263	0.903996	26.8	0.99573	0.9779	7.0335	1	0.67177	5.18	6.637	1	16.8276
4kdl_A	R159C	P55072	R159C	VCP	1.68716	-0.604177	-0.426	0	0.82	-0.1	0.07	-0.779	-0.815	1.07	1.14	-1.02	-3	-0.426	-0.211	0.011	1	0.989	0	1	3.645	-3.69	-6.31	0.9	1.0954	0.9586	0.735888	0.942	0.645	0.971138	3.04366	0.90568	0.970634	34	0.99926	0.97386	11.6395	1	0.67177	5.18	6.637	1	16.8276
4kdl_A	R95C	P55072	R95C	VCP	0.871336	-0.327798	-0.913	0.01	-0.3	-0.15	-0.07	-0.144	-0.24	2.04	0.122	-1.02	-3	0.117	0.283	0.189	0.402	0.261	2.9e-05	1	2.4	-1.69	-5.21	0.489	0.3279	0.6586	0.225663	0.606	0.67	0.827428	2.11051	0.398341	0.937515	29.1	0.99856	0.95732	5.4429	1	0.67177	5.73	6.582	1	19.8966
4kdl_A	G128A	P55072	G128A	VCP	0.171187	-0.47804	-0.41	0.01	0.12	0.16	0.02	-0.236	0.141	1.18	0.237	-0.48	0	-0.125	-0.294	0.071	1	0.999	0	1	3.395	-3.72	-5.02	0.839	1.0719	0.9467	0.770354	0.912	0.621	0.944278	2.27134	0.935503	0.925538	23.9	0.996375	0.96848	13.9021	1	0.67177	5.79	7.688	1	20.0411
4kdl_A	R93H	P55072	R93H	VCP	0.837458	-1.0496	1.773	0	0.58	0.28	0.01	-1.528	-1.429	0.81	1	-1.42	0	-0.409	-1.271	0.162	1	0.982	0	1	2.435	-1.72	-4.17	0.839	0.6239	0.7863	0.47522	0.881	0.653	0.799642	1.74612	0.862786	0.867134	26.9	0.999004	0.96443	12.6692	1	0.67177	5.73	7.792	1	19.8966
4kdl_A	R93C	P55072	R93C	VCP	1.85708	-0.800689	-1.086	0.01	1.45	-0.22	-0.22	-0.918	-0.901	0.84	1.47	-1.32	-3	-0.504	-1.393	0.052	0.854	0.441	0	1	2.58	-1.75	-6.73	0.887	0.3514	0.6195	0.39438	0.738	0.891	0.963578	2.08113	0.891278	0.898426	29.9	0.999197	0.89546	6.27445	1	0.67177	5.73	3.161	1	12.9013
4kdl_A	P137S	P55072	P137S	VCP	1.6459	-0.692212	2.858	0	-0.31	-0.23	0.49	-1.346	-1.011	2.73	0.038	-1.38	-1	0.05	-0.086	0.15	1	1	0	1	3.83	-3.51	-7.34	0.716	1.0607	0.9527	0.774623	0.754	0.418	0.899471	1.93375	0.922428	0.923691	31	0.99929	0.97562	14.4201	1	0.67177	5.79	9.713	1	20.0411
4jhn_A	F130C	Q92834-2	F130C	RPGR	4.46546	-2.44367	7.653	0	2.16	-1.33	-1.12	-2.346	-2.476	0.14	0.485	-1.08	-2	-0.794	-1.877	0.002	1	0.994	0	0.999992	3.165	-1.87	-7.12	0.927	0.6954	0.7595	0.316081	0.764	0.604	0.988071	NA	0.575758	NA	24.4	0.984029	0.98786	NA	1	NA	5.08	8.794	1	13.9574
4jhn_A	P235S	Q92834-2	P235S	RPGR	4.061	-1.33085	5.642	0	1.84	-1.16	-1.27	-2.242	-1.917	4.46	0.309	-1.44	-1	-0.109	-0.933	0	1	0.998	0	1	4.715	-6.6	-7.2	0.501	0.9462	0.9928	0.915548	0.964	0.849	0.996249	NA	0.482257	NA	24.3	0.999145	0.98643	NA	1	NA	5.54	9.587	1	16.8214
4jhn_A	G275S	Q92834-2	G275S	RPGR	10.2082	-0.849474	2.417	0	2.21	-3.19	-2.8	-1.127	-1.54	4.73	0.033	-0.26	0	0.559	0.31	0	1	1	0	1	3.955	-5.1	-5.47	0.841	1.0379	0.9824	0.907789	0.968	0.941	0.999162	NA	0.641828	NA	25.4	0.998185	0.96998	NA	1	NA	5.5	5.742	1	18.0877
4jhn_A	G60V	Q92834-2	G60V	RPGR	17.5169	-1.49168	3.053	0	1.42	-1.88	-1.85	-0.404	-0.463	0.12	-0.29	-0.47	-3	0.669	-0.521	0	1	1	0	1	4.475	-9.01	-8	0.93	0.9713	0.999	0.967186	0.98	0.902	0.993714	NA	0.563743	NA	24.5	0.997835	0.99053	NA	1	NA	5.86	7.523	1	19.1659
4jhn_A	T99N	Q92834-2	T99N	RPGR	1.12085	-1.05651	3.921	0	2.19	0.5	-2.23	-1.679	-1.249	7.18	0.3	-0.85	0	-0.273	0.289	0.003	0.997	0.946	0	1	2.985	-2.35	-4.21	0.837	0.9256	0.8697	0.23172	0.723	0.702	0.911607	NA	0.639257	NA	26.4	0.991933	0.99866	NA	1	NA	6.07	9.552	1	19.5515
4jhn_A	G173R	Q92834-2	G173R	RPGR	20.2601	-0.874453	7.65	0	2.48	-2.97	0.59	-1.209	-1.433	3.77	-0.39	-0.69	-2	1.302	1.013	0	1	0.999	0	1	4.535	-5.11	-6.7	0.699	1.0219	0.9842	0.95229	0.972	0.943	0.994629	NA	0.592166	NA	23.8	0.999392	0.98659	NA	1	NA	5.69	5.81	1	18.868
4jhn_A	G269E	Q92834-2	G269E	RPGR	10.0142	-0.651284	1.329	0	2.01	-1.88	-3.68	-1.193	-1.27	0.18	0.05	-0.11	-2	0.317	-0.705	0	0.997	0.962	0	1	3.665	-2.3	-6.79	0.932	0.837	0.8221	0.584304	0.851	0.766	0.957663	NA	0.737507	NA	23.6	0.996669	0.9832	NA	1	NA	5.5	5.742	1	18.0877
4jhn_A	G251D	Q92834-2	G251D	RPGR	22.6071	-0.931143	11.959	0	0.71	-2	-0.92	-2.843	-3.037	4.28	0.093	-0.97	-1	0.999	1.337	0	1	1	0	0.999999	4.775	-4.74	-6.3	0.914	1.0368	0.9792	0.852869	0.971	0.972	0.998992	NA	0.670804	NA	23.3	0.998296	0.98247	NA	1	NA	5.38	7.556	1	16.5034
4jhn_A	G52R	Q92834-2	G52R	RPGR	-1.71712	0.812981	-2.455	0.03	0.19	0.24	NA	-0.851	-0.231	1.73	-0.57	-0.74	-2	0.305	0.935	0.254	0.811	0.523	0.001017	0.989143	2.2	-1.27	-4.25	0.317	-0.0348	0.48075	0.39734	0.3965	0.355	0.464737	NA	0.490235	NA	23.95	0.997808	0.90414	NA	1	NA	4.6	3.168	1	13.4167
4jhn_A	A308P	Q92834-6	A308P	RPGR	4.95452	-1.96871	80.216	NA	2.94	-4.13	NA	-0.44	-1.045	9.95	0.118	-1	-1	0.155	-0.868	NA	NA	NA	0	1	4.305	NA	NA	NA	1.0257	0.8782	0.508471	0.904	0.748	NA	NA	0.642755	NA	24.3	0.9984	0.98791	NA	1	NA	5.27	7.45	1	17.8676
4jhn_A	C42W	Q92834-6	C42W	RPGR	29.1848	-2.13713	2.769	NA	0.92	-1.01	NA	-0.612	-0.662	4.11	-0.22	-0.69	-2	0.743	1.106	NA	NA	NA	0	1	2.715	NA	NA	NA	0.5328	0.6999	0.92919	0.788	0.721	NA	NA	0.620394	NA	24.8	0.993028	0.96309	NA	0.999999	NA	5.6	2.301	1	9.9473
4hqa_A	F129L	Q12809	F129L	KCNH2	1.65097	-1.17364	3.279	0	1.45	-2.25	-1.88	-1.102	-1.396	2.35	1.526	-1.29	0	-0.184	-0.811	0.112	0.0353333	0.181667	7,00E-06	0.907932	2.315	-6.12	-4.35	0.898	0.716333	0.9577	0.78579	0.633667	0.509	0.956285	1.26186	0.846148	0.943962	19.9667	0.982076	0.61183	1.50476	0.999992	0.609539	-1.85	1.86533	0.334	12.3428
4hqa_A	L127F	Q12809	L127F	KCNH2	4.32294	-0.763226	0.451	0.01	0.8	-0.66	-0.58	-1.826	-1.78	3.24	2.093	-1.4	0	0.237	-0.579	0.071	0.945	0.958	5.2e-05	0.99992	2.14	-6.23	-3.01	0.787	1.0613	0.9789	0.835222	0.784	0.571	0.882644	2.1341	0.786249	0.837035	25.3	0.998935	0.89724	4.6107	1	0.609539	4.71	6.302	1	15.2258
4hqa_A	V115G	Q12809	V115G	KCNH2	3.44516	-3.16367	5.594	0	2.1	-1.23	-1.01	-1.938	-2.005	1.1	1.645	-1.82	-3	-0.439	-0.843	0	0.869	0.929	0.002048	1	3.865	-6.63	-5.23	0.706	0.9518	0.9922	0.966536	0.925	0.743	0.99136	2.25881	0.684414	0.975123	28.1	0.997073	0.98598	6.50288	1	0.609539	4.71	8.704	1	12.1951
4hqa_A	K101N	Q12809	K101N	KCNH2	1.29189	-0.827004	0.886	0	0.47	0.12	0.13	-0.063	0.083	1.02	0.262	-0.35	0	-0.367	-0.26	0.002	0.701	0.774	1.8e-05	0.942644	4.15	-6.53	-3.13	0.768	1.1052	0.9889	0.986708	0.818	0.687	0.988102	2.33439	0.871196	0.935253	24.05	0.996515	0.900525	3.42573	1	0.766844	-0.145	0.263	0.986	8.4917
4hqa_A	Y99C	Q12809	Y99C	KCNH2	2.64565	-1.55228	6.551	0	1.99	-1.33	-1.34	-1.417	-1.506	7.14	1.694	-1.47	-2	-0.716	-1.411	0.036	0.998	0.986	0.428607	0.996682	3.885	-6.16	-5.7	0.844	1.0386	0.9873	0.94568	0.838	0.723	0.959733	2.40021	0.880856	0.977071	35	0.996821	0.97622	5.6803	1	0.766844	3.2	6.123	1	9.2213
4hqa_A	R92L	Q12809	R92L	KCNH2	-0.393556	-0.0815035	-1.125	0.01	-0.15	0.38	0.2	-0.072	0.185	1.41	0.81	-0.02	-2	-0.496	-0.128	0.268	0.009	0.082	0.001319	0.997407	0.895	-6.1	-3.58	0.753	0.96	0.9355	0.952381	0.502	0.333	0.914511	2.34585	0.855132	0.822596	22.8	0.990406	0.96413	1.55083	1	0.766844	3.49	3.223	1	11.9938
4hqa_A	A79P	Q12809	A79P	KCNH2	4.56199	-0.977368	3.783	0	2.21	-3	-2.46	-0.669	-1.039	3.08	1.551	-0.9	-1	0.27	0.577	0.019	0.026	0.247	0.016629	0.955072	1.61	-6.3	-1.44	0.646	1.0524	0.9391	0.983313	0.625	0.638	0.74044	1.80881	0.892394	0.733327	23.2	0.990269	0.74188	1.94509	1	0.65757	4.44	0.146	0.603	8.4337
4hqa_A	P72S	Q12809	P72S	KCNH2	1.48185	-0.492328	0.768	0	0.47	-0.26	0.1	-0.645	-0.479	1.15	-0.09	-1.1	-1	-0.037	0.255	0.058	0.372	0.599	4.3e-05	0.999044	2.49	-6.49	-3.3	0.627	1.0654	0.9761	0.949074	0.756	0.643	0.845092	2.0189	0.916024	0.844839	27.6	0.998586	0.95763	3.72434	1	0.65757	4.44	5.512	1	14.5713
4hqa_A	P63H	Q12809	P63H	KCNH2	2.9235	-0.300636	0.154	0	0.89	0.15	-0.39	-1.205	-1.021	3.04	0.895	-1.47	-2	0.275	0.914	0.003	1	0.999	0.007649	0.999962	2.635	-6.22	-6.03	0.736	1.0487	0.9816	0.954976	0.806	0.311	0.939838	2.32433	0.917628	0.953678	32	0.99621	0.96338	5.78568	1	0.766844	4.44	7.909	1	14.5713
4hqa_A	A57V	Q12809	A57V	KCNH2	0.169313	-0.687447	0.069	0.12	0.45	-1.03	-0.84	-0.335	-0.185	0.08	0.048	-0.4	0	-0.007	-0.075	0.218	0.624	0.636	0.157973	0.985457	1.34	-6.22	-0.65	0.342	1.144	0.967	0.853283	0.538	0.545	0.8987	1.15358	0.819501	0.676229	22.2	0.986226	0.81615	2.22578	1	0.766844	4.44	2.104	0.332	14.5713
4hqa_A	R56L	Q12809	R56L	KCNH2	-0.109374	-0.0734823	-1.09	0	-0.01	-0.11	0.08	0.308	0.429	0	-0.3	-0.52	-2	-0.592	0.362	0.002	0.371	0.692	0.042854	0.999888	2.28	-6.42	-4.49	0.915	1.06	0.9771	0.964147	0.812	0.595	0.949673	1.72783	0.890971	0.951584	25	0.996452	0.97503	4.76032	1	0.766844	4.44	7.745	0.999	14.5713
4hqa_A	C49W	Q12809	C49W	KCNH2	5.03148	-1.94781	-0.164	0.01	0.2	-1.94	-1.83	-1.445	-1.651	3.78	0.47	-0.68	-2	0.189	0.137	0.001	0.018	0.067	0.000219	0.999999	3.745	-6.2	-6.83	0.888	1.147	0.9719	0.984186	0.859	0.753	0.993585	1.35064	0.901819	0.979769	23.8	0.982976	0.95067	2.53981	1	0.766844	1.51	1.281	1	6.4049
4hqa_A	G47C	Q12809	G47C	KCNH2	2.31795	-0.682042	-0.473	0	0.3	-0.63	-0.18	-1.433	-1.33	2.76	-0.28	-1.54	-3	0.171	0.52	0.002	1	1	0.001609	0.999999	3.55	-6.24	-5.12	0.879	1.0023	0.9878	0.947193	0.949	0.886	0.994609	2.2457	0.886509	0.973805	26.9	0.997452	0.98584	9.0237	1	0.72623	4.37	7.767	1	14.4026
4hqa_A	D46N	Q12809	D46N	KCNH2	1.47502	-0.37569	-0.779	0	0.52	-0.34	-0.35	0.198	0.439	0.87	0.185	-1.12	1	-0.017	0.113	0.002	0.852	0.847	0.007805	0.999967	2.475	-6.22	-3.01	0.689	1.0593	0.9778	0.947889	0.825	0.785	0.957062	1.98726	0.830839	0.918025	28.2	0.998644	0.98463	5.93708	1	0.72623	4.37	7.767	1	14.4026
4hqa_A	I42T	Q12809	I42T	KCNH2	1.91926	-1.13319	2.675	0	0.38	-0.99	-0.84	-1.386	-1.173	0.65	0.991	-1.33	-1	-0.286	-1.404	0.001	0.449	0.894	0.007235	0.999843	2.715	-6.25	-3.31	0.908	1.0557	0.9812	0.9808	0.923	0.777	0.978386	2.24203	0.926513	0.961517	29.5	0.997404	0.98435	6.0348	1	0.72623	4.13	9.175	1	11.3944
4hqa_A	A40V	Q12809	A40V	KCNH2	-0.916186	0.826886	-1.616	0	0.24	-0.99	-1.19	-0.538	-0.479	2.44	0.561	-0.77	0	0.203	-0.072	0.035	0.407	0.494	0.434394	0.995959	2.085	-6.11	-2.29	0.786	1.0752	0.9642	0.924932	0.8	0.863	0.978936	1.62337	0.860144	0.826341	25.2	0.998106	0.94423	3.9403	1	0.652421	4.13	6.289	1	14.2503
4hqa_A	R27H	Q12809	R27H	KCNH2	0.407205	-0.195747	3.644	0	-0.03	0.12	-0.09	-0.917	-0.809	1.66	0.054	-1.14	0	-0.261	-0.606	0.006	0.992	0.827	2,00E-04	0.918049	1.895	-5.07	-2.73	0.666	1.1218	0.9593	0.978726	0.763	0.482	0.930328	1.79585	0.883219	0.586622	25.5	0.998417	0.92574	5.66618	1	0.72623	4.13	5.715	1	8.1968
4hqa_A	T65P	Q12809	T65P	KCNH2	-0.540493	-1.00916	2.227	0	2.51	-0.88	-1.16	-0.269	-0.367	0.12	1.521	-0.92	-1	-0.088	-0.224	0.02	0.997	0.994	0.199952	0.998673	2.77	-6.11	-3.57	0.581	1.109	0.9762	0.960421	0.862	0.865	0.992555	2.45185	0.89247	0.949298	32	0.992283	0.97105	4.80138	1	0.766844	4.44	7.855	1	11.6624
4hqa_A	R100G	Q12809	R100G	KCNH2	3.81421	-1.79677	4.914	0.01	2.06	0.04	-0.28	-2.322	-2.088	1.02	1.971	-1.59	-2	-0.67	-0.468	0.021	0.868	0.812	0.018606	0.800174	3.635	-6.59	-3.43	0.748	1.0296	0.9879	0.96318	0.886	0.915	0.998445	2.38724	0.750461	0.917137	27.4	0.998033	0.92427	4.32706	1	0.766844	4.38	0.738	1	14.4417
4hqa_A	Y43C	Q12809	Y43C	KCNH2	0.820303	-1.44301	2.162	0.02	0.79	0.24	-0.06	-0.957	-0.732	2.16	0.848	-1.16	-2	-0.327	-0.16	0.019	0	0.021	0.062333	0.993081	3.505	-6.36	-5.36	0.953	1.1642	0.9811	0.961337	0.817	0.94	0.997232	1.25174	0.884276	0.971645	27.4	0.991203	0.93141	2.96765	1	0.72623	4.13	3.024	1	11.3944
4hqa_A	S55L	Q12809	S55L	KCNH2	0.563359	-0.857697	-1.101	0	1.33	1.24	0.62	-0.126	0.338	0.89	-0.08	-0.05	-2	-0.044	0.259	0.002	0.382	0.517	0.002923	0.998505	3.06	-6.42	-3.48	0.887	1.0591	0.9796	0.980705	0.927	0.797	0.998583	1.49205	0.821735	0.941459	27.1	0.998612	0.98664	5.06708	1	0.766844	4.44	7.967	1	14.5713
4hqa_A	R56Q	Q12809	R56Q	KCNH2	0.110778	-0.791157	1.177	0	0.42	-1	-0.54	-0.092	-0.088	0.41	0.882	-1.19	1	-0.688	-0.352	0.005	0.699	0.725	0.042854	0.999219	2.82	-6.42	-2.54	0.935	1.0507	0.9803	0.969974	0.877	0.794	0.994591	1.84027	0.843017	0.874582	25.2	0.999146	0.97054	5.46585	1	0.766844	4.44	7.745	0.999	14.5713
4hqa_A	E58K	Q12809	E58K	KCNH2	0.739663	-0.354967	-0.464	0	0.66	-1.43	-1.75	0.142	0.256	-0.3	0.697	-1.1	1	-0.366	0.218	0.005	0.33	0.315	0.405292	0.999981	4.34	-6.79	-2.49	0.922	1.0806	0.9897	0.977838	0.847	0.912	0.995412	1.40952	0.914154	0.911552	23.5	0.998785	0.96826	5.72051	1	0.766844	4.44	7.745	1	14.5713
4hqa_A	E58G	Q12809	E58G	KCNH2	2.05992	-0.8495	1.331	0	1.55	-1.79	-1.85	-0.848	-1.077	3.19	1.417	-1.29	-2	-0.629	-0.355	0.002	0.073	0.384	0.405292	0.999949	4.34	-6.79	-3.92	0.847	1.0577	0.9904	0.981462	0.861	0.928	0.994506	1.43173	0.85087	0.975528	26.1	0.997821	0.96642	5.19303	1	0.766844	4.44	7.855	1	11.6624
4hqa_A	F68L	Q12809	F68L	KCNH2	1.58854	-1.42312	3.904	0	1.11	0.7	0.64	-1.4	-1.147	0.66	0.286	-1.31	0	-0.233	-0.93	0.013	0.999	0.999	0.031275	0.999674	2.68	-6.23	-4.03	0.873	1.05207	0.982067	0.957504	0.901333	0.914	0.990694	2.33326	0.971944	0.955987	31.6667	0.996916	0.974527	6.03974	1	0.730419	4.44	8.31367	1	13.6017
4hqa_A	H70R	Q12809	H70R	KCNH2	-0.513548	-0.561986	-0.652	0.02	0.58	-0.21	0.09	-0.941	-0.779	-2.1	0.299	-0.68	0	-0.203	-0.523	0.208	0.989	0.941	0.001017	0.667727	1.415	-6.23	-2.52	0.717	1.0765	0.9684	0.942733	0.822	NA	0.987733	2.13197	0.92007	0.821626	24.2	0.902851	0.91006	2.7776	1	0.65757	4.44	2.557	1	11.6624
4hqa_A	G71R	Q12809	G71R	KCNH2	7.21279	-0.462081	3.828	0	0.12	-0.27	-0.15	-0.925	-0.783	1.21	1.213	-0.83	-2	-0.003	-0.641	0	0.999	0.993	0.012767	0.999976	3.485	-6.15	-5.34	0.643	1.01465	0.9868	0.980572	0.913	0.854	0.998709	2.32877	0.955867	0.96901	27.65	0.998979	0.94405	5.64303	1	0.65757	4.44	2.669	1	14.5713
4hqa_A	P72Q	Q12809	P72Q	KCNH2	1.37687	-0.272417	1.139	0.17	0.94	0.1	0.48	-0.489	-0.246	0.52	-0.4	-1.03	-1	-0.043	0.295	0.217	0.822	0.806	4.3e-05	0.990275	2.35	-6.52	-3.17	0.591	1.0758	0.982	0.972288	0.789	0.897	0.947039	1.5168	0.916884	0.861534	26.5	0.975197	0.96059	3.45072	1	0.65757	3.56	7.879	1	10.0842
4hqa_A	P72L	Q12809	P72L	KCNH2	1.10519	-0.763475	0.09	0	1.04	0.84	0.78	-0.318	0.092	0.19	0.109	-0.56	-3	-0.068	-0.241	0.006	0.999	0.978	4.3e-05	0.999981	3.105	-6.51	-5.05	0.763	1.0652	0.9863	0.988518	0.898	0.862	0.980315	2.176	0.936552	0.944665	33	0.99695	0.95767	4.24815	1	0.65757	3.56	7.879	1	10.0842
4hqa_A	T74R	Q12809	T74R	KCNH2	4.74098	-0.817049	3.539	0	1	-1.23	-1.78	-0.947	-1.028	1.44	1.821	-0.79	-1	0.089	-0.262	0.001	0.985	0.988	0.011741	0.99991	2.665	-6.15	-4.06	0.76	1.0348	0.9841	0.979295	0.886	0.823	0.997573	2.28324	0.915878	0.973805	27.9	0.985953	0.95083	4.85055	1	0.65757	4.28	3.676	1	14.2135
4hqa_A	T74M	Q12809	T74M	KCNH2	1.58141	-0.648733	-0.007	0	0.15	-0.53	-0.75	0.15	-0.043	0.54	0.059	-0.46	-1	-0.02	0.037	0.001	0.981	0.934	0.011741	0.999757	3.89	-6.15	-3.93	0.675	1.0117	0.9872	0.980086	0.875	NA	0.989727	2.0632	0.913541	0.968658	28	0.997279	0.94385	5.41029	1	0.65757	4.28	3.676	1	14.2135
4hqa_A	R100Q	Q12809	R100Q	KCNH2	4.0099	-1.52013	3.851	0.01	1.49	-0.68	-0.54	-1.424	-1.397	0.01	1.356	-1.02	1	-0.143	-0.56	0.047	0.503	0.145	0.018606	0.715434	3.84	-6.62	-2.1	0.717	1.1145	0.9802	0.974001	0.803	0.908	0.988988	1.46602	0.694615	0.826454	24.5	0.999051	0.88828	4.08033	1	0.766844	4.38	1.629	1	8.3248
4hqa_A	K101E	Q12809	K101E	KCNH2	1.41632	-0.634419	1.931	0	-0.03	0.5	0.35	0.099	0.433	0.9	0.44	-0.59	1	-0.417	-0.037	0.003	0.233	0.313	1.8e-05	0.989831	4.15	-6.52	-2.63	0.842	0.9779	0.9918	0.971603	0.958	0.833	0.967093	2.50208	0.859043	0.908217	25	0.99795	0.98897	5.9503	1	0.766844	4.38	7.86	1	11.5577
4hqa_A	I31T	Q12809	I31T	KCNH2	2.80492	-1.28173	3.981	0	1.63	-1.21	-0.8	-2.616	-2.537	0.51	2.688	-1.66	-1	-0.311	-0.993	0.002	0.235	0.885	0.005133	0.999721	3.99	-6.48	-2.97	0.965	0.9928	0.9894	0.974623	0.924	0.944	0.997933	2.17994	0.923445	0.709891	27.5	0.996766	0.9849	7.01268	1	0.652421	4.13	9.175	1	11.3944
4hqa_A	N33T	Q12809	N33T	KCNH2	0.598357	0.075754	1.131	0	0.44	0.25	0.3	-0.787	-0.327	0.04	0.259	-0.71	0	0.072	0.277	0.002	0.051	0.604	0.024263	0.999512	3.385	-6.37	-3.58	0.95	1.0339	0.9856	0.968043	0.851	0.921	0.960281	1.57217	0.809435	0.908472	25.5	0.992536	0.97959	4.74605	1	0.652421	4.13	7.877	1	11.3944
4hqa_A	G71E	Q12809	G71E	KCNH2	7.17307	-0.63759	5.477	0	0.82	-0.81	-0.72	-1.506	-1.491	1.07	1.574	-1.04	-2	0.216	-0.863	0	0.974	0.982	0.012767	0.999973	3.655	-6.14	-5.34	0.846	0.9946	0.9887	0.978567	0.918	0.699	0.997946	2.39238	0.954374	0.974847	26.3	0.996298	0.96938	7.45921	1	0.65757	4.44	7.745	1	14.5713
4hqa_A	V41L	Q12809	V41L	KCNH2	1.30152	-0.844152	0.433	0.02	1.39	-1.5	-1.45	-1.034	-1.064	1.67	1.038	-0.79	1	0.082	-1.037	0.027	0	0.009	0.064869	0.991729	-0.21	-6.44	-0.75	0.564	0.8803	0.9148	0.895845	0.596	0.721	0.967183	0.999906	0.826383	0.622823	22.3	0.989063	0.90449	1.58503	1	0.652421	4.13	1.445	0.959	8.1968
4hqa_A	I31N	Q12809	I31N	KCNH2	3.73609	-1.67174	5.267	0	2.47	-1.53	-1.65	-2.467	-2.397	1.86	3.498	-1.41	-3	-0.477	-0.989	0.001	0.863	0.959	0.005133	0.999906	3.99	-6.53	-4.24	0.97	1.0033	0.9899	0.985513	0.932	0.861	0.977625	2.75437	0.918125	0.916718	29.3	0.991964	0.98543	9.25112	1	0.652421	4.13	9.175	1	11.3944
4hqa_A	C66Y	Q12809	C66Y	KCNH2	10.3467	-1.58228	-1.919	0	0.75	-1.24	-1.28	-1.449	-1.558	1.11	0.83	-0.68	-2	0.364	-2.067	0	1	1	0.044054	0.999977	3.82	-6.28	-7.46	0.941	1.0007	0.9884	0.963643	0.895	0.797	0.985562	2.7514	0.973858	0.978115	29.7	0.975204	0.96874	7.58442	1	0.766844	4.44	7.745	1	14.5713
4hqa_A	I82T	Q12809	I82T	KCNH2	2.12989	-2.99203	6.185	0	2.08	-3.46	-2.82	-2.831	-3.158	1.02	2.061	-2.25	-1	-0.543	-3.469	0.007	0.03	0.8	0.349087	0.997916	3.15	-6.5	-2.25	0.708	0.9816	0.9895	0.985249	0.787	0.724	0.963717	2.307	0.953396	0.863359	26.3	0.992273	0.97565	4.11883	1	0.65757	4.44	9.044	1	11.6624
4eyw_A	S113L	P23786	S113L	CPT2	-2.22522	-0.796037	-4.186	0.01	0.21	1.21	0.47	-0.261	0.639	0.09	-0.2	-0.49	-2	0.236	0.512	0.001	0.999	0.981	4,00E-06	1	3.225	-2.71	-4.89	0.849	0.9835	0.8984	0.329284	0.887	NA	0.998173	0.511756	0.623433	0.74515	23.8	0.99921	0.99022	12.4924	1	0.732398	5.88	7.03	1	19.8509
4eyw_A	E174K	P23786	E174K	CPT2	1.99166	-0.854824	-0.042	0	0.41	-0.22	-0.29	-0.545	-0.292	3.75	0.006	-0.95	1	-0.29	-0.422	0.016	0.999	0.981	0	1	3.485	-2.59	-3.16	0.914	0.9614	0.8786	0.310642	0.884	0.96	0.993172	0.573192	0.697589	0.793615	29.5	0.999361	0.99452	15.0529	1	0.706548	5.6	9.602	1	19.6142
4eyw_A	R503C	P23786	R503C	CPT2	2.30946	-0.702885	4.299	0	1.05	-1.47	-1.7	-1.57	-1.856	4.61	0.247	-0.66	-3	-0.566	-1.913	0.001	1	0.998	0	1	4.025	-4.47	-7.27	0.99	1.0951	0.9596	0.186786	0.968	NA	0.997994	0.644126	0.607452	0.836605	32	0.99929	0.97793	9.14315	0.999893	0.67177	5.29	4.894	1	13.8578
4eyw_A	F448L	P23786	F448L	CPT2	1.21158	-2.02534	2.893	0.03	1.94	-2.25	-1.99	-1.132	-1.428	2.89	0.188	-0.99	0	-0.184	-0.797	0.035	0.987	0.893	0	0.99999	3.26	-3.45	-3.88	0.937	0.939	0.9006	0.399472	0.932667	0.95	0.999816	0.530035	0.627405	0.666318	24.6333	0.997414	0.956477	6.20725	0.335539	0.732398	1.67933	3.23467	1	12.3922
4eyw_A	D213G	P23786	D213G	CPT2	2.81395	-1.24057	3.623	0	2.47	-0.71	-0.58	-0.801	-0.804	2.85	0.197	-1.57	-1	-0.655	-0.136	0.006	1	1	0	1	3.815	-2.64	-6.46	0.975	0.9024	0.8754	0.348186	0.855	0.939	0.997873	0.633255	0.790451	0.806969	28.5	0.998423	0.99114	9.6608	0.999999	0.706548	5.5	8.947	1	15.6304
4eyw_A	Y120C	P23786	Y120C	CPT2	1.67966	-1.68994	0.939	0	1.89	-0.19	-0.37	-1.158	-0.933	2.03	0.322	-1.63	-2	-0.501	-0.219	0.002	0.998	0.984	0	1	4.38	-4.02	-8.58	0.987	1.0981	0.9607	0.498617	0.981	0.885	0.999126	0.615764	0.798982	0.828002	29.6	0.9975	0.99123	15.087	0.999998	0.706548	5.69	8.947	1	15.9584
4eyw_A	M214T	P23786	M214T	CPT2	3.70416	-2.27467	5.095	0	1.64	-1.83	-1.71	-2.056	-1.836	2.64	0.482	-1.3	-1	-0.233	-1.719	0	0.997	0.998	0	1	3.505	-2.9	-5.5	0.982	0.9881	0.895	0.371386	0.9	0.981	0.998841	0.593022	0.793941	0.723422	26.4	0.99339	0.98551	10.7273	0.999999	0.706548	5.5	7.674	1	15.6304
4eyw_A	R151Q	P23786	R151Q	CPT2	2.46043	-1.26402	2.411	0.01	0.9	-1.95	-1.98	-1.655	-1.926	0.66	0.232	-1.24	1	-0.457	-1.102	0.005	1	1	0	1	3.575	-2.91	-3.32	0.949	1.0129	0.9125	0.285097	0.873	NA	0.99745	0.594069	0.491802	0.802374	26.4	0.999612	0.99284	15.06	1	0.706548	5.69	9.602	1	19.8215
4eyw_A	R124P	P23786	R124P	CPT2	3.16627	-1.82611	5.854	0	0.93	-1.33	-1.19	-0.109	-0.682	-1	0.291	-1.38	-2	-1.082	0.609	0.003	1	1	0	1	3.585	-3.07	-6.61	0.96	1.029	0.9131	0.528903	0.972	0.759	0.998696	0.664633	0.548072	0.779529	26.3	0.997718	0.99423	15.6701	1	0.706548	5.69	9.602	1	19.8215
4eyw_A	Y479F	P23786	Y479F	CPT2	-0.681741	-0.643826	-0.544	0.34	0.57	-0.11	-0.46	-0.778	-0.424	0.71	0.139	-0.53	3	-0.092	-0.411	0.46	0.001	0.024	0	0.999993	1.74	-4.1	-2.12	0.724	0.2901	0.7742	0.051862	0.601	0.934	0.996789	0.109418	0.668067	0.46721	23.1	0.95852	0.97776	2.26118	0.43088	0.732398	3.34	6.193	1	7.4281
4ell_A	S567L	P06400	S567L	RB1	1.35041	-0.772039	-1.89	0	1.15	-0.05	0.4	0.045	0.194	3.96	-0.34	-0.33	-2	0.442	1.638	0	1	1	1.1e-05	1	3.015	-3.04	-5.17	0.978	0.9939	0.902	0.394255	0.924	0.815	0.989882	1.23622	0.581659	0.941839	27.7	0.999273	0.90641	11.798	1	0.643511	5.75	6.551	1	19.5489
4ell_A	R661W	P06400	R661W	RB1	0.047934	-0.662479	-0.634	0	0.37	-0.58	-0.19	-0.268	-0.564	0.56	-0.31	-0.83	-3	0.494	0.06	0	1	1	1,00E-06	1	3.35	-3.72	-7.17	0.993	1.0846	0.9487	0.21579	0.939	0.85	0.971024	1.34423	0.796498	0.975782	33	0.999269	0.95912	10.4778	0.99932	0.706548	5.7	4.654	1	19.8339
4ell_A	C712R	P06400	C712R	RB1	9.25516	-2.01607	4.906	0	1.3	-2.06	-1.43	-1.172	-1.094	-3.9	-0.03	-1	-3	0.714	-1.146	0	1	1	0	1	3.03	-3.05	-8.9	0.985	0.9932	0.8926	0.534262	0.958	0.829	0.987294	1.76705	0.875647	0.962412	29.5	0.997889	0.9971	11.6451	0.999998	0.706298	6.07	7.654	1	16.6407
4ell_A	V654M	P06400	V654M	RB1	-0.826328	-1.24575	0.341	0.01	0.48	-0.61	-0.7	-0.006	0.106	1.21	-0.09	-0.98	1	-0.103	-0.17	0.028	1	0.993	0.000945	0.999985	2.275	-3.28	-1.61	0.72	0.9142	0.885	0.128039	0.735	0.713	0.939327	1.31873	0.78717	0.765897	29.9	0.998779	0.97559	9.33267	0.999844	0.643511	5.97	5.919	1	20.4214
4ell_A	L665R	P06400	L665R	RB1	7.90026	-1.92295	4.107	0	2.72	-2.88	-2.78	-1.85	-1.916	2.92	0.286	-2.27	-2	-0.178	-1.609	0	1	0.999	3,00E-06	1	3.215	-3.51	-5.18	0.992	1.0797	0.9304	0.434511	0.942	0.861	0.995481	1.60824	0.733483	0.975934	28.2	0.997621	0.98761	6.80864	0.999998	0.706548	5.7	7.674	1	15.9627
4ell_A	A658D	P06400	A658D	RB1	10.3313	-2.11199	6.003	0	1.94	-3.52	-3.77	-2.11	-2.51	1.66	0.416	-1.31	-2	0.223	-1.013	0	1	1	0	1	3.215	-3.36	-5.05	0.987	1.0408	0.9245	0.3611	0.898	0.664	0.986095	1.62758	0.772641	0.971201	25.7	0.997356	0.99074	9.73669	1	0.706548	5.79	7.568	1	20.0412
4ell_A	D701N	P06400	D701N	RB1	0.560704	-0.631482	-2.747	0	0.73	-0.14	-0.26	-1.671	-1.442	0.3	0.143	-1.28	1	-0.17	-1.187	0	1	1	0	1	3.35	-3.68	-4.48	0.99	1.0799	0.9376	0.392756	0.956	0.826	0.973544	1.29827	0.854086	0.972551	32	0.999296	0.98903	14.8186	1	0.732398	5.48	9.602	1	19.3477
4ell_A	H733Y	P06400	H733Y	RB1	-0.273256	-0.0564974	-1.369	0	0.46	-0.38	-0.08	1.24	1.135	0.26	-0.12	-0.06	2	0.348	1.204	0.004	0.98	0.814	1,00E-06	0.999072	0.695	-2.73	-2.14	0.353	0.4155	0.6998	0.036316	0.53	0.648	0.82881	1.08974	0.53677	0.81045	27.8	0.997796	0.94192	6.66608	0.674568	0.706298	6.17	6.27	1	10.3218
4ell_A	G449V	P06400	G449V	RB1	7.8427	0.428499	-5.476	0	-0.17	-0.14	-0.28	0.377	0.77	5.15	-0.28	-0.7	-3	0.745	1.003	0.005	1	0.997	0	1	1.925	-2.4	-4.57	0.871	0.6809	0.7865	0.117041	0.921	0.668	0.974554	1.48081	0.785121	0.832223	32	0.997477	0.99709	9.3351	1	0.732398	5.74	9.086	1	19.9145
4ell_A	L491P	P06400	L491P	RB1	8.20765	-3.15592	13.875	0.01	3.77	-4.41	-4.41	-1.652	-2.343	4.72	1.283	-2.07	-3	-0.502	-1.353	0.002	1	1	9,00E-06	1	2.62	-2.59	-4.96	0.974	0.7725	0.8054	0.48762	0.948	0.757	0.965703	1.68598	0.634657	0.925889	32	0.999298	0.98482	8.77276	1	0.722319	5.72	7.14	1	16.0016
4ell_A	C706F	P06400	C706F	RB1	13.4169	-2.4417	-1.027	0	0.78	-1.4	-1.77	0	-0.27	0.56	-0.28	-0.89	-2	0.722	0.374	0.007	1	0.998	1,00E-06	1	3.115	-3.89	-8.16	0.946	1.0641	0.946	0.252922	0.887	0.895	0.988493	1.64549	0.721835	0.972144	31	0.990041	0.98918	12.7185	0.902891	0.706298	6.07	5.917	1	20.6593
4ell_A	V654L	P06400	V654L	RB1	-1.76484	-1.10867	-1.247	0.64	0.48	0.14	0.31	0.136	0.59	0.24	-0.29	-0.7	1	0.017	0.203	0.975	0.349	0.17	0.000945	0.99997	0.55	-3.15	-1.32	0.436	0.1751	0.6832	0.046843	0.481	0.783	0.973766	1.29744	0.764532	0.677726	23.3	0.986531	0.974845	3.28016	0.999844	0.643511	5.97	5.919	1	20.4214
4ell_A	G449R	P06400	G449R	RB1	17.4291	-0.784802	2.097	0	1.18	-1.94	-2.2	-1.279	-1.234	0.92	-0.47	-1.26	-2	0.925	-0.973	0.002	1	0.999	0	1	2.475	-2.42	-4.42	0.908	0.7786	0.8259	0.156931	0.934	0.803	0.987312	1.44349	0.835775	0.911816	32	0.999333	0.996945	11.1087	1	0.732398	5.74	9.086	1	19.9145
4ell_A	C489Y	P06400	C489Y	RB1	12.8892	-1.98704	0.851	0	0.72	-1.46	-1.51	-0.763	-0.953	0.49	-0.2	-0.88	-2	0.341	-0.243	0.002	1	0.996	0	1	3.02	-3.55	-9.93	0.856	1.0464	0.9234	0.224014	0.835	0.775	0.933943	1.70894	0.765587	0.945777	27.5	0.997851	0.98371	11.9383	1	0.722319	4.98	7.026	1	16.5058
4ell_A	R698S	P06400	R698S	RB1	3.68255	-1.771	5.205	0	1.68	-2.93	-2.38	-2.114	-2.806	3.61	0.759	-1.82	-1	-1.01	-0.958	0	1	1	0	1	3.35	-3.61	-5.38	0.978	0.9785	0.9154	0.506713	0.892	0.772	0.99492	1.39968	0.743744	0.975735	27.45	0.997563	0.81052	6.21663	0.0145776	0.732398	3.71	0.414	0.998	8.2339
4ell_A	Q702R	P06400	Q702R	RB1	1.69323	-0.695532	0.228	0	0.85	-0.68	-0.92	-1.433	-1.26	2.08	0.001	-1.17	1	0.2	1.158	0	1	1	0	1	3.32	-3.4	-3.59	0.992	1.0594	0.916	0.458773	0.976	0.865	0.996087	1.3663	0.734948	0.972595	32	0.998667	0.98712	12.2292	0.999996	0.732398	5.48	8.947	1	15.5642
4ell_A	S474I	P06400	S474I	RB1	2.81675	-0.262811	-3.95	0	0.43	0.28	-0.54	0.05	0.453	2.69	-0.3	-0.26	-2	0.2	1.041	0	1	1	0	1	2.83	-2.47	-4.49	0.862	0.7985	0.8262	0.106755	0.822	0.815	0.928971	1.43571	0.75462	0.880119	27.5	0.99704	0.99211	11.6671	1	0.722319	5.88	7.33	1	13.4212
4ell_A	Q444H	P06400	Q444H	RB1	0.721281	-0.327904	0.582	0	0.67	-0.04	-0.79	-0.815	-0.655	0	0.158	-1.09	0	0.108	0.688	0.004	0.996	0.929	1.2e-05	1	2.31	-2.25	-2.77	0.5	0.6559	0.7833	0.140357	0.626	0.534	0.831446	1.23182	0.54106	0.806817	30.45	0.997891	0.993485	9.22653	1	0.732398	5.84	6.947	1	20.1294
4ell_A	E737D	P06400	E737D	RB1	0.556819	-0.230341	0.42	0.03	0.2	-1.23	-1.4	-0.75	-0.688	0.88	-0.04	-0.36	2	-0.087	-0.525	0.159	0.024	0.041	1,00E-06	1	1.1	-3.12	-1.26	0.294	0.1097	0.7135	0.0254605	0.377	0.512	0.826463	1.04732	0.637031	0.661156	23.7	0.995693	0.97873	3.26468	0.923816	0.706298	6.17	6.274	1	20.8794
4dlx_A	G12S	P01111	G12S	NRAS	0.314485	-0.065041	1.36	0.03	0.39	-1.45	-1	-0.613	-0.683	0.88	1.068	-1.13	0	0.618	-0.048	0.014	0.329	0.431	2.5e-05	1	0.79	-1.01	-4.44	0.825	-0.377	0.3554	0.028066	0.612	0.896	0.931995	1.05386	0.894664	0.632111	23.4	0.998297	0.91067	4.33326	1	0.627647	5.58	7.905	1	19.3769
4dlx_A	G12A	P01111	G12A	NRAS	-0.49351	-0.32266	-0.702	0	0.23	-0.32	-0.26	-0.33	-0.186	0.13	0.777	-1.04	0	0.14	0.015	0.019	0.775	0.589	2.5e-05	1	1.525	-1.14	-4.62	0.825	-0.0449	0.4694	0.07578	0.689	0.919	0.868012	1.28738	0.89487	0.632111	25.6	0.997894	0.92782	7.03452	1	0.627647	5.58	7.905	1	19.3769
4dlx_A	G13R	P01111	G13R	NRAS	2.03602	-0.524454	2.846	0	1.58	-1.34	-1.39	-0.379	-0.462	3.31	0.251	-0.21	-2	1.229	0.872	0	0.999	0.982	2.2e-05	1	2.535	-0.76	-6.71	0.965	0.1291	0.5643	0.101991	0.763	0.877	0.911112	1.7068	0.927818	0.751226	25.7	0.999374	0.92782	11.0035	1	0.627647	5.58	7.905	1	19.3769
4dlx_A	Q61R	P01111	Q61R	NRAS	-0.499565	-0.143403	0.113	0.05	0.08	1	0.85	-0.154	0.091	0.09	0.769	0.09	1	0.176	0.956	0.048	0.214	0.304	4.3e-05	1	3.275	-1.75	-3.38	0.795	0.2919	0.5945	0.112085	0.888	0.752	0.965603	0.993307	0.881335	0.690506	23.2	0.99698	0.98635	4.74777	1	0.722319	5.08	7.911	1	15.0132
4dlx_A	G13D	P01111	G13D	NRAS	2.5818	-0.73988	3.314	0.04	1.21	-1.58	-2.5	-0.374	-0.441	-3.1	1.209	-0.78	-1	0.358	-0.279	0.023	0.434	0.383	2.2e-05	1	3.25	-0.7	-5.48	0.985	-0.0826	0.4481	0.054868	0.699	0.97	0.924034	1.18081	0.930017	0.75047	24.2	0.997283	0.91084	6.51203	1	0.627647	5.58	7.905	1	19.3769
4dlx_A	T50I	P01111	T50I	NRAS	-0.748728	0.0763159	-1.04	0.05	0.51	0.8	0.8	-0.151	0.361	0.07	-0.18	-0.55	-1	0.254	0.891	0.222	0.185	0.074	2.1e-05	1	0.665	-1.11	-3.68	0.897	-0.7414	0.1746	0.01925	0.693	0.782	0.957863	2.12844	0.844823	0.630061	23.1	0.997099	0.99312	2.78243	1	0.722319	4.16	9.865	1	15.1124
4dlx_A	G60E	P01111	G60E	NRAS	9.83973	-1.1097	11.962	0	2.31	-0.82	-1.75	-1.526	-1.381	0.73	1.786	-0.97	-2	1.062	1.841	0	1	1	3.3e-05	1	4.065	-3.26	-7.49	0.955	1.1014	0.9449	0.603849	0.958	0.922	0.959996	2.32877	0.937324	0.860794	26.2	0.998083	0.98737	16.2987	1	0.722319	5.08	7.801	1	18.6626
4dlx_A	P34L	P01111	P34L	NRAS	1.06229	-0.765698	1.245	0	0.71	-0.07	-0.58	-0.464	-0.165	1.38	0.008	-0.46	-3	0.687	1.628	0	1	1	2.7e-05	1	3.29	-0.75	-8.56	0.974	0.5676	0.6893	0.245701	0.845	0.862	0.925629	2.09721	0.913342	0.804844	33	0.998761	0.93563	16.5763	1	0.627647	5.45	10.003	1	19.0923
4dlx_A	G12D	P01111	G12D	NRAS	0.612893	-0.465087	3.536	0.02	0.95	-0.94	-1.25	-0.096	-0.005	0.45	1.801	-1.06	-1	0.68	1.433	0	0.372	0.399	2.5e-05	1	3.105	-1.19	-5.35	0.908	0.1601	0.5654	0.148573	0.783	NA	0.932073	2.03506	0.931541	0.649478	24.3	0.998073	0.91067	6.43224	1	0.627647	5.58	7.905	1	19.3769
4dlx_A	G12C	P01111	G12C	NRAS	0.240392	-0.0944575	-0.024	0.02	0.83	-1.25	-1.28	-0.907	-1.101	1.31	0.77	-0.86	-3	0.298	0.448	0.025	0.675	0.605	2.5e-05	1	2.995	-1.24	-7.09	0.903	0.2221	0.5787	0.098678	0.773	0.916	0.893071	2.08749	0.918128	0.677554	25.4	0.992386	0.92468	8.1541	1	0.627647	5.58	7.905	1	19.3769
4dlx_A	G12R	P01111	G12R	NRAS	0.260972	-0.250464	0.286	0.05	0.72	-2.28	-2.28	-0.331	-0.547	0.09	0.918	-0.65	-2	0.238	0.053	0.005	0.613	0.602	2.5e-05	1	2.275	-1.16	-6.14	0.905	-0.0808	0.4794	0.070588	0.713	0.816	0.913944	2.16591	0.928321	0.658688	25	0.999193	0.92782	6.27996	1	0.627647	5.58	7.905	1	19.3769
4dlx_A	G12V	P01111	G12V	NRAS	-0.0810323	-0.615595	-1.119	0	0.74	-1.09	-1.43	-0.327	-0.369	1.23	1.018	-0.39	-3	0.673	0.438	0.001	0.613	0.52	2.5e-05	1	2.7	-1.2	-7.05	0.935	0.1431	0.5454	0.145241	0.787	0.896	0.911938	2.18633	0.901354	0.659086	26	0.996651	0.92468	7.36902	1	0.627647	5.58	7.905	1	19.3769
4dlx_A	G13C	P01111	G13C	NRAS	2.46167	-1.16826	2.094	0.03	1.06	-1.59	-1.58	-0.75	-1.008	-2.1	0.509	-0.47	-3	0.243	0.4	0.009	0.999	0.994	2.2e-05	1	2.995	-0.81	-7.72	0.943	0.4373	0.6581	0.163672	0.766	0.948	0.878444	1.71325	0.915787	0.814251	26.1	0.996001	0.92468	14.2527	1	0.627647	5.58	7.905	1	19.3769
4dlx_A	A59T	P01111	A59T	NRAS	2.98466	-0.992909	1.011	0.1	1.2	-2.22	-2.07	-1.571	-1.717	4.32	1.257	-1.07	0	0.31	-0.557	0.028	0.875	0.745	3.5e-05	1	3.385	-2.42	-3.59	0.928	0.9091	0.841	0.271865	0.873	0.783	0.86111	0.901731	0.887579	0.731183	23.1	0.998838	0.98737	10.7325	1	0.722319	5.08	7.801	1	18.6626
4dlx_A	Q61K	P01111	Q61K	NRAS	-0.627526	-0.474063	0.972	0	0.51	0.31	-0.21	-0.257	0.01	0.19	1.506	0.08	1	-0.069	0.075	0.017	0.948	0.76	4.3e-05	1	3.42	-1.73	-3.38	0.748	0.7024	0.7419	0.103989	0.841	0.734	0.931785	1.20222	0.884219	0.675655	25.1	0.995111	0.99393	12.8099	1	0.722319	5.08	9.865	1	18.6626
4dlx_A	I24N	P01111	I24N	NRAS	2.12168	-2.61682	5.021	0	1.93	-1.73	-1.67	-1.519	-1.509	1.42	2.857	-2.5	-3	-0.475	-1.321	0.012	0.999	0.974	2.7e-05	1	2.645	-1.19	-5.32	0.982	0.3885	0.6144	0.316956	0.863	0.58	0.812761	2.11663	0.9451	0.723866	31	0.993887	0.92823	10.9086	1	0.627647	5.45	9.325	1	15.3566
4dlx_A	Q61P	P01111	Q61P	NRAS	-1.22118	-0.72227	0.973	0	0.62	0.73	0.35	-0.307	0.178	1.07	1.594	-0.07	-1	-0.254	-0.495	0.004	0.239	0.49	4.3e-05	1	3.855	-1.81	-5.44	0.855	0.6898	0.7682	0.463181	0.924	0.728	0.964559	1.94467	0.866995	0.781488	24.7	0.992957	0.98869	6.01635	1	0.722319	5.08	7.911	1	15.0132
4dlx_A	Q61H	P01111	Q61H	NRAS	0.510559	-0.30763	2.604	0	-0.22	1.17	0.64	-1.03	-0.646	0.39	0.361	-0.24	0	0.11	1.15	0.002	0.294	0.375	4.3e-05	1	3.305	-1.81	-4.43	0.715	0.3588	0.6075	0.171896	0.742	0.721	0.953241	1.46388	0.882054	0.671932	22.65	0.994894	0.92715	3.81765	0.999999	0.722319	3.93	0.62	1	5.8174
4dlx_A	Q61L	P01111	Q61L	NRAS	-1.12143	-0.154911	-1.676	0.01	-0.14	1.41	0.75	-0.089	0.601	0.16	0.337	0.55	-2	-0.02	0.314	0.004	0.973	0.89	4.3e-05	1	2.87	-1.79	-6.32	0.793	0.7851	0.7602	0.338402	0.897	0.699	0.902378	1.01945	0.858315	0.673783	27.9	0.995796	0.98801	11.479	1	0.722319	5.08	7.911	1	15.0132
4dlx_A	Q61E	P01111	Q61E	NRAS	-0.0688637	-0.583056	1.989	0	0.36	0.38	-0.11	-0.309	-0.193	0.52	1.381	-0.16	2	-0.587	-0.614	0.004	0.915	0.765	4.3e-05	1	2.925	-1.75	-2.69	0.733	0.4867	0.6722	0.068995	0.804	0.703	0.889037	1.07121	0.8634	0.665234	24.7	0.994448	0.99444	10.2018	1	0.722319	5.08	9.865	1	18.6626
4dlx_A	G13V	P01111	G13V	NRAS	4.96124	-1.22158	4.271	0	1.85	-1.45	-1.93	-0.325	-0.455	2.46	0.207	0.09	-3	0.091	-0.24	0.017	0.998	0.975	2.2e-05	1	4.495	-0.81	-7.65	0.957	0.6872	0.7227	0.162782	0.789	0.934	0.825922	1.64226	0.900974	0.861674	26.8	0.997305	0.92483	16.8999	1	0.627647	5.58	7.905	1	19.3769
4dlx_A	G13A	P01111	G13A	NRAS	2.61603	-0.839943	1.404	0.04	1.13	-2.13	-2.6	-0.328	-0.624	2.64	0.53	-0.45	0	0.096	-0.61	0.06	0.606	0.343	2.2e-05	1	1.56	-0.67	-5.11	0.879	-0.5797	0.2386	0.024013	0.62	0.927	0.924652	1.01841	0.897557	0.699787	23.9	0.99647	0.92796	4.88598	1	0.627647	5.58	7.905	1	19.3769
4dlx_A	A18T	P01111	A18T	NRAS	0.0439461	0.465989	0.462	0.05	1.13	-2.45	-2.23	-1.227	-1.353	1.47	1.979	-1.34	0	0.299	0.214	0.016	0.992	0.844	3.5e-05	1	2.29	-0.3	-3.37	0.919	-0.2347	0.3445	0.044051	0.536	0.808	0.66344	0.930654	0.872714	0.632247	26.9	0.998864	0.89209	7.47965	1	0.627647	4.67	7.905	1	14.4684
4dlx_A	G13S	P01111	G13S	NRAS	2.80376	-0.768149	2.173	0.02	1.06	-3.21	-3.4	-0.541	-0.946	1.37	0.582	-0.74	0	0.198	-0.15	0.008	0.264	0.519	2.2e-05	1	2.165	-0.69	-4.95	0.91	-0.365	0.3719	0.032142	0.621	0.884	0.870861	0.923833	0.896287	0.686472	24.5	0.998357	0.91067	4.97805	1	0.627647	5.58	7.905	1	19.3769
4dlx_A	G60R	P01111	G60R	NRAS	18.2694	-0.778694	10.839	0.01	1.21	-1.04	-1.84	-0.661	-0.568	0.18	1.274	-0.67	-2	0.434	0.546	0	1	1	3.3e-05	1	4.32	-3.27	-7.49	0.944	1.1014	0.9449	0.691861	0.956	0.92	0.94735	2.24755	0.941064	0.899464	25.05	0.999377	0.989075	16.2987	1	0.722319	5.08	7.801	1	18.6626
4ccd_A	I177T	P54803-3	I170T	GALC	2.39602	-3.18614	4.757	0	3.31	-3.36	-3.29	-2.95	-3.246	5.21	0.388	-2.47	-1	-0.343	-2.395	0.003	NA	NA	0.00035	1	NA	-5.76	-3.71	0.824	1.0686	0.979	0.720575	0.946	0.725	0.997376	NA	0.493771	NA	25.3	0.998159	0.98792	8.5028	1	0.706298	4.99	9.29	1	13.6873
4ccd_A	E114K	P54803	E130K	GALC	-0.14148	-0.695106	-1.13	0	0.37	-1.22	-1.45	-0.214	-0.072	0.69	0.037	-0.7	1	0.116	0.093	0	1	0.999	0	1	3.15	-5.52	-3.77	0.977	1.1175	0.9766	0.438934	0.888	NA	0.975772	0.620415	0.842303	0.873378	28.4	0.999276	0.95786	6.61125	1	0.706298	4.49	7.876	1	14.3131
4ccd_A	G41S	P54803	G57S	GALC	8.98556	-0.87126	4.088	0	2.41	-3.6	-2.79	-0.906	-1.187	6.89	0.039	-0.78	0	0.376	-1.105	0.01	1	0.999	1,00E-06	1	2.305	-6.46	-4.83	0.972	0.9715	0.989	0.637803	0.938	0.788	0.995228	0.527487	0.843798	0.906896	32	0.998345	0.91555	7.54731	1	0.441713	3.21	6.914	1	14.3468
4ccd_A	G95S	P54803	G111S	GALC	6.4622	-0.529339	3.413	0	3.28	-2.38	-2.01	-1.29	-1.429	4.08	0.162	-0.39	0	0.314	-0.659	0	1	1	0	1	3.17	-3.74	-5.73	0.884	1.0803	0.943	0.295682	0.931	0.816	0.99368	0.584973	0.820025	0.881804	28.3	0.998475	0.96713	9.95849	1	0.706298	5.39	7.876	1	17.9284
4ccd_A	G270D	P54803	G286D	GALC	9.56592	-0.775676	3.79	0	1.84	-2.35	-2.71	-3.225	-3.438	2.01	-0.06	-1.27	-1	0.413	-0.454	0.019	0.999	0.991	0	1	3.045	-3.78	-4.42	0.982	0.9873	0.9151	0.190977	0.881	NA	0.98378	0.644703	0.640246	0.815929	25.3	0.998104	0.96737	7.46862	1	0.693126	4.68	7.811	1	16.727
4ccd_A	P302R	P54803	P318R	GALC	2.89874	-0.737124	2.902	0	1.88	-0.24	-0.67	-1.015	-0.928	1.58	0.009	-0.39	-2	0.291	1.409	0.012	1	0.991	0	1	3.135	-3.67	-6.71	0.943	1.0052	0.931	0.277602	0.888	0.721	0.997009	0.602039	0.514978	0.909939	32	0.998618	0.99331	13.5285	1	0.693126	6.07	9.964	1	19.4308
4ccd_A	G25S	P54803	G41S	GALC	0.879671	0.10096	0.891	0.57	0.1	0	0	-0.55	-0.185	0.18	-0.18	-0.6	0	0.2	0.673	0.693	0.563	0.102	0.457757	1	0.95	-3.74	0.49	0.343	-0.2644	0.5453	0.421179	0.235	0.646	0.825956	0.130476	0.834498	0.487026	22.5	0.977629	0.45453	0.727881	1	0.266657	1.33	1.727	0.981	4.7334
4ccd_A	T96A	P54803	T112A	GALC	1.15711	-0.980005	2.423	0.02	1.62	0.19	-0.15	1.283	1.46	1.73	0.055	-0.48	0	-0.334	0.682	0.163	0.991	0.915	0	1	2.38	-3.36	-2.67	0.919	0.824	0.8539	0.186353	0.898	NA	0.983374	0.423344	0.718078	0.814892	26.8	0.995456	0.96496	5.85582	1	0.706298	5.39	7.988	1	14.3922
4ccd_A	M101V	P54803	M117V	GALC	3.56569	-1.91511	1.482	0	0.67	-0.25	-0.33	-1.149	-0.791	0.28	0.198	-0.6	1	-0.387	-0.259	0.011	1	0.994	0	1	3.1	-3.25	-3.16	0.933	0.9751	0.9023	0.322048	0.925	NA	0.938959	0.590771	0.653113	0.842821	27.1	0.995309	0.96496	8.86814	1	0.706298	5.39	7.988	1	14.3922
4ccd_A	W272R	P54803	W288R	GALC	4.96442	-2.14403	8.134	0	2.13	-0.91	-0.91	-2.266	-1.914	-6.5	0.322	-0.95	-3	-0.698	1.646	0	0.999	0.984	2,00E-06	1	2.965	-3.18	-10.52	0.89	0.9894	0.8966	0.333211	0.835	0.685	0.998808	0.725737	0.559322	0.931683	32	0.9964	0.978745	8.75811	0.999977	0.693126	4.68	9.211	1	13.4059
4ccd_A	Y303C	P54803	Y319C	GALC	1.06639	-1.50896	1.376	0	0.89	0.07	-0.07	-0.889	-0.754	4.43	0	-0.6	-2	-0.369	-1.118	0.005	1	0.946	1,00E-06	0.867377	2.76	-3.61	-5.93	0.726	0.9401	0.8765	NA	0.768	NA	0.991347	0.639603	0.427955	0.920472	26.8	0.998091	0.89072	6.24606	0.0609976	0.693126	3.62	3.893	1	6.7891
4ccd_A	S287F	P54803	S303F	GALC	11.7983	-0.568832	-2.913	0	-1.3	1.04	0.28	-1.111	-0.612	3.98	-0.27	-0.46	-2	0.614	1.987	0.003	1	0.998	0.000253	1	2.79	-5.62	-4.56	0.865	1.0742	0.9784	0.615264	0.957	0.788	0.992323	0.612533	0.480319	0.895797	33	0.998121	0.98172	10.4956	1	0.693126	4.68	9.878	1	16.727
4ccd_A	P302A	P54803	P318A	GALC	2.77684	-0.97419	2.829	0	2.43	0.22	-0.36	-1.649	-1.485	3.23	0.086	-0.91	-1	-0.162	-0.047	0.041	0.983	0.76	0	1	3.135	-3.61	-5.95	0.822	0.913	0.9103	0.203987	0.853	0.765	0.99446	0.505691	0.460118	0.888427	24.2	0.996196	0.98663	8.47529	0.999991	0.693126	6.07	7.762	1	19.4308
4ccd_A	G268S	P54803	G284S	GALC	4.4904	-0.260383	-1.21	0	0.53	-2.23	-2.32	-2.14	-2.278	0.91	0.047	-1.41	0	0.469	-0.699	0.066	0.98	0.956	0	1	3.15	-3.74	-5.27	0.896	0.9972	0.9201	0.24949	0.898	NA	0.983427	0.567196	0.457662	0.841694	25.5	0.998419	0.96737	6.84662	1	0.693126	4.68	7.811	1	16.727
4ccd_A	A50T	P54803	A66T	GALC	4.77777	-1.07052	2.494	0	1.17	-1.95	-1.74	-1.691	-1.92	2.67	0.065	-0.29	0	0.381	-1.192	0.005	1	0.998	0	1	3.085	-3.51	-3.37	0.94	1.0537	0.9288	0.564103	0.875	0.67	0.992584	0.535356	0.734551	0.824741	27.9	0.999133	0.98133	12.1777	1	0.706298	5.71	7.31	1	18.6324
4ccd_A	P73L	P54803	P89L	GALC	1.64647	-0.850268	-0.267	0	1.41	-0.07	-0.58	-0.779	-0.611	-2.6	-0.16	-0.2	-3	0.09	-0.107	0.027	1	1	0	1	3.16	-3.66	-9.57	0.879	1.0585	0.9318	0.280029	0.891	NA	0.979634	0.582102	0.79765	0.922449	30	0.998694	0.98871	12.5448	1	0.706298	5.77	7.425	1	18.7637
4ccd_A	R380W	P54803	R396W	GALC	0.633681	-0.179113	0.364	0.02	0	0.21	0.24	-0.049	-0.164	0.24	-0.18	-0.58	-3	-0.298	-0.156	0.001	1	0.986	0	1	3.06	-3.62	-5.76	0.932	0.9812	0.9063	0.191276	0.914	0.832	0.998995	0.597082	0.568305	0.928169	25.6	0.998936	0.88604	4.69962	0.991548	0.706298	0.907	1.578	0.987	13.8607
4ccd_A	N279T	P54803	N295T	GALC	-1.58215	-0.571353	2.11	0	0.79	-0.16	0.21	-0.024	0.369	1.99	-0.07	-0.8	0	-0.098	0.092	0.013	1	0.998	0	1	3.085	-3.43	-5.12	0.949	1.0473	0.9177	0.42426	0.913	0.791	0.992914	0.586809	0.687435	0.875615	27	0.996157	0.9709	8.44482	0.999977	0.693126	4.68	7.922	1	13.4059
4axx_A	D268N	P00558	D268N	PGK1	0.178344	-0.132462	-0.899	0.15	0.15	-0.39	-0.4	-0.286	-0.054	0.24	0.318	-0.58	1	0.034	-0.202	0.132	0	0.005	0	0.999661	1.28	-2.95	-0.92	0.684	-0.0088	0.6252	0.481007	0.395	0.783	0.872254	0.10627	0.77765	0.69398	23.3	0.997308	0.97639	NA	1	NA	5.28	9.389	1	17.1035
4axx_A	R206P	P00558	R206P	PGK1	3.11657	-1.25632	58.866	0.01	1.39	-2.11	-2.09	-0.491	-0.986	3.19	1.177	-0.69	-2	-0.512	0.218	0.006	0.195	0.168	0	0.99616	3.61	-3.29	-5.3	0.921	0.5617	0.8279	0.347672	0.803	0.879	0.991858	0.534566	0.746457	0.950504	25.3	0.982447	0.97476	NA	1	NA	2.98	6.825	1	8.928
4axx_A	V266M	P00558	V266M	PGK1	4.49903	-0.834743	2.164	0	0.74	-0.63	-0.53	-0.36	-0.273	0.36	-0.1	-0.67	1	0.287	0.1	NA	NA	NA	NA	NA	NA	NA	NA	NA	NA	NA	NA	NA	NA	NA	NA	NA	NA	NA	NA	NA	NA	NA	NA	NA	NA	NA	NA
4axx_A	L88P	P00558	L88P	PGK1	5.21725	-2.77273	9.659	0	2.53	-2.63	-2.23	-1.12	-1.443	1.05	-0.33	-1.93	-3	-0.429	-1.211	0.001	0.996	0.952	0	1	5.28	-3.19	-6.08	0.914	1.0858	0.9346	0.967636	0.958	0.84	0.959784	0.680174	0.720494	0.953177	32	0.999065	0.98465	NA	1	NA	5.43	7.655	1	13.8016
4axx_A	G158V	P00558	G158V	PGK1	20.07	0.942169	-0.819	0	0.13	-0.19	-0.55	-0.574	-0.439	7.34	-0.44	-1	-3	0.852	0.718	0.011	1	0.999	0	1	3.57	-2.92	-8.29	0.962	1.0172	0.8929	0.453881	0.945	0.922	0.987957	0.603697	0.846392	0.908408	29.2	0.997883	0.98526	NA	1	NA	4.93	9.982	1	16.4793
4axx_A	C316R	P00558	C316R	PGK1	10.1822	-1.86067	3.166	0	2.23	-1.57	-1.36	-0.635	-0.416	2.81	1.811	-0.65	-3	0.884	0.747	0.009	0.977	0.926	0	1	3.885	-2.96	-5.64	0.978	0.9687	0.8846	0.748787	0.918	0.921	0.987214	0.702451	0.859343	0.948145	29.4	0.996871	0.96292	NA	1	NA	5	7.654	1	13.1393
4axx_A	I253T	P00558	I253T	PGK1	2.53468	-2.59397	4.317	0.02	1.83	-1.52	-2.04	-2.142	-2.314	0.03	0.474	-1.14	-1	-0.293	-1.765	0.075	0.885	0.852	0	0.999995	3.1	-3.15	-4.74	0.964	0.9812	0.8899	0.347594	0.928	0.95	0.994106	0.547858	0.828682	0.913263	26.9	0.997875	0.976	NA	1	NA	5.04	7.511	1	13.2037
4axx_A	D285V	P00558	D285V	PGK1	2.61757	0.315402	-3.639	0	-0.86	1.12	0.98	0.007	0.585	0.6	-1.31	0.03	-3	-0.245	0.013	0	0.999	0.98	0	1	5.665	-4.17	-8.61	0.988	1.0467	0.9708	0.842773	0.976	0.952	0.997778	0.634427	0.782804	0.960228	30	0.994492	0.98427	NA	1	NA	5.28	8.876	1	13.5698
4axx_A	I47N	P00558	I47N	PGK1	4.00945	-3.13209	8.307	0	2.92	-2.83	-2.69	-2.97	-3.133	4.65	0.643	-1.95	-3	-0.656	-3.05	0	1	0.994	1,00E-06	0.894087	5.45	-3.75	-6.62	0.974	1.0733	0.9598	0.923541	0.943	0.976	0.956607	0.716806	0.738374	0.952659	29.2	0.994231	0.99298	NA	1	NA	4.91	7.472	1	12.965
4axx_A	S320N	P00558	S320N	PGK1	10.2794	-0.583566	3.701	0	1.46	0.58	-0.73	-1.385	-0.942	0.91	-0.13	-0.5	1	-0.094	-0.335	0.001	0.679	0.521	0	0.999945	5.07	-3.19	-2.42	0.777	1.0756	0.9104	0.372419	0.882	0.927	0.967289	0.232515	0.700798	0.943644	27.7	0.993499	0.96817	NA	1	NA	5	7.636	1	16.5703
4axx_A	D164V	P00558	D164V	PGK1	2.95718	0.74424	-6.297	0	-1.73	0.92	1.25	0.299	0.706	2.32	-1.96	-0.49	-3	-0.233	0.515	0	1	1	0	1	5.325	-3.99	-8.77	0.995	1.0405	0.9709	0.794186	0.964	0.973	0.998311	0.64431	0.793327	0.956987	31	0.99417	0.98276	NA	1	NA	4.93	9.306	1	13.067
4axx_A	T378P	P00558	T378P	PGK1	3.77964	-1.39366	9.018	0	1.62	-1.5	-1.47	-0.016	-0.117	1.49	0.123	-0.58	-1	-0.266	-0.16	0.04	0.535	0.618	0	0.999978	3.875	-2.98	-5.45	0.858	0.9346	0.8659	0.390757	0.958	0.919	0.988558	0.247475	0.628319	0.923328	25.2	0.992562	0.98195	NA	1	NA	5.01	8.706	1	13.1734
4axx_A	S62N	P00558	S62N	PGK1	10.4237	-0.584256	2.2	0.01	2	-0.22	-0.84	-1.636	-1.472	2.58	0.264	-1.38	1	-0.017	0.273	0	0.293	0.222	0	0.523931	4.845	-3.84	-2.89	0.922	1.0486	0.9371	0.974628	0.82	0.942	0.944016	0.1302	0.746683	0.950623	22.7	0.991834	0.9827	NA	1	NA	5.43	9.578	1	17.3904
3w9f_A	D319G	Q9HBA0	D333G	TRPV4	2.51027	-0.380821	0.036	0.02	1	-1.4	-1.53	-0.368	-0.512	0.68	0.681	-0.58	-1	-0.177	-0.422	0.037	0.073	0.023	0	0.774851	2.54	0.22	-6.37	0.985	-0.3205	0.2833	0.056786	0.595	0.722	0.890435	0.566231	0.854751	0.808731	25.4	0.993327	0.98659	3.56312	0.998629	0.706548	4.37	7.934	1	13.2422
3w9f_A	I317F	Q9HBA0	I331F	TRPV4	3.1422	-0.537494	4.876	0	-0.22	-0.98	-0.86	-1.541	-1.67	0.97	0.066	-0.85	0	0.799	0.948	0.002	0.999	0.774	3.4e-05	0.988129	2.42	0.28	-3.73	0.89	-0.4545	0.2651	0.062806	0.4	0.754	0.823539	1.452	0.793997	0.796116	25.8	0.974012	0.95977	2.92417	0.20029	0.706548	3.23	4.073	1	9.2575
3w9f_A	R301W	Q9HBA0	R315W	TRPV4	3.39455	-0.336426	2.065	0	0.15	0.25	0.39	-0.334	-0.418	1.05	-0.19	-0.33	-3	0.043	0.148	0.016	1	0.899	1,00E-06	0.999999	1.995	-0.59	-3.21	0.922	0.0457	0.4434	0.193171	0.651	0.709	0.896048	1.15417	0.820109	0.761222	28.9	0.999156	0.97712	4.34389	0.000127159	0.706548	2.43	4.415	1	12.0415
3w9f_A	R255H	Q9HBA0	R269H	TRPV4	0.420332	-0.472716	0.279	0.2	0.19	0.3	0.1	-1.212	-0.955	-2	-0.18	-1.12	0	0.224	0.898	0.122	0.999	0.963	4,00E-06	1	0.455	-2.5	0.64	0.778	0.2217	0.694	0.073842	0.573	0.748	0.944867	1.21354	0.803563	0.239394	24.1	0.998363	0.778	2.9242	0.999992	0.615465	4.92	3.079	0.545	17.0872
3w9f_A	R302C	Q9HBA0	R316C	TRPV4	0.570463	0.0341355	-0.858	0.05	0.54	-0.29	-0.42	-0.055	-0.2	0.12	0.076	-0.83	-3	-0.347	-0.564	0.037	1	0.944	4.4e-05	1	1.67	-0.57	-2.55	0.836	-0.2496	0.396	0.147568	0.623	0.734	0.876658	1.39446	0.818727	0.724695	27.6	0.999012	0.9667	4.0633	0.00179071	0.706548	3.46	3.029	1	13.0325
3w9f_A	R255C	Q9HBA0	R269C	TRPV4	0.866862	-0.463768	-0.879	0.13	0.76	0.11	0.06	-0.613	-0.428	0.2	-0.07	-0.93	-3	-0.065	-0.231	0.055	1	0.983	4,00E-06	1	-0.095	-2.46	-0.96	0.804	0.187	0.6138	0.147862	0.638	0.804	0.948464	1.38343	0.848475	0.281938	24.5	0.992819	0.62512	2.73623	0.239247	0.615465	4.92	1.026	0.535	12.2315
3w9f_A	E264K	Q9HBA0	E278K	TRPV4	-0.207521	-0.131717	-1.629	0.19	0.2	-0.8	-0.63	-0.402	-0.245	0.07	-0.01	-0.97	1	-0.353	-0.332	0.786	0.965	0.242	0	1	0.41	-2.5	0.28	0.82	0.1391	0.6545	0.064066	0.578	0.422	0.897202	0.660252	0.807038	0.21181	22.6	0.997546	0.935	2.8649	0.999992	0.615465	4.92	1.58	0.78	17.0872
3w9f_A	E169K	Q9HBA0	E183K	TRPV4	0.302114	0.0749052	-0.842	0.15	0.01	-0.98	-0.86	0.108	0.326	0.26	-0.24	-0.58	1	-0.03	0.21	0.633	0.031	0.036	0	0.999987	1.895	-2.5	-0.93	0.859	-0.0842	0.5598	0.228192	0.517	0.443	0.923164	0.490182	0.827854	0.27718	22.5	0.996765	0.97414	2.04369	0.999969	0.706298	3.69	5.672	1	14.4177
3w9f_A	K183R	Q9HBA0	K197R	TRPV4	-0.662841	-0.253194	-0.749	0	0.18	0.26	0.26	-1.097	-0.729	0.85	-0.29	-0.6	2	0.234	0.224	0.015	0.994	0.798	0	1	1.895	-2.91	-2.79	0.89	1.0347	0.8462	0.19592	0.925	0.693	0.972959	0.990685	0.693845	0.73199	26.9	0.998893	0.97343	5.47181	0.981221	0.706548	4.51	7.667	1	12.9815
3w9f_A	R218C	Q9HBA0	R232C	TRPV4	0.242361	-0.504515	-0.991	0.01	0.48	0.03	0.03	-0.874	-0.964	0.74	-0.22	-0.5	-3	-0.173	-0.403	0.019	1	0.913	1,00E-06	1	2.35	-2.51	-1.5	0.888	0.2257	0.6215	0.173129	0.681	0.583	0.945114	1.27784	0.6691	0.414018	24.9	0.998877	0.80069	2.86062	2.95767e-05	0.706548	2.56	1.369	0.954	11.25
3w9f_A	R302H	Q9HBA0	R316H	TRPV4	0.95178	-0.123672	0.129	0.05	0.06	0.22	-0.04	-1.407	-1.377	0.33	0.253	-1.14	0	-0.254	-1.061	0.087	1	0.882	4.4e-05	1	1.32	-0.56	-1.74	0.694	-0.1581	0.4254	0.097858	0.479	0.621	0.866469	1.30109	0.77243	0.413478	26	0.999447	0.94927	4.76651	0.999733	0.706548	4.37	4.444	1	16.4881
3w9f_A	K262E	Q9HBA0	K276E	TRPV4	0.61399	-0.0538626	0.601	0.27	-0.06	0.21	-0.26	-0.164	0.189	1.4	-0.06	-0.15	1	0.064	0.742	0.09	0.378	0.049	4.9e-05	0.999562	1.675	-2.48	-1.4	0.877	-0.5361	0.4651	0.091572	0.584	0.444	0.874819	0.583565	0.745314	0.359992	23.4	0.994724	0.98252	1.71194	0.0679872	0.615465	3.75	5.666	1	11.1
3w9f_A	R257P	Q9HBA0	R271P	TRPV4	5.88041	-0.875081	32.891	0.04	1.83	-1.45	-1.55	-0.905	-1.144	0.31	0.052	-0.86	-2	-0.48	-0.007	0.208	0.999	0.9	0	1	1.935	-2.6	-1.63	0.809	0.5485	0.7798	0.138317	0.604	0.464	0.934459	1.19461	0.821979	0.49495	24.2	0.997866	0.85142	4.08642	0.999992	0.615465	4.92	0.934	0.52	17.0872
3w9f_A	G256V	Q9HBA0	G270V	TRPV4	15.9735	-0.52714	1.733	0	0.25	-0.02	0.37	0.166	0.61	5.45	-0.45	-0.68	-3	0.336	0.82	0	1	1	0	1	3.52	-3.77	-8.05	0.987	1.0657	0.9261	0.543971	0.921	0.628	0.973101	1.35726	0.889361	0.859989	24.9	0.997909	0.99198	7.48449	0.999992	0.615465	4.92	7.562	1	17.0872
3w9f_A	R172Q	Q9HBA0	R186Q	TRPV4	1.74429	-0.953414	1.919	0.52	0.75	-0.88	-0.41	-1.619	-1.626	0.46	0.256	-0.72	1	-0.671	-0.97	0.206	0.932	0.033	0.019724	0.991857	1.795	-2.54	-0.48	0.81	-0.4493	0.4586	0.201946	0.485	0.291	0.922954	0.5069	0.666454	0.251076	22.2	0.992835	0.78934	1.94647	0.237783	0.706298	3.69	0.608	0.997	14.4177
3w9f_A	V328F	Q9HBA0	V342F	TRPV4	8.00199	-0.414871	1.988	0	0.67	-1.19	-1.32	-1.27	-1.483	0.25	-0.13	-1.21	-1	0.456	-0.093	0.001	0.997	0.683	6.7e-05	1	3.09	0.24	-4.29	0.771	0.1971	0.4389	0.104205	0.442	0.607	0.900004	1.29973	0.815528	0.805665	25.3	0.996363	0.97991	5.86556	0.957599	0.706548	4.9	3.886	1	17.4692
3w9f_A	L185F	Q9HBA0	L199F	TRPV4	1.44401	-0.754821	0.167	0.01	1	-1.39	-1.31	-1.862	-2.058	1.22	0.251	-1.43	0	0.251	-0.427	0.016	1	0.968	3.3e-05	1	1.895	-2.81	-2.96	0.777	0.7305	0.803	0.255535	0.7725	0.394	0.957452	1.2257	0.69548	0.737757	25.35	0.998729	0.898215	4.27053	0.000560217	0.706548	2.61	2.866	1	10.1801
3w9f_A	A203S	Q9HBA0	A217S	TRPV4	0.714148	-0.469841	4.105	0.19	1.52	-2.57	-2.11	-2.29	-2.47	3.14	0.467	-1.14	1	0.111	-0.543	0.144	0.989	0.86	0	1	2.005	-2.79	-1.71	0.525	-0.0169	0.4167	NA	0.736	NA	0.939729	1.02646	0.66411	0.440603	22.6	0.997765	0.96584	4.98318	0.99991	0.706548	4.51	5.736	1	16.1842
3w9f_A	Q225H	Q9HBA0	Q239H	TRPV4	1.21279	-0.732573	1.526	0.03	0.37	0.46	-0.2	-1.253	-1.017	0.14	-0.09	-1.09	0	0.088	0.144	0.192	0.992	0.922	0	1	1.185	-0.14	-3.39	0.719	-0.6765	0.2458	0.0297845	0.3825	0.663	0.851045	1.12844	0.790594	0.47849	23.15	0.992734	0.95523	3.16719	0.872334	0.706548	4.92	3.086	1	10.7055
3w9f_A	F259L	Q9HBA0	F273L	TRPV4	0.17956	-0.205012	1.186	0.01	0.51	0.05	0.1	-0.576	-0.384	0.09	0.137	-0.8	0	-0.445	-0.362	0.008	0.987	0.821	1,00E-06	1	3.525	-3.47	-5.37	0.814	0.969633	0.896533	0.416667	0.906	0.602	0.96418	0.455636	0.796134	0.846366	29.8667	0.99874	0.985587	7.34441	0.363978	0.615465	4.32	6.151	1	10.4064
3w9f_A	T281A	Q9HBA0	T295A	TRPV4	2.35942	-0.511254	1.532	0	1.96	1.23	0.78	-0.992	-0.451	4.19	0.15	-1.48	0	-0.486	-0.246	0.01	0.981	0.462	2,00E-06	1	2.56	-0.5	-4.73	0.913	-0.2001	0.3828	0.059883	0.688	0.576	0.870421	0.670062	0.69418	0.804578	25.4	0.998257	0.99534	5.22384	0.905274	0.615465	4.37	7.59	1	12.8729
3w9f_A	I317T	Q9HBA0	I331T	TRPV4	1.98029	-1.58906	3.713	0	0.82	-2.33	-2.01	-2.06	-2.213	2.22	0.667	-1.64	-1	-0.175	-2.331	0.002	0.988	0.773	3.4e-05	1	2.765	0.32	-3.84	0.864	-0.3597	0.3352	0.054708	0.388	0.595	0.867036	1.28758	0.855291	0.796445	26.2	0.99725	0.95844	4.96232	0.998629	0.706548	4.37	6.039	1	13.2422
3w9f_A	R302S	Q9HBA0	R316S	TRPV4	1.11561	-0.493131	0.979	0.2	0.66	-0.83	-0.32	-0.4	-0.538	2.27	0.57	-0.92	-1	-0.42	0.03	0.611	0.991	0.613	4.4e-05	0.999999	0.42	-0.5	-0.48	0.757	-0.4225	0.3206	0.074973	0.371	0.566	0.767899	1.13496	0.763962	0.266507	23.5	0.962226	0.94502	2.5473	0.00179071	0.706548	3.46	3.029	1	13.0325
3w9f_A	R301Q	Q9HBA0	R315Q	TRPV4	0.217558	-0.657709	2.892	0.08	0.42	-0.65	-0.23	-0.469	-0.482	0.41	0.238	-0.63	1	-0.248	0.065	0.645	0.993	0.433	1,00E-06	1	0.955	-0.56	-0.49	0.764	-0.4064	0.3764	0.05401	0.24	0.457	0.791991	0.946427	0.700038	0.275106	22.8	0.995925	0.96095	3.0675	0.999733	0.706548	4.37	3.756	1	16.4881
3w9f_A	Y267S	Q9HBA0	Y281S	TRPV4	4.30996	-1.78012	5.647	0.48	1.41	-2.21	-2.16	-2.21	-2.378	1.21	0.511	-1.38	-2	-0.542	-2.618	0.542	0.993	0.595	0	1	0.895	-0.52	-0.38	0.851	-0.4295	0.3944	0.094798	0.362	0.424	0.841987	1.14122	0.798421	0.225656	26.2	0.936795	0.98592	3.54874	0.997222	0.615465	4.92	7.186	1	13.7187
3w9f_A	R223L	Q9HBA0	R237L	TRPV4	-0.980079	0.0983789	-0.65	0	0.32	0.62	0.49	-0.085	0.16	3.27	-0.39	-0.14	-2	-0.032	0.023	0.005	0.984	0.713	0	1	0.195	-0.5	-4.38	0.928	-0.6428	0.2684	0.130436	0.5	0.611	0.849487	0.959919	0.729783	0.8038	23.8	0.998422	0.901	2.70961	0.999618	0.732398	4.51	1.265	0.847	16.1842
3w2s_A	L861Q	P00533	L861Q	EGFR	2.39424	-0.863793	2.818	0	0.89	-1.21	-0.53	-0.928	-0.972	0.79	-0.18	-1.35	-2	-0.225	-0.494	0.001	0.999	0.973	0	0.999999	0.62	-1.59	-5.29	0.936	0.2428	0.5714	0.350934	0.864	0.603	0.963167	1.3103	0.905746	0.89736	26.8	0.99441	0.9807	4.5433	1	0.740787	5.82	7.98	1	15.0046
3w2s_A	L858R	P00533	L858R	EGFR	3.513	-1.8258	3.045	0	1.8	-1.99	-1.63	-0.853	-0.959	3.02	1.453	-1.97	-2	-0.25	-0.612	0.001	1	0.999	0.000117	0.999999	3.65	-2.83	-5.2	0.994	0.9872	0.8806	0.698259	0.961	0.895	0.993456	1.76521	0.925136	0.936038	27.8	0.998136	0.98142	11.7571	1	0.740787	5.71	7.96	1	14.8112
3w2s_A	G719C	P00533	G719C	EGFR	-0.271052	-1.32829	-1.672	0	-0.01	0.02	0.24	-0.814	-0.48	1.05	-0.63	-1.03	-3	0.049	0.197	0	1	1	0	1	3.995	-1.23	-7.58	0.973	0.7397	0.7565	0.561499	0.879	0.932	0.959393	1.50075	0.869996	0.935701	28.1	0.997311	0.97663	12.5187	1	0.562547	5.83	9.905	1	18.672
3w2s_A	G719S	P00533	G719S	EGFR	-0.833618	-0.888269	-0.21	0	-0.26	-1.35	-0.99	-0.643	-0.45	4.54	-0.54	-1.29	0	-0.002	0.316	0.003	1	0.999	0	1	3.245	-1.16	-5.06	0.94	0.7688	0.7642	0.505963	0.853	0.947	0.941955	1.42499	0.844363	0.915731	26.8	0.997947	0.97363	12.9096	1	0.562547	5.83	9.905	1	18.672
3w2s_A	T790M	P00533	T790M	EGFR	-0.682308	0.808733	-2.657	0	0.19	1	0.24	0.06	0.466	3.13	-1.57	-0.46	-1	0.172	0.869	0	1	1	0	1	-0.025	0.24	-5.29	0.81	-0.4669	0.3166	0.065097	0.529	0.912	0.897506	1.48208	0.768533	0.871226	25	0.999367	0.94063	6.91908	1	0.653281	5.92	4.946	1	18.8719
3w2s_A	G719R	P00533	G719R	EGFR	-0.17424	-0.466546	-2.69	0	0.6	-0.7	-0.46	-0.327	-0.031	1.46	-0.73	-0.58	-2	0.45	-0.079	0.002	1	0.995	0	1	3.72	-1.2	-6.74	0.98	0.8206	0.7769	0.609112	0.877	0.947	0.960015	1.59014	0.886423	0.932401	27.4	0.999068	0.97757	13.4052	1	0.562547	5.83	9.905	1	18.672
3w2s_A	G719A	P00533	G719A	EGFR	0.170845	-0.890052	-0.959	0	0.35	-0.41	-0.68	-0.198	0.137	0.45	-0.14	-0.82	0	0.07	0.299	0.005	1	0.995	0	1	3.045	-1.17	-5.06	0.968	0.5691	0.6988	0.393043	0.824	0.938	0.948827	1.43958	0.845559	0.91155	24.3	0.997566	0.98253	9.68255	1	0.562547	5.5	9.905	1	17.9478
3w2s_A	L747S	P00533	L747S	EGFR	3.29893	-2.51321	6.259	0	1.41	-4.05	-2.26	-2.169	-2.549	0.96	1.356	-2.1	-2	-0.677	-3.016	0.001	1	1	0	0.99994	2.405	-0.29	-5.16	0.963	0.1199	0.5081	0.30422	0.843	0.792	0.9404	1.71815	0.903914	0.898817	25	0.998766	0.99058	7.28506	1	0.653281	5.45	7.932	1	14.3314
3w2s_A	A750P	P00533	A750P	EGFR	-0.524429	-0.270966	0.131	0.02	-0.23	0.2	0.37	-0.252	0.117	1.25	-0.14	-0.06	-1	-0.043	0.08	0.242	0.995	0.912	0	1	1.345	-1.68	-2.31	0.725	0.1292	0.6154	0.130821	0.619	0.479	0.874969	1.64898	0.866553	0.724745	23.8	0.997187	0.99356	6.59399	1	0.653281	5.45	8.024	1	17.8402
3w2s_A	D761Y	P00533	D761Y	EGFR	-0.404531	-0.0769435	-1.321	0	0.48	-0.13	0.77	-0.109	-0.062	1.26	0.334	0.09	-3	0.057	0.033	0.001	1	0.999	0	1	1.64	-1.66	-7.88	0.931	0.3052	0.6047	0.302079	0.766	0.521	0.964754	1.61726	0.833656	0.893067	32	0.995461	0.99554	7.65825	1	0.653281	5.45	9.892	1	17.8402
3w2s_A	S768I	P00533	S768I	EGFR	2.86843	-0.157331	-2.494	0	1.08	1.39	0.53	0.383	0.691	1.05	0.047	-0.23	-2	0.236	0.932	0.049	1	0.999	0	1	1.885	-1.7	-4.84	0.861	0.4535	0.698	0.285966	0.765	0.567	0.916445	1.58912	0.785254	0.888235	29	0.996318	0.98684	10.5717	1	0.653281	5.85	9.963	1	18.7267
3w2s_A	V834L	P00533	V834L	EGFR	0.800319	-1.03987	2.331	0	0.88	0.24	0.23	-0.902	-0.58	0.84	0.211	-1.41	1	-0.053	0.104	0.006	0.997	0.984	0	1	1.57	-1.99	-2.65	0.851	0.5176	0.7222	0.270665	0.818	0.776	0.965621	1.43642	0.791669	0.840363	29.1	0.997911	0.99079	8.97536	1	0.653281	5.82	9.955	1	18.6604
3w2s_A	L858M	P00533	L858M	EGFR	-0.650363	-0.510205	-0.036	0	0.9	-0.98	-0.81	-0.806	-1.05	1.15	0.183	-1.08	2	0.099	0.3	0.009	1	0.999	0.000117	0.999931	1.835	-2.68	-1.66	0.8	0.7228	0.8053	0.370608	0.802	0.806	0.937171	1.42582	0.89462	0.685444	24.8	0.996588	0.93782	5.51802	1	0.740787	3.91	2.25	1	10.6001
3w2s_A	L861R	P00533	L861R	EGFR	2.03445	-0.364358	2.877	0	0.61	-0.41	-0.12	-0.308	-0.267	1.53	0.152	-1.16	-2	-0.104	-0.203	0.024	1	0.996	0	0.999999	0.93	-1.61	-5.3	0.951	0.2779	0.591	0.371563	0.891	0.696	0.97663	1.74495	0.925159	0.89853	27	0.997401	0.98181	4.959	1	0.740787	5.82	7.98	1	15.0046
3w2s_A	G719D	P00533	G719D	EGFR	0.155453	-0.860849	0.634	0	0.19	-1.46	-1.59	0.249	0.453	2.63	-0.64	-1.06	-1	0.023	0.557	0.002	1	0.999	0	1	3.54	-1.17	-5.9	0.957	0.5739	0.7015	0.41993	0.864	0.935	0.953013	1.65296	0.889963	0.932302	24.6	0.998117	0.97987	9.86307	1	0.562547	5.5	9.905	1	17.9478
3w2s_A	P733L	P00533	P733L	EGFR	3.51514	-0.275266	2.223	0	1.13	0.44	0.32	-0.387	-0.091	-3.2	-0.5	-0.85	-3	0.136	0.312	0.003	1	0.993	1,00E-06	1	0.63	-1.61	-8.77	0.877	0.4193	0.6719	0.303938	0.784	0.431	0.939585	1.46832	0.819974	0.891372	26.5	0.998657	0.99806	7.94945	1	0.653281	5.56	7.817	1	18.0753
3w2s_A	E734K	P00533	E734K	EGFR	-0.63031	-0.0156252	-0.55	0	0.19	-0.58	-0.29	0.28	0.391	0.86	0.554	-0.54	1	-0.087	-0.425	0.051	0.997	0.96	0	1	0.97	0.05	-3.26	0.792	-0.4231	0.245	0.084967	0.517	0.523	0.867229	1.54489	0.839705	0.817442	34	0.998784	0.99879	5.17281	1	0.653281	5.56	9.888	1	18.0753
3w2s_A	G735S	P00533	G735S	EGFR	1.68794	-0.301504	1.788	0.01	0.63	-3.84	-4.11	-0.648	-1.164	1.87	0.381	-0.91	0	-0.084	-1.442	0.039	1	0.999	1,00E-06	1	1.71	-0.34	-5.26	0.774	-0.209	0.4061	0.154138	0.565	0.553	0.860482	1.44905	0.825879	0.896944	34	0.998715	0.99879	7.99045	1	0.653281	5.56	9.888	1	18.0753
3w2s_A	V742A	P00533	V742A	EGFR	2.59252	-2.62902	6.407	0	3.39	-2.66	-2.71	-2.087	-2.514	3.28	1.112	-1.67	0	-0.273	-1.598	0.018	1	0.989	0	0.999999	2.74	-2.55	-3.5	0.935	0.868	0.8356	0.446514	0.902	0.798	0.948682	1.60275	0.846582	0.894382	25.6	0.998795	0.99336	9.77764	1	0.653281	5.67	7.932	1	14.73
3w2s_A	K745R	P00533	K745R	EGFR	0.487552	-0.98339	-1.883	0	-0.26	-0.21	-0.16	-0.55	-0.199	0.52	-0.89	-0.5	2	-0.013	0.087	0.003	1	0.999	0	0.999975	2.89	-1.99	-2.63	0.974	0.877	0.8198	0.309792	0.895	0.781	0.985163	1.31052	0.834327	0.898354	28.6	0.999123	0.99591	12.9666	1	0.653281	5.67	9.223	1	14.73
3w2s_A	P753S	P00533	P753S	EGFR	1.75183	-0.227636	1.526	0.03	0.13	-0.26	0.1	-0.281	-0.1	0.77	-0.24	-1.23	-1	-0.007	0.012	0.126	0.949	0.748	0	1	0.715	-1.5	-6.58	0.526	-0.0528	0.4119	0.106073	0.512	0.316	0.792101	1.28445	0.854774	0.856108	23.3	0.998026	0.98527	3.56216	1	0.653281	5.45	6.071	1	17.8402
3w2s_A	D761N	P00533	D761N	EGFR	-0.0537656	0.354907	-1.167	0.01	0.08	-0.39	-0.4	-0.593	-0.369	0.66	0.002	-0.36	1	-0.024	0.269	0.004	0.999	0.94	0	1	0.37	-1.58	-4.38	0.805	0.1924	0.4922	0.26452	0.53	0.479	0.827233	1.43187	0.831391	0.850045	32	0.999088	0.99476	5.14771	1	0.653281	5.45	9.892	1	17.8402
3w2s_A	H773R	P00533	H773R	EGFR	1.62132	-1.1576	0.739	0	1.13	-1.43	-1.13	-1.593	-1.728	2.77	0.847	-0.88	0	0.08	-0.286	0.012	0.792	0.496	0	0.999999	1.9	-0.01	-6.03	0.876	-0.5636	0.2526	0.043267	0.594	0.893	0.923074	0.968503	0.822469	0.887014	24.1	0.995261	0.98391	4.50491	1	0.653281	5.85	9.289	1	15.0565
3w2s_A	L861P	P00533	L861P	EGFR	2.95575	-1.35991	13.425	0	2.81	-1.29	-0.78	-0.621	-0.741	0.63	-0.14	-1.34	-3	-0.661	-0.29	0.001	1	0.999	0	1	1.415	-1.66	-6.19	0.962	0.3667	0.6408	0.411769	0.918	0.672	0.985486	1.84831	0.931727	0.900116	27.1	0.99921	0.97813	6.77394	1	0.740787	5.82	7.98	1	15.0046
3w2s_A	V843I	P00533	V843I	EGFR	-0.929416	0.393123	-0.888	0.02	0.49	-0.6	-0.68	-0.948	-0.731	2.75	-0.76	-0.68	3	-0.069	-0.846	0.098	0.995	0.901	0	1	0.41	0.44	-0.89	0.64	-0.7365	0.2109	0.050481	0.247	NA	0.872317	1.14377	0.836617	0.527608	28	0.998423	0.98912	6.22934	1	0.653281	5.82	9.955	1	18.6604
3w2s_A	E746K	P00533	E746K	EGFR	-0.168372	-0.446553	-1.143	0	0.33	-0.15	-0.39	-0.767	-0.392	3.87	0.385	-0.3	1	0.004	-0.046	0.009	0.73	0.276	2,00E-06	0.999928	0.61	0.15	-0.76	0.771	-0.8546	0.1233	0.037459	0.271	0.505	0.743943	1.53509	0.893101	0.515682	26.7	0.998588	0.99624	3.89104	1	0.653281	5.67	9.892	1	18.3264
3w2s_A	S752Y	P00533	S752Y	EGFR	-0.467423	-0.22751	0.179	0	1.11	0.82	0.77	-0.592	-0.391	0.03	0.471	0.31	-2	-0.075	0.074	0.01	1	0.994	0	0.999985	2.21	-1.73	-4.38	0.637	0.4627	0.686	0.283324	0.703	0.588	0.86525	1.65249	0.86912	0.889207	23.3	0.994806	0.98815	6.08532	1	0.653281	4.57	6.082	1	13.0423
3w2s_A	G810S	P00533	G810S	EGFR	-0.0455057	0.288754	-0.07	0.01	0.24	-2.18	-1.22	-1.196	-1.377	3.57	0.381	-1.54	0	0.184	0.696	0.127	0.996	0.983	0	1	-0.36	0.25	-4.9	0.725	-0.5445	0.2428	0.028725	0.409	0.374	0.807777	1.44905	0.734271	0.842602	32	0.998134	0.98229	5.16664	1	0.653281	5.92	9.959	1	18.8719
3w2s_A	G810D	P00533	G810D	EGFR	-2.3219	-0.067827	0.074	0	0.73	-2.1	-1.6	-1.008	-1.184	4.89	0.447	-1.36	-1	0.028	0.759	0.089	0.995	0.95	0	1	0.665	0.18	-5.85	0.835	-0.5985	0.2584	0.033655	0.495	0.419	0.879321	1.66393	0.807746	0.851805	27.1	0.997084	0.98244	5.7093	1	0.653281	5.92	9.963	1	18.8719
3w2s_A	L858Q	P00533	L858Q	EGFR	2.81355	-2.01385	3.909	0	2.11	-1.93	-1.13	-1.314	-1.513	0.02	0.797	-2.08	-2	-0.609	-1.935	0.002	1	0.999	0.000117	0.999999	3.355	-2.82	-5.15	0.987	1.0366	0.8973	0.719381	0.965	0.888	0.991422	1.48736	0.903069	0.933026	27.5	0.996298	0.9803	13.3573	1	0.740787	5.71	7.96	1	14.8112
3w2s_A	E749Q	P00533	E749Q	EGFR	0.168991	0.0377204	-0.258	0	0.01	-0.85	-0.06	0.066	0.204	1.84	0.836	0.33	2	0.107	0.356	0.008	0.975	0.748	0	1	0.87	-1.72	-2.58	0.759	0.1581	0.5405	0.164832	0.63	0.497	0.908017	1.42876	0.78576	0.774217	27.9	0.998451	0.9958	6.65916	1	0.653281	5.45	9.892	1	17.8402
3w2s_A	R831H	P00533	R831H	EGFR	1.99611	-0.163506	3.121	0.09	-0.23	0.1	-0.14	-1.777	-1.538	1.44	0.202	-1.29	0	0.153	-0.286	0.262	0.792	0.189	0	0.999997	1.175	-1.7	-2.66	0.641	-0.4299	0.3623	0.06731	0.564	NA	0.906848	1.62118	0.746319	0.533623	23.7	0.996465	0.96289	2.99683	1	0.653281	4.94	5.758	1	13.7102
3w2f_A	S99P	P00387	S128P	CYB5R3	-0.769656	-1.14781	-0.341	0	1.3	-1.43	-1.98	-0.027	-0.108	2.88	1.478	-0.91	-1	-0.113	0.1	0.002	1	0.999	8.5e-05	1	5.12	-2.77	-4.5	0.974	1.07	0.9222	0.522722	0.9	0.958	0.996756	NA	0.696159	0.758793	31	0.99835	0.91536	10.6128	0.999962	0.722319	3.92	4.846	1	12.598
3w2f_A	R29Q	P00387	R58Q	CYB5R3	1.23228	-1.53612	2.15	0	1.2	-1.98	-1.05	-1.275	-1.581	-1.5	0.78	-1.86	1	-0.329	-0.993	0.076	0.998	0.838	0.000699	0.999998	3.27	-1.97	-3.25	0.805	0.6056	0.7442	0.487806	0.766	NA	0.941436	NA	0.574023	0.480963	32	0.999225	0.9425	4.91704	1	0.706548	1.21	4.822	1	8.7052
3w2f_A	L120P	P00387	L149P	CYB5R3	4.68787	-1.87031	29.335	0	4.34	-4.31	-4.01	-0.889	-1.547	1.83	1.195	-1.95	-3	-0.391	-0.707	0.001	0.956	0.934	1,00E-06	1	4.26	-3.57	-6.53	0.983	1.1204	0.9293	0.694995	0.961	0.959	0.999401	NA	0.698236	0.479636	35	0.922114	0.98332	9.94393	1	0.706548	3.92	9.297	1	12.598
3w2f_A	V77M	P00387	V106M	CYB5R3	2.6696	-0.470149	-0.821	0.11	1.37	-2.07	-2.07	-0.374	-0.65	4.92	0.256	-1.34	1	0.466	-0.156	0.089	0.997	0.834	0.001235	1	1.885	-1.96	-1.7	0.876	0.3031	0.5868	0.167096	0.717	NA	0.867663	NA	0.767058	0.27342	24.9	0.997716	0.96358	3.9426	1	0.706548	2.65	7.883	1	10.0498
3w2f_A	C175R	P00387	C204R	CYB5R3	10.0532	-1.81228	3.164	0	2.63	-1.61	-1.55	-1.807	-1.6	6.39	0.576	-0.93	-3	0.348	-0.403	0.162	0.995	0.967	0	1	2.995	-2.16	-7.29	0.982	0.5569	0.7724	0.339943	0.748	0.904	0.993894	NA	0.820728	0.496443	32	0.996451	0.97671	6.01551	0.999875	0.706548	1.48	9.251	1	5.8702
3w2f_A	L44P	P00387	L73P	CYB5R3	6.55225	-1.59873	60.819	0	4.43	-3.37	-3.18	-1.5	-2.032	6.93	1.609	-2.14	-3	-0.08	-1.484	0	1	1	0.000147	1	4.315	-2.43	-6.7	0.98	1.0454	0.904	0.633106	0.905	0.954	0.998267	NA	0.683679	0.488529	34	0.998688	0.9866	10.4972	1	0.706548	3.32	9.037	1	11.5327
3w2f_A	C175Y	P00387	C204Y	CYB5R3	9.64277	-0.742236	0.06	0	0.29	-1.22	-1.05	-1.268	-1.295	2.83	-0.85	-0.67	-2	0.833	-0.101	0.587	0.67	0.4	0	1	2.995	-2.15	-6.29	0.928	0.7198	0.7463	0.161267	0.772	0.809	0.988208	NA	0.831963	0.473202	26.9	0.997196	0.97404	4.91825	1	0.706548	2.67	7.845	1	10.8125
3w2f_A	G263D	P00387	G292D	CYB5R3	4.69374	-0.920567	4.998	0.01	1.72	-3.22	-3.24	-1.141	-1.55	2.32	-0.09	-0.76	-1	-0.15	-1.415	0.028	0.818	0.448	0.000164	0.999333	3.335	-4.07	-5.19	0.886	0.9851	0.9278	0.424857	0.83	0.804	0.992619	NA	0.627013	0.47035	29.5	0.998107	0.88407	4.55562	0.99997	0.706548	1.96	4.911	1	5.3104
3w2f_A	D211G	P00387	D240G	CYB5R3	-0.197111	-0.894647	-1.853	0	1.3	-0.26	-0.3	-0.824	-0.735	1.07	0.17	-0.63	-1	-0.604	-1.13	0.002	1	0.999	0	1	3.15	-3.56	-6.69	0.937	1.0965	0.9183	0.485938	0.952	NA	0.997209	NA	0.636152	0.504894	33	0.998593	0.97647	9.03983	1	0.706548	4.13	8.011	1	12.9542
3w2f_A	A150P	P00387	A179P	CYB5R3	2.74831	-2.0971	51.767	0	3.48	-4.13	-4.16	-0.543	-1.152	1.93	0.346	-0.8	-1	0.23	-0.546	0.003	1	0.999	1,00E-05	1	4.52	-4.54	-4.84	0.966	0.9577	0.9678	0.537397	0.727	NA	0.994411	NA	0.713017	0.814453	28	0.996117	0.98039	6.07707	0.999747	0.732398	0.424	7.865	1	5.7496
3w2f_A	V224M	P00387	V253M	CYB5R3	0.27243	-0.922946	-0.677	0.02	0.97	-1.16	-1.21	-0.569	-0.697	5.71	0.419	-0.89	1	0.323	0.618	0.079	0.995	0.898	4,00E-06	0.999941	3.11	-3	-2.56	0.521	0.9431	0.8727	0.261435	0.854	NA	0.986905	NA	0.684762	0.581308	27.4	0.998898	0.81546	7.53246	0.999999	0.706548	4.62	4.497	1	16.5577
3vev_A	G261R	P35557-2	G262R	GCK	12.5197	-0.487189	6.887	0	1.85	-2.59	-3.41	-1.137	-1.377	-4.7	-0.34	-0.54	-2	0.705	-0.482	0.01	1	0.9935	0	1	NA	-4.95	-7.61	0.964	1.0959	0.9547	0.80288	0.9135	0.944	0.969998	2.41357	0.827348	NA	27.15	0.999248	0.982635	7.80552	1	0.517182	5.23	7.826	1	18.3902
3vev_A	L30P	P35557-2	L31P	GCK	5.23538	-1.5806	12.526	0	3.58	-4.41	-4.14	-1.813	-2.546	-1.2	0.192	-2.09	-3	-0.429	-1.531	0.001	1	0.999	0	1	NA	-6.26	-6.54	0.978	0.9906	0.9893	0.811183	0.986	0.917	0.995557	2.76036	0.737272	NA	26.7	0.998938	0.99173	12.4409	1	0.554377	5.26	9.294	1	15.1544
3vev_A	S383L	P35557-2	S384L	GCK	5.78597	-0.162253	-1.498	0.02	-0.17	1.99	1.49	-0.778	0.111	5.52	-0.57	0.07	-2	0.373	0.858	0.004	0.709	0.215	0.003113	0.99557	NA	-4.79	-3.04	0.901	1.0418	0.9407	0.702842	0.831	0.949	0.968386	1.30711	0.645914	NA	24.4	0.997829	0.93087	3.99176	1	0.652421	4.31	2.428	0.991	15.3243
3vev_A	E40K	P35557	E40K	GCK	-1.92566	-0.676383	0.724	0	0.92	-1.41	-2.76	-2.703	-1.715	2.47	0.946	-0.96	1	-0.023	-0.178	0.046	1	1	0	1	2.945	-5.56	-2.95	0.971	1.0663	0.9814	0.736322	0.967	0.863	0.998212	NA	0.786812	0.927806	24.6	0.999301	0.98209	11.0733	1	0.554377	5.08	7.879	1	18.4495
3vev_A	D124N	P35557	D124N	GCK	-0.788043	-0.472942	-2.052	0.05	0.34	0.68	0.57	-0.865	-0.436	0.01	-0.02	-1.07	1	0.006	0.4	0.025	1	0.949	0	1	1.9	-5.2	-4.54	0.735	1.1075	0.9631	0.602761	0.817	0.942	0.994656	NA	0.799171	0.927757	24.5	0.999199	0.99216	7.9781	1	0.497415	4.95	7.905	1	18.1718
3vev_A	T228M	P35557	T228M	GCK	-1.15485	-0.674474	-1.414	0	0.73	0.33	0.06	-0.164	0.01	3.16	-0.01	-0.2	-1	0.466	0.736	0.008	1	0.924	0	1	3.945	-5.77	-5.81	0.955	1.0026	0.9878	0.8073	0.966	0.978	0.989283	NA	0.826609	0.966544	26.3	0.999134	0.97782	13.9649	1	0.446893	5.33	9.942	1	18.6184
3vev_A	G299R	P35557	G299R	GCK	12.6702	-0.508841	12.915	0	0.28	-1.94	-2.2	-1.297	-1.252	0.65	-0.41	-1.01	-2	1.236	0.172	0.001	0.999	0.967	0	1	3.615	-6.36	-7.4	0.991	0.9545	0.9917	0.958393	0.985	0.997	0.992122	NA	0.775753	0.968658	26.5	0.999319	0.96703	11.762	1	0.59774	4.77	7.766	1	17.3954
3vev_A	S131P	P35557	S131P	GCK	3.69826	-1.32104	2.557	0.01	1.6	-1	-1.02	-0.166	-0.145	0.61	-0.2	-1.17	-1	-0.138	-0.248	0.014	1	0.997	0	1	2.12	-4.89	-2.96	0.933	1.1045	0.9549	0.311858	0.93	0.86	0.988078	NA	0.836027	0.948026	24.1	0.998916	0.98288	6.5347	1	0.497415	4.95	5.131	1	14.5941
3vev_A	V455M	P35557	V455M	GCK	-1.24718	-0.315048	1.315	0	0.49	-0.11	0.17	-0.46	-0.291	0.12	-0.52	-1.02	1	0.406	0.533	0.001	0.229	0.117	0	1	2.33	-4.34	-2.53	0.67	1.0823	0.9393	0.475402	0.853	0.941	0.968365	NA	0.67713	0.864374	23.9	0.997742	0.9853	5.93619	1	0.635344	5.75	5.699	1	19.5415
3vev_A	M210K	P35557	M210K	GCK	2.38502	-1.81943	5.466	0	2.04	-1.54	-1.65	-0.659	-0.376	-3.5	0.967	-1.79	-1	-0.079	-0.425	0.001	1	0.999	0	1	3.395	-4.97	-5.8	0.937	1.0988	0.9683	0.395705	0.979	0.97	0.994034	NA	0.815862	0.978908	27.1	0.988426	0.96844	12.7478	1	0.554377	5.96	9.325	1	16.1219
3vev_A	A456V	P35557	A456V	GCK	0.574677	0.203738	-2.471	0.01	0.79	-1.46	-1.69	-0.551	-0.545	2.76	-0.47	-0.38	0	0.449	0.064	0.031	0.741	0.285	0	1	2.59	-4.19	-2.98	0.748	1.0449	0.9341	0.669219	0.883	0.917	0.983964	NA	0.658395	0.871267	24.4	0.999118	0.99344	7.6425	1	0.635344	5.75	9.382	1	19.5415
3vev_A	Y214C	P35557	Y214C	GCK	0.481568	-0.627352	-0.686	0.05	0.91	-0.19	-0.37	-0.504	-0.268	0.48	-0.27	-1.3	-2	-0.47	-0.358	0.009	1	0.999	0	0.999999	-0.065	-5.29	-0.36	0.953	1.1383	0.951	0.072793	0.706	0.844	0.984326	NA	0.797368	0.446534	22.9	0.998513	0.86859	4.26551	1	0.57788	6.17	3.512	1	16.4957
3vev_A	A378T	P35557	A378T	GCK	1.38049	-1.18664	-0.839	0	1.54	-3.32	-3.21	-1.73	-2.034	1.35	-0.1	-1.1	0	0.209	-1.512	0.002	0.992	0.568	1,00E-06	1	3.695	-5.58	-2.58	0.931	1.045	0.9837	0.818001	0.922	0.976	0.975033	NA	0.803855	0.933298	26.3	0.99886	0.94139	6.71774	1	0.652421	5.2	3.265	0.997	18.3317
3vev_A	A378V	P35557	A378V	GCK	2.97542	-1.0311	-3.524	0	0.39	-1.03	-1.14	-0.362	-0.214	2.38	-0.3	-0.4	0	0.433	0.533	0.002	0.99	0.665	1,00E-06	1	3.695	-5.59	-3.4	0.939	1.045	0.9837	0.840994	0.967	0.965	0.979337	NA	0.819278	0.949354	32	0.999169	0.97532	9.43349	1	0.652421	5.2	8.056	1	18.3317
3vev_A	R397L	P35557	R397L	GCK	1.44068	-0.443039	-1.058	0	0.62	-1.12	-1.33	-0.203	-0.512	2.48	-0.21	-0.67	-2	-0.307	0.204	0.022	0.998	0.968	3,00E-06	1	2.585	-4.18	-5.19	0.71	1.0861	0.9453	0.792542	0.925	0.891	0.964698	NA	0.716142	0.870487	24	0.998279	0.98257	7.90873	1	0.652421	5.59	6.098	1	19.1972
3vev_A	G264S	P35557	G264S	GCK	3.45428	-0.675866	3.314	0.01	1.75	-2.09	-4.11	-0.48	-0.658	0.29	-0.25	-0.9	0	-0.055	-1.362	0.022	0.838	0.344	0	1	1.93	-4.04	-5.19	0.555	1.0397	0.9183	0.603647	0.847	0.806	0.955703	NA	0.659516	0.898624	23.5	0.997645	0.96648	5.48837	1	0.517182	5.34	6.058	1	18.6257
3vev_A	R403G	P35557	R403G	GCK	1.33675	-0.994534	1.339	0.06	0.45	0.47	0.19	-0.222	0.075	2.22	-0.01	-1.1	-2	-0.231	-0.176	0.263	0.143	0.094	0.002016	0.987541	1.77	-4.04	-2.37	0.574	0.6455	0.816	0.147924	0.556	0.583	0.911747	NA	0.599462	0.725744	22.8	0.993653	0.92115	2.59934	1	0.652421	4.46	2.618	1	15.1509
3vev_A	S375F	P35557	S375F	GCK	9.55349	0.622997	-2.049	0	-0.26	0.59	0.19	-0.699	-0.411	1.33	-0.72	-0.93	-2	0.816	-0.06	0	1	1	0	1	3.075	-4.17	-5.42	0.936	1.101	0.9512	0.894794	0.969	0.767	0.98674	NA	0.898897	0.900777	31	0.997824	0.98651	12.3179	1	0.652421	5.2	9.91	1	18.3317
3vev_A	R392L	P35557	R392L	GCK	0.131477	-0.186337	-0.952	0.04	0.52	0.7	0.39	0.149	0.274	1.62	-0.5	-0.48	-2	-0.222	0.151	0.052	0.018	0.012	3.7e-05	0.999999	1.97	-4.12	-4.44	0.429	0.6555	0.8316	0.17193	0.568	0.885	0.961654	NA	0.727501	0.867434	23.3	0.995072	0.90137	2.6407	1	0.652421	5.59	1.976	1	19.1972
3vev_A	A449T	P35557	A449T	GCK	2.64428	-1.47016	-0.936	0	1.22	-2.81	-2.43	-1.526	-1.736	3.24	-0.46	-1.36	0	0.563	-0.336	0	1	0.999	2,00E-06	1	3.58	-5.83	-3.38	0.922	1.0318	0.9881	0.742049	0.89	0.974	0.992073	NA	0.570835	0.939181	24	0.999323	0.97514	8.73516	1	0.635344	5.83	7.436	1	19.726
3vev_A	G147D	P35557	G147D	GCK	4.44418	-0.909615	3.286	0	2.33	-1.8	-2.02	-2.258	-2.326	3.93	0.083	-1.49	-1	1.067	1.175	0	1	1	0	1	4.01	-7.34	-6.99	0.891	0.9107	0.9957	0.901151	0.982	0.94	0.988101	NA	0.954016	0.987211	25.9	0.998655	0.98668	14.1127	1	0.615755	5.05	7.905	1	18.3919
3vev_A	K414E	P35557	K414E	GCK	1.03771	-0.542273	2.169	0	0.9	0.09	0.07	0.045	0.439	0.66	-0.83	-1.06	1	-0.309	0.482	0.003	0.999	0.997	7,00E-06	1	1.11	-4.57	-3.57	0.829	1.0668	0.9191	0.52438	0.928	0.855	0.984097	NA	0.819145	0.81931	26.1	0.998794	0.98788	5.33303	1	0.652421	5.57	6.24	1	15.3896
3vev_A	F423Y	P35557	F423Y	GCK	2.60444	-0.179805	1.244	0	0.45	-0.9	-0.54	-0.741	-0.603	2.36	-0.11	-1.46	3	0.037	-0.054	0.002	0.998	0.985	0	1	1.845	-4.02	-1	0.794	1.0191	0.8988	0.697983	0.801	0.886	0.963635	NA	0.769682	0.533678	24	0.995007	0.97953	4.6176	1	0.685219	5.83	5.649	1	15.8682
3vev_A	G170V	P35557	G170V	GCK	5.49723	-1.08289	1.647	0	2.29	0.32	-2.64	-0.027	0.28	3.41	0.635	0.04	-3	0.654	1.439	0	1	1	0	1	3.715	-5.62	-7.48	0.996	1.0286	0.9867	0.811719	0.992	0.952	0.993501	NA	0.907925	0.985004	25.8	0.998336	0.95865	13.127	1	0.554377	5.69	7.905	1	19.4249
3vev_A	A176G	P35557	A176G	GCK	2.0655	-1.07815	3.11	0	1.8	-1.15	-1.17	-1.418	-1.608	1.62	0.524	-1.57	0	-0.193	-0.494	0.001	0.999	0.994	0	1	1.695	-4.9	-3.04	0.723	1.1122	0.9585	0.329547	0.785	0.741	0.98074	NA	0.73933	0.890134	23.7	0.998054	0.92856	5.66042	1	0.554377	5.69	5.021	1	19.4249
3vev_A	S340G	P35557	S340G	GCK	1.06142	-0.875118	0.759	0.06	0.33	0.39	-0.15	-0.72	-0.49	0.47	-0.41	-1.44	0	-0.108	0.254	0.157	0.009	0.004	0.000165	0.999973	1.48	-4.05	-2.47	0.679	0.406	0.7853	0.609302	0.598	0.602	0.911845	NA	0.761787	0.805429	23.5	0.990146	0.91585	2.40503	1	0.59774	4.76	6.116	1	8.6773
3vev_A	I348F	P35557	I348F	GCK	15.9269	-0.415158	5.575	0	0.62	-1.1	-1.15	-1.654	-1.816	0.08	-0.36	-1.9	0	0.317	0.485	0.012	0.998	0.824	0.000133	0.999997	2.34	-4.03	-2.63	0.855	1.008	0.903	0.791667	0.83	0.606	0.9715	NA	0.773589	0.8374	25.7	0.988839	0.96084	5.3959	1	0.652421	5.2	4.12	1	14.7254
3vev_A	R36P	P35557	R36P	GCK	3.15461	-0.859475	6.652	0	2.07	-2.14	-2.25	-0.716	-1.13	4.02	-0.24	-0.69	-2	-0.607	-0.495	0.008	1	0.999	5,00E-06	1	3.075	-4.91	-4.92	0.877	1.1002	0.9678	0.43656	0.968	0.788	0.998677	NA	0.600776	0.960638	23.6	0.997744	0.98239	9.56364	1	0.554377	5.08	5.033	0.998	18.4495
3vev_A	R377H	P35557	R377H	GCK	2.69646	-1.20213	4.251	0	1.18	-0.87	-0.96	-2.096	-2.251	0.38	-0.21	-1.37	0	-0.095	-1.211	0.016	1	1	0	1	3.665	-6.28	-4.58	0.987	0.9513	0.9919	0.92279	0.981	0.998	0.991665	NA	0.870704	0.968607	34	0.999439	0.9685	11.9376	1	0.652421	5.2	6.104	1	18.3317
3vev_A	A379E	P35557	A379E	GCK	7.80312	-1.44291	7.404	0	1.55	-3.05	-3.17	-2.489	-2.824	2.27	-0.41	-1.19	-1	0.642	-1.003	0.001	0.979	0.747	0	1	3.975	-5.86	-4.59	0.849	0.9798	0.9897	0.915678	0.985	0.985	0.986669	NA	0.803478	0.96734	34	0.994941	0.95764	11.4521	1	0.652421	5.2	8.018	1	18.3317
3vev_A	M381R	P35557	M381R	GCK	4.48114	-1.26747	1.7	0.01	2.01	-2.29	-1.67	-1.863	-1.654	4.71	0.733	-1.53	-1	-0.355	-0.876	0	0.997	0.937	0	1	2.175	-4.09	-3.83	0.922	1.0491	0.9188	0.795514	0.963	0.902	0.986712	NA	0.814544	0.936668	27.5	0.985892	0.97545	6.86332	1	0.652421	5.2	7.396	1	14.7254
3vev_A	G385R	P35557	G385R	GCK	22.9392	-0.899725	0.422	0	0.36	-1.89	-1.81	-1.112	-0.925	0.46	-0.41	-1	-2	0.945	0.436	0.001	1	1	0	1	3.8	-4.25	-5.13	0.966	1.0885	0.9687	0.81417	0.962	0.976	0.976041	NA	0.899796	0.939492	24.85	0.99895	0.957405	10.5129	1	0.652421	5.46	4.064	0.997	18.9126
3vev_A	L386P	P35557	L386P	GCK	7.4736	-3.48645	12.152	0.02	4.34	-4.41	-4.41	-1.281	-1.964	9.72	1.29	-1.82	-3	-0.394	-1.449	0.001	1	1	0	1	3.37	-4.42	-4.86	0.847	1.1028	0.9565	0.934044	0.984	0.887	0.986281	NA	0.846547	0.938381	27.5	0.998617	0.99372	11.2292	1	0.652421	5.46	9.239	1	15.1993
3vev_A	A387E	P35557	A387E	GCK	16.2338	-1.5459	10.389	0	2.13	-3.05	-3.17	-2.727	-3.064	0.14	-0.49	-1.44	-1	0.418	-0.622	0.002	1	0.999	6,00E-06	1	3.375	-4.69	-4.12	0.844	1.0862	0.9717	0.870064	0.958	0.935	0.987331	NA	0.811779	0.947901	27.6	0.995317	0.9934	14.9943	1	0.652421	5.46	9.901	1	18.9126
3vev_A	A387V	P35557	A387V	GCK	4.68665	-0.619	-2.308	0.03	0.23	-1.03	-1.14	-0.783	-0.672	1.59	-0.29	-0.89	0	0.509	-0.305	0.118	1	0.991	6,00E-06	1	1.945	-4.67	-3.43	0.728	1.0841	0.9422	0.63709	0.871	0.941	0.982621	NA	0.788908	0.87816	27.1	0.999236	0.99304	8.65405	1	0.652421	5.46	9.901	1	18.9126
3vev_A	I390N	P35557	I390N	GCK	3.51654	-3.24899	6.916	0	3.94	-2.63	-2.58	-3.14	-3.269	4.65	0.385	-1.72	-3	-0.692	-3.071	0.002	0.999	0.944	0.000557	1	2.945	-4.08	-4.98	0.961	1.0829	0.9375	0.788062	0.925	0.772	0.988787	NA	0.887663	0.932026	28.7	0.993733	0.9942	10.3405	1	0.652421	5.59	9.239	1	15.433
3vev_A	I390T	P35557	I390T	GCK	4.31115	-2.60176	6.214	0	3.37	-2.49	-2.25	-3.425	-3.603	5.41	0.234	-1.77	-1	-0.532	-3.958	0.048	0.953	0.768	0.000557	1	2.14	-4.03	-2.6	0.914	1.0327	0.9157	0.676828	0.878	0.731	0.990501	NA	0.895043	0.86632	23.2	0.997692	0.99375	6.22226	1	0.652421	5.59	9.239	1	15.433
3vev_A	L430P	P35557	L430P	GCK	5.58977	-3.00129	10.94	0	3.11	-3.82	-3.68	-1.455	-2.155	3.68	0.093	-2.24	-3	-0.587	-1.184	0	1	0.999	0	1	3.715	-4.65	-6.21	0.95	1.0856	0.9711	0.883639	0.986	0.922	0.995405	NA	0.735476	0.948646	27.4	0.998969	0.98215	14.1886	1	0.685219	5.83	8.786	1	15.8682
3vev_A	I436N	P35557	I436N	GCK	3.9429	-3.2675	6.497	0	3.32	-3	-3.06	-2.212	-2.372	5.15	0.547	-2.49	-3	-0.3	-1.753	0.003	1	0.999	0	1	3.485	-4.41	-5.49	0.947	1.1016	0.9592	0.845409	0.957	0.944	0.984014	NA	0.798079	0.937872	33	0.994214	0.9825	13.2058	1	0.685219	5.83	8.786	1	15.8682
3vev_A	G44D	P35557	G44D	GCK	24.1223	-0.250692	9.878	0	1.02	-1.91	-2.2	-2.661	-3.272	5.55	-0.34	-1.31	-1	0.31	-0.882	0	1	1	0	1	3.43	-5.57	-6.61	0.987	1.042	0.9843	0.730092	0.995	0.975	0.994502	NA	0.765997	0.983493	24.9	0.998715	0.98209	12.0791	1	0.554377	5.08	7.879	1	18.4495
3vev_A	R447G	P35557	R447G	GCK	3.7796	-1.97439	4.602	0	2.4	-1.42	-3.35	-2.111	-2.293	3.58	-0.2	-2.06	-2	-1.506	-1.166	0.002	1	0.993	3.1e-05	0.999999	3.085	-4.74	-3.98	0.854	1.0784	0.9551	0.591872	0.827	0.694	0.962249	NA	0.595924	0.904709	25.2	0.99855	0.80321	4.26803	0.999672	0.635344	3.89	1.166	0.952	14.8971
3vev_A	S453L	P35557	S453L	GCK	4.28564	1.27825	-6.141	0.02	0.58	1.7	1.13	-0.147	0.597	6.22	-0.53	-0.63	-2	0.347	1.565	0.004	1	0.99	0	1	2.045	-4.73	-2.17	0.825	1.0971	0.9468	0.716859	0.821	0.94	0.991181	NA	0.742061	0.710208	25.6	0.99911	0.98236	7.50031	1	0.635344	5.83	9.428	1	19.7259
3vev_A	T49N	P35557	T49N	GCK	0.68932	-0.733655	1.692	0	0.81	-0.09	-0.16	-1.213	-0.986	3.57	-0.59	-0.75	0	-0.189	-0.191	0.003	1	0.999	2.3e-05	1	2.07	-5.37	-2.61	0.662	1.0983	0.9717	0.279774	0.691	0.355	0.977697	NA	0.681119	0.878222	24.6	0.994035	0.98236	8.41931	0.999999	0.497415	5.08	8.029	1	18.4495
3vev_A	P59S	P35557	P59S	GCK	4.02102	-1.3907	4.453	0	1.67	-0.1	0.46	-2.911	-2.308	2.72	0.281	-2.06	-1	-0.385	-0.9	0.049	1	0.999	0	1	3.465	-5.31	-7.17	0.972	1.0636	0.9809	0.516467	0.956	0.83	0.982301	NA	0.813639	0.981806	24.9	0.999319	0.99007	13.7366	1	0.497415	5.08	9.968	1	18.4495
3vev_A	G72R	P35557	G72R	GCK	3.08849	-0.393475	2.925	0	1.74	-0.42	-2.48	-0.737	-0.388	7.16	-0.38	-0.68	-2	0.104	0.052	0	1	1	0	1	4.175	-6.52	-7.79	0.975	0.9474	0.9921	0.858603	0.994	0.993	0.97391	NA	0.912123	0.98496	24.5	0.999349	0.956555	12.9815	1	0.554377	4.67	7.897	1	17.556
3vev_A	R85W	P35557	R85W	GCK	-0.336417	-0.134659	1.713	0	0.04	0.32	0.33	-0.541	-0.547	2.59	-0.58	-0.57	-3	0.425	0.729	0	1	1	0	1	4.105	-6.56	-7.45	0.985	1.0162	0.9905	0.820147	0.943	0.897	0.980342	NA	0.91167	0.980179	26.2	0.998988	0.78234	4.75669	0.0704751	0.554377	-1.98	3.063	1	16.8797
3vev_A	Y108D	P35557	Y108D	GCK	4.63755	-2.81478	8.194	0	3.44	-2.79	-3.16	-3.455	-3.038	2.51	0.339	-1.77	-3	-0.684	-2.429	0	1	0.999	0	1	3.055	-5.25	-8.86	0.911	1.0971	0.9687	0.820015	0.967	0.799	0.985333	NA	0.842153	0.934788	25.7	0.993291	0.97463	9.61805	1	0.497415	4.67	9.315	1	14.0926
3vev_A	F150S	P35557	F150S	GCK	6.88323	-3.27373	10.821	0	3.51	-3.57	-2.94	-2.703	-3.014	5.82	1.027	-1.48	-2	-0.36	-2.45	0	1	1	0	1	4.16	-6.65	-7.99	0.987	0.939	0.9932	0.871343	0.983	0.985	0.963802	NA	0.921132	0.984338	29.5	0.998904	0.99674	13.6943	1	0.615755	5.22	9.246	1	15.0759
3vev_A	P153S	P35557	P153S	GCK	3.24169	-1.26628	4.593	0	1.87	-0.01	-0.5	-2.559	-2.068	5.74	0.35	-1.17	-1	0.074	-0.144	0	1	0.999	0	1	3.46	-7.28	-7.99	0.97	0.9267	0.9951	0.794617	0.973	0.947	0.990968	NA	0.896337	0.979621	27.3	0.999248	0.99664	15.1906	1	0.615755	5.22	9.917	1	18.759
3vev_A	R155G	P35557	R155G	GCK	2.27796	-1.83381	2.043	0.01	1.9	0.37	0.19	-2.071	-0.929	0.21	-0.02	-1.67	-2	-0.973	-0.386	0.125	0.999	0.998	0	0.999983	2.205	-4.84	-3.93	0.826	1.036	0.9525	0.325882	0.794	0.56	0.943991	NA	0.870271	0.908425	22.5	0.998332	0.83069	2.63082	0.315725	0.615755	-0.921	0.52	0.27	15.7054
3vev_A	G178R	P35557	G178R	GCK	3.11939	-0.768588	2.567	0	1.67	-1.69	-2.26	-0.51	-0.639	2.23	-0.38	-0.31	-2	0.054	-1.323	0.001	1	1	0	1	3.5	-5.41	-7.34	0.965	1.0768	0.9806	0.583783	0.979	0.994	0.990528	NA	0.875217	0.979734	31	0.999419	0.974235	12.872	1	0.554377	5.83	7.905	1	19.7478
3vev_A	V181A	P35557	V181A	GCK	2.33504	-2.5857	5.685	0	2.34	-0.69	-0.88	-1.435	-1.302	2.98	0.218	-1.84	0	-0.376	-0.316	0.001	0.142	0.358	0.000236	0.999795	2.795	-5.46	-3.91	0.892	1.0746	0.9741	0.693975	0.869	0.947	0.979438	NA	0.434558	0.944838	25.7	0.997989	0.97987	4.8839	1	0.554377	5.83	9.325	1	15.8881
3vev_A	A188V	P35557	A188V	GCK	0.981591	-1.34892	-1.287	0	0.79	-1.03	-1.14	-0.718	-0.601	0.42	-0.35	-0.73	0	0.518	-0.328	0.001	1	0.995	0	1	2.805	-5.06	-3.85	0.968	1.0946	0.9742	0.651565	0.93	0.951	0.993213	NA	0.833165	0.941721	24.1	0.999343	0.95487	11.0009	1	0.554377	5.83	10.003	1	19.7478
3vev_A	I19M	P35557	I19M	GCK	0.554676	-0.469055	1.264	0.04	0.76	-0.77	-0.48	-0.837	-0.826	-0.9	-0.5	-1.37	1	0.063	0.962	0.122	1	0.999	2,00E-06	0.999984	1.695	-4.88	-0.53	0.741	1.0873	0.9567	0.134848	0.696	0.636	0.946662	NA	0.695275	0.566178	26.1	0.994161	0.90989	6.23403	0.999921	0.497415	5.26	2.842	1	18.8512
3vev_A	E196G	P35557	E196G	GCK	0.615588	-0.228297	0.004	0.06	0.79	0.59	0.73	-0.636	-0.316	1.74	0.989	-1.07	-2	-0.187	0.202	0.041	1	0.995	0	1	1.265	-5.29	-3.82	0.753	1.116	0.965	0.189285	0.86	0.581	0.960065	NA	0.827775	0.88613	24.8	0.999312	0.94242	5.42453	1	0.497415	5.96	6.276	1	16.1219
3vev_A	M202V	P35557	M202V	GCK	1.6989	0.012962	2.196	0.98	0.96	0.73	0.63	-1.42	-0.741	2.04	-0.52	-1.58	1	-0.222	0.417	0.888	0.997	0.988	0	0.999999	-0.55	-5.13	1.08	0.501	0.7923	0.9057	0.105704	0.596	0.659	0.921401	NA	0.720945	0.412649	16.67	0.94804	0.86894	2.83859	1	0.497415	5.96	4.254	1	16.1219
3vev_A	M202T	P35557	M202T	GCK	3.72459	-1.99118	4.747	0	2.32	-2.13	-1.75	-1.925	-1.82	3.57	0.22	-2.04	-1	-0.27	-1.776	0.003	0.999	1	0	1	1.77	-5.4	-2.27	0.899	1.1254	0.961	0.337235	0.917	0.907	0.980663	NA	0.850907	0.802977	25.6	0.994251	0.96971	7.04391	1	0.554377	5.96	9.325	1	16.1219
3vev_A	D205E	P35557	D205E	GCK	0.191828	-0.454692	-2.586	0	0.85	0.54	1.25	-0.216	0.319	0.55	-0.35	-0.51	2	0.37	0.98	0	1	0.994	0	0.999998	4.17	-6.42	-3.91	0.976	1.0279	0.9905	0.824268	0.941	0.979	0.986985	NA	0.866586	0.983568	23.1	0.997864	0.90195	7.54152	0.999979	0.554377	4.18	2.597	1	9.8709
3vev_A	V253G	P35557	V253G	GCK	5.65001	-3.69287	10.712	0.02	3.96	-3.2	-2.57	-2.448	-3.002	-7.6	0.811	-2.04	-3	-0.526	-1.599	0	0.984	0.772	0	1	3.215	-5.22	-6.56	0.587	1.0922	0.9633	0.882802	0.978	0.925	0.982459	NA	0.641635	0.95427	27.5	0.997412	0.99474	8.16917	1	0.517182	5.23	9.228	1	14.7691
3vev_A	M210I	P35557	M210I	GCK	3.53251	-1.10626	3.409	0	0.78	-0.41	-0.58	0.12	0.576	1.88	-0.2	-1.49	1	-0.046	0.771	0.01	0.994	0.988	0	1	2.845	-4.87	-3.78	0.9	1.101	0.964	0.320654	0.94	0.906	0.969006	NA	0.769387	0.934918	25	0.997693	0.961893	11.2735	1	0.554377	5.96	7.905	1	20.0324
3vev_A	C220R	P35557	C220R	GCK	20.4012	-1.80489	10.939	0	2.49	-2.18	-2.12	-1.257	-1.138	7.13	1.404	-1.24	-3	-0.27	-1.246	0.011	0.073	0.072	0	1	3.56	-4.21	-11.31	0.96	1.0149	0.9094	0.628976	0.84	0.813	0.991039	NA	0.767318	0.906243	25.6	0.992705	0.95777	5.13569	1	0.57788	6.17	7.313	1	16.4957
3vev_A	C220Y	P35557	C220Y	GCK	28.0876	-2.09001	4.649	0	1.23	-1.48	-1.54	-1.07	-1.19	4.48	-0.05	-1.07	-2	0.702	-0.261	0	0.998	0.973	0	1	3.56	-4.23	-10.41	0.97	1.0844	0.9653	0.458958	0.841	0.733	0.997684	NA	0.775836	0.910995	24.9	0.998062	0.94918	14.1956	1	0.57788	6.17	6.081	1	20.4898
3vev_A	E221K	P35557	E221K	GCK	-0.232081	-0.937137	-0.377	0	0.45	0.77	0.36	-1.407	-0.87	4.4	0.948	-0.97	1	0.483	0.884	0.204	1	0.998	0	1	1.21	-4.01	-3.61	0.933	0.8006	0.8954	0.108562	0.789	0.834	0.983012	NA	0.733989	0.750067	23.3	0.999214	0.96133	6.67797	1	0.57788	6.17	7.905	1	20.4898
3vev_A	V226M	P35557	V226M	GCK	2.0588	-0.827091	0.326	0	1.24	-2.07	-1.78	-0.72	-1.03	9.69	-0.12	-0.54	1	0.381	-0.804	0.002	1	0.999	0	1	3.41	-4.86	-2.4	0.971	1.0992	0.9678	0.242254	0.789	0.858	0.988796	NA	0.775797	0.893268	23.4	0.999059	0.93991	10.7596	1	0.57788	6.17	7.905	1	20.4898
3vev_A	V226A	P35557	V226A	GCK	2.58563	-2.07783	5.371	0.17	3.22	-2.66	-2.85	-1.869	-2.276	-5.9	0.472	-1.03	0	-0.347	-1.851	0.144	0.999	0.998	0	1	2.26	-4.85	-2.37	0.922	1.0901	0.9498	0.134323	0.822	0.746	0.990237	NA	0.765771	0.863943	22.6	0.998837	0.97161	6.94761	1	0.57788	6.17	9.325	1	16.4957
3vev_A	A232T	P35557	A232T	GCK	1.84093	-1.11906	0.001	0.05	0.86	-1.75	-1.78	-1.839	-1.827	1.47	-0.28	-1.09	0	-0.058	-0.544	0.026	0.191	0.02	0	1	2.675	-4.37	-3.37	0.612	1.0026	0.8992	0.330336	0.823	0.914	0.960973	NA	0.663312	0.919085	23.9	0.998404	0.95287	4.03016	1	0.446893	5.33	6.128	1	18.6184
3vev_A	M235T	P35557	M235T	GCK	2.36216	-2.11365	5.205	0	1.63	-1.46	-1.32	-1.712	-1.781	5.53	0.038	-1.76	-1	-0.405	-0.743	0.002	0.754	0.676	0	1	3.475	-4.14	-5.75	0.955	1.087	0.9371	0.631822	0.969	0.915	0.985893	NA	0.751794	0.93109	26.3	0.993815	0.97608	7.99638	1	0.517182	5.33	9.269	1	14.9572
3vev_A	L25R	P35557	L25R	GCK	2.02869	-0.85252	1.573	0	1.34	-2.82	-2.5	-1.218	-1.287	0.18	1.064	-1.93	-2	0.067	-0.449	0	1	1	0.001891	1	3.595	-5.08	-5.35	0.926	1.0834	0.9746	0.676382	0.933	0.541	0.977356	NA	0.625893	0.966232	25.4	0.99771	0.99237	12.0233	1	0.554377	5.26	9.294	1	15.1544
3vev_A	M251T	P35557	M251T	GCK	3.95337	-2.19963	5.253	0	1.53	-2.13	-2.09	-1.859	-2.028	1.55	-0.03	-1.52	-1	-0.475	-1.386	0.017	0.995	0.986	0	1	2.875	-4.26	-5.42	0.984	1.0939	0.9434	0.810136	0.958	0.964	0.968789	NA	0.824866	0.914621	26.6	0.993282	0.98423	8.98415	1	0.517182	5.33	9.269	1	14.9572
3vev_A	V253A	P35557	V253A	GCK	3.60518	-2.50373	6.14	0.06	3.1	-2.66	-2.71	-1.992	-2.411	4.41	0.935	-1.8	0	-0.266	-1.447	0.001	0.046	0.091	0	1	2.52	-5.18	-3.74	0.946	1.1157	0.9563	0.866135	0.944	0.941	0.956798	NA	0.752755	0.952674	24.4	0.991612	0.99424	4.31952	1	0.517182	5.23	9.228	1	14.7691
3vev_A	N254H	P35557	N254H	GCK	4.78559	-0.459219	2.555	0	0.73	-0.05	0.04	0.151	0.278	1.61	-0.16	-1.62	1	0.391	0.641	0.001	1	0.976	0	1	3.87	-5.33	-4.69	0.987	1.0479	0.9817	0.942246	0.952	0.973	0.991018	NA	0.774059	0.964422	25.1	0.996523	0.99284	10.7106	1	0.517182	5.23	7.937	1	14.7691
3vev_A	E256D	P35557	E256D	GCK	0.221686	-0.950854	1.022	0	0.29	-1	-1.22	-1.291	-1.285	8.73	0.47	-1	2	-0.348	-0.897	0.004	0.986	0.648	0	0.99999	3.96	-5.09	-2.83	0.976	1.094	0.9679	0.848537	0.916	0.982	0.946421	NA	0.74348	0.964681	23.1	0.997721	0.939955	2.59443	1	0.517182	2.41	1.354	1	11.4968
3vev_A	F260S	P35557	F260S	GCK	5.91081	-3.12504	9.179	0	3.62	-3.33	-2.54	-3.143	-3.51	1.94	0.541	-1.53	-2	-1.062	-3.407	0	1	0.998	0	1	3.645	-4.46	-7.15	0.993	1.0987	0.9623	0.914171	0.994	0.854	0.972345	NA	0.700637	0.955974	32	0.998779	0.98644	12.1509	1	0.517182	5.23	9.228	1	14.7691
3vev_A	S263P	P35557	S263P	GCK	2.30807	-0.407919	13.575	0	1.88	0.64	-0.1	-0.428	-0.117	0.56	0.064	0.09	-1	-0.084	0.06	0.011	0.186	0.056	0.127245	0.949592	1.475	-4.77	-1.73	0.47	0.5821	0.8496	0.401217	0.689	0.794	0.911387	NA	0.424132	0.621386	22.7	0.99327	0.7475	1.26955	1	0.517182	-0.0428	0.326	0.795	10.465
3vev_A	L271P	P35557	L271P	GCK	4.56375	-2.35193	14.871	0.02	1.55	-3.25	-0.59	-1.218	-1.797	3.61	-0.03	-2.28	-3	-0.484	-1.175	0.004	1	0.989	0	1	2.08	-4.71	-0.58	0.829	1.0938	0.9357	0.83911	0.748	0.665	0.932578	NA	0.741043	0.51463	23.4	0.998995	0.93731	4.70892	1	0.517182	5.5	5.241	1	15.2627
3vev_A	D278V	P35557	D278V	GCK	0.233571	-0.205599	-5.553	0	-0.27	0.48	0.19	0.803	1.221	0.47	-0.15	-0.09	-3	-0.264	0.394	0	0.904	0.601	0	1	3.955	-4.75	-8.41	0.981	1.0943	0.9664	0.844847	0.961	0.946	0.973122	NA	0.58278	0.966338	29.2	0.993772	0.98534	9.06192	1	0.446893	5.5	7.937	1	15.2627
3vev_A	R303W	P35557	R303W	GCK	5.18183	-0.574419	2.477	0	0.91	0.81	1.39	-1.374	-0.902	0.23	-0.41	-1.27	-3	0.625	1.577	0	1	0.996	2.6e-05	0.999999	3.91	-5.3	-7.43	0.984	1.024	0.9827	0.874274	0.971	0.983	0.990772	NA	0.82523	0.963923	31	0.999174	0.9016	8.80071	1	0.59774	3.78	3.129	1	13.6137
3vev_A	L306P	P35557	L306P	GCK	7.46511	-3.17482	10.997	0	4	-4.41	-4.41	-1.269	-1.952	6.67	1.134	-1.94	-3	-0.423	-1.43	0	0.999	0.955	1,00E-06	1	3.805	-5.03	-6.47	0.951	1.0619	0.978	0.887222	0.995	0.894	0.98993	NA	0.780644	0.950589	26.8	0.998802	0.98159	9.59145	1	0.59774	4.77	9.159	1	13.9601
3vev_A	L315H	P35557	L315H	GCK	8.31261	-2.55276	8.084	0	0.8	-0.82	-0.98	-2.805	-2.708	2.37	0.768	-2.84	-3	-0.174	-1.009	0	0.997	0.84	0.000243	0.999996	3.545	-4.73	-6.39	0.982	1.1006	0.9614	0.926065	0.964	0.937	0.98932	NA	0.670905	0.947309	27.2	0.98509	0.98272	7.3795	1	0.59774	4.77	9.159	1	13.9601
3vev_A	F316Y	P35557	F316Y	GCK	1.56922	-0.554583	0.874	0.01	0.43	-1.09	-0.29	-0.778	-0.676	0.52	0.313	-1.54	3	-0.066	-0.306	0.006	0.011	0.022	2,00E-06	0.999999	3.91	-4.29	-2.76	0.549	1.0413	0.9499	0.946958	0.844	0.881	0.96107	NA	0.721084	0.952573	31	0.97758	0.9436	3.54345	1	0.59774	3.59	7.33	1	10.4012
3vev_A	G318W	P35557	G318W	GCK	5.6235	-0.419308	18.074	0	1.45	-2.17	-4.02	-1.47	-1.8	1.49	0.059	-0.56	-2	0.366	0.33	0	1	0.969	5,00E-06	1	3.57	-4.99	-7.35	0.839	1.0887	0.9703	0.955491	0.9	0.877	0.941765	NA	0.709478	0.951069	26.3	0.991692	0.97305	4.96121	1	0.59774	3.89	7.765	1	12.4925
3vev_A	L324P	P35557	L324P	GCK	4.05306	-3.42767	10.859	0	3.18	-2.29	-2.29	-1.65	-2.125	1.55	0.286	-2.12	-3	-0.376	-1.034	0.001	0.997	0.969	0.002137	1	3.88	-5.65	-6.38	0.953	1.0763	0.9824	0.935613	0.883	0.963	0.970538	NA	0.825329	0.954792	32	0.997157	0.97514	4.75567	1	0.59774	3.58	9.159	1	10.3503
3vev_A	E339K	P35557	E339K	GCK	1.78757	-0.955044	1.626	0	0.94	-1.89	-1.4	-1.033	-1.111	1.24	0.956	-1.7	1	0.068	0.19	0.003	0.996	0.927	6,00E-06	1	3.07	-4.24	-3.63	0.977	1.106	0.9555	0.934042	0.963	0.938	0.963279	NA	0.844508	0.908464	27.3	0.999274	0.97474	9.59842	1	0.59774	4.77	7.743	1	17.3954
3vev_A	C371F	P35557	C371F	GCK	7.70903	-2.08329	0.489	0	0.48	-1.4	-1.77	-1.149	-1.341	0.87	-0.29	-1.26	-2	0.782	-0.826	0.001	1	0.999	0	1	3.755	-4.29	-10.09	0.94	1.1024	0.9608	0.81342	0.931	0.969	0.980887	NA	0.891473	0.944593	33	0.993347	0.96637	8.4493	1	0.652421	5.2	4.932	1	18.3317
3vev_A	V182M	P35557	V182M	GCK	0.146065	-1.51991	-0.772	0	1.27	-0.61	-0.7	-0.895	-0.847	0.2	-0.37	-1.25	1	0.291	0.373	0.003	1	0.999	0	1	3.96	-5.21	-2.75	0.945	1.0677	0.9802	0.499681	0.937	NA	0.980487	NA	0.768068	0.966425	23.6	0.999125	0.92388	12.6032	1	0.554377	5.83	7.905	1	19.7478
3vev_A	T206P	P35557	T206P	GCK	-1.43259	-1.48506	5.094	0	1.69	-1.34	-1.2	0.847	0.808	0.04	0.208	-1.19	-1	-0.075	0.577	0.001	1	0.999	0	1	4.135	-6.09	-5.86	0.966	1.0051	0.9882	0.790283	0.991	0.992	0.997006	NA	0.786499	0.9868	26.7	0.99687	0.95963	14.006	1	0.554377	5.96	8.017	1	16.1219
3vev_A	E236K	P35557	E236K	GCK	6.44304	-0.787168	4.359	0.04	0.67	-1.99	-1.66	-2.477	-2.701	1.02	0.109	-0.97	1	-0.011	-0.479	0	0.919	0.516	0	1	3.21	-4.55	-3.87	0.978	1.0743	0.9742	0.894246	0.974	0.973	0.992241	NA	0.781423	0.960711	33	0.999348	0.97051	10.6679	1	0.517182	5.23	7.826	1	18.3902
3vev_A	E256K	P35557	E256K	GCK	-1.42916	-0.82821	1.059	0	0.49	-1.28	-1.23	-0.625	-0.582	1.66	1.295	-0.97	1	0.247	0.588	0.002	1	0.986	0	1	3.96	-5.13	-3.73	0.986	1.0315	0.9831	0.916802	0.977	0.984	0.986438	NA	0.805371	0.967463	25.3	0.999222	0.98349	12.6504	1	0.517182	5.23	7.826	1	18.3902
3vev_A	G178E	P35557	G178E	GCK	3.54598	-1.09622	3.474	0	1.87	-2.06	-3.34	-0.747	-0.949	2.16	-0.35	-0.52	-2	0.041	-1.142	0.01	1	1	0	1	3.15	-5.37	-7.07	0.943	1.0771	0.9805	0.570103	0.964	0.984	0.993819	NA	0.869502	0.977491	25.8	0.998227	0.92388	11.3176	1	0.554377	5.83	7.905	1	19.7478
3vev_A	R191Q	P35557	R191Q	GCK	0.366631	-0.787455	1.892	0	0.39	-0.43	0.04	-0.338	-0.159	0.65	-0.62	-0.93	1	-0.145	-0.016	0.003	1	0.824	0	1	2.045	-5.05	-3.35	0.879	1.1054	0.9641	0.497894	0.873	0.919	0.980484	NA	0.837032	0.913986	23.4	0.999555	0.9484	8.59673	1	0.554377	5.83	6.17	0.955	19.7478
3vev_A	M57I	P35557	M57I	GCK	4.25242	-2.15213	2.842	0	1.45	0.17	-0.11	-1.172	-0.823	0.16	-0.31	-1.29	1	-0.162	0.38	0.055	0.994	0.988	0	1	4.08	-5.49	-3.8	0.95	1.0488	0.9826	0.6583	0.987333	0.803	0.966932	NA	0.801849	0.979411	24.9	0.997476	0.984977	12.917	1	0.497415	5.08	7.879	1	18.4495
3vev_A	M235V	P35557	M235V	GCK	1.62542	-0.669156	2.546	0	1.07	0.27	0.01	-1.115	-1.007	9.12	-0.53	-1.55	1	-0.413	-0.233	0.468	0.809	0.325	0	1	1.265	-4.03	-3.84	0.901	0.5756	0.7824	0.338542	0.852	0.881	0.9376	NA	0.609573	0.832282	22.9	0.986163	0.96435	3.52817	1	0.517182	5.33	7.972	1	14.9572
3vev_A	V367M	P35557	V367M	GCK	2.04874	-1.1405	1.583	0	1.15	-0.8	-0.74	-0.493	-0.46	1.42	-0.39	-1.97	1	0.118	0.302	0.002	1	0.999	4,00E-06	1	3.295	-4.38	-2.65	0.759	1.1017	0.9557	0.861718	0.929	0.934	0.96025	NA	0.916031	0.91382	27.2	0.998581	0.95967	7.85137	1	0.652421	5.2	4.938	1	18.3317
3vev_A	A454E	P35557	A454E	GCK	5.33861	-1.23216	6.047	0.01	1.94	-3.06	-3.26	-1.664	-2.051	5.24	-0.39	-0.98	-1	0.256	-0.447	0.001	1	0.999	0	1	3.925	-4.39	-4.43	0.935	1.0841	0.9696	0.875541	0.965	0.964	0.97868	NA	0.78362	0.947824	24.7	0.995255	0.98436	13.2373	1	0.635344	5.83	9.428	1	19.7259
3vev_A	E339G	P35557	E339G	GCK	3.35047	-1.56784	3.02	0	2.27	-3.04	-3.02	-1.026	-1.587	1.53	0.168	-2.1	-2	-0.896	-0.056	0.001	0.999	0.984	6,00E-06	1	3.62	-4.31	-6.4	0.899	1.0978	0.9611	0.954357	0.993	0.947	0.966903	NA	0.760156	0.934153	34	0.998838	0.97438	10.1947	1	0.59774	4.77	7.853	1	13.9601
3vev_A	R250C	P35557	R250C	GCK	0.534796	-0.907447	0.987	0.01	0.98	0.03	0.06	-0.955	-0.602	4.85	-0.32	-1.18	-3	-0.328	-0.003	0.003	1	0.927	0	1	3.07	-4.16	-6.17	0.966	1.0696	0.9331	0.364977	0.944	0.866	0.964314	NA	0.762883	0.927965	32	0.999407	0.9661	7.59277	1	0.517182	5.33	5.707	1	18.6184
3vev_A	R43H	P35557	R43H	GCK	0.117994	-1.01563	1.94	0.02	0.85	0.12	-0.13	0.291	-0.162	0.22	-0.68	-1.13	0	-0.101	-0.038	0.052	1	0.999	0	1	2.12	-4.89	-2.8	0.87	1.1052	0.9533	0.346648	0.816	0.943	0.970018	NA	0.653941	0.868476	22.4	0.999541	0.93895	6.26366	0.999998	0.554377	5.08	4.136	0.999	18.4495
3vev_A	M41T	P35557	M41T	GCK	4.00841	-1.18052	6.109	0	2.31	-3.37	-3.32	-1.947	-2.477	3.99	0.247	-1.84	-1	-0.339	-0.794	0.018	0.997	0.993	0	1	3.33	-5.63	-5.09	0.962	1.0711	0.9787	0.797564	0.979	0.872	0.995125	NA	0.793755	0.96936	25.6	0.994233	0.98838	10.4437	1	0.554377	5.08	9.294	1	14.8264
3vev_A	D363N	P35557	D363N	GCK	3.34958	-0.710284	-0.209	0	0.98	-0.48	-0.45	-0.808	-0.593	0.28	0.073	-1.81	1	-0.056	-0.052	0.004	0.987	0.85	0	1	3.725	-4.22	-4.47	0.967	1.1005	0.9613	0.698183	0.869	0.934	0.989204	NA	0.80157	0.956634	26	0.998639	0.98033	8.36115	1	0.652421	5.2	7.835	1	18.3317
3vev_A	K291E	P35557	K291E	GCK	6.85097	-1.21939	2.167	0	1.61	0.46	0.38	-1.655	-1.209	1.37	-0.14	-0.78	1	-0.339	-0.539	0.001	0.126	0.119	0	1	3.965	-4.64	-3.66	0.934	1.0838	0.9677	0.942167	0.944	0.953	0.980245	NA	0.737755	0.961664	32	0.997799	0.9581	5.36766	1	0.59774	4.77	7.876	1	13.9601
3vev_A	E256Q	P35557	E256Q	GCK	-1.11953	-0.693645	-1.366	0.01	0.34	-0.94	-0.49	-0.632	-0.551	9.02	0.061	-0.88	2	-0.091	-0.431	0.002	0.999	0.952	0	1	3.41	-5.14	-2.68	0.957	1.0648	0.9792	0.892493	0.951	0.975	0.983318	NA	0.733176	0.962123	24.5	0.998297	0.98602	10.7929	1	0.517182	5.23	7.826	1	18.3902
3vev_A	V253I	P35557	V253I	GCK	-0.110372	0.084924	-2.329	0.7	0.7	-0.6	-0.88	-0.725	-0.484	2.52	-0.35	-1.01	3	0.174	1.033	1	0.929	0.337	0	1	0.2	-4.46	0.23	0.352	0.4763	0.7142	0.272588	0.623	0.525	0.920365	NA	0.58746	0.382225	19.54	0.95823	0.97209	2.1273	1	0.517182	5.23	3.366	0.996	18.3902
3vev_A	V62M	P35557	V62M	GCK	0.401608	-1.24007	0.869	0	1	-2.39	-2	-0.568	-0.985	7.89	0.025	-1.43	1	0.216	0.824	0.002	1	1	2,00E-06	1	3.455	-5.39	-2.76	0.948	1.0412	0.9833	0.752039	0.972	0.962	0.965382	NA	0.842808	0.974919	25.3	0.999105	0.98209	13.4248	1	0.554377	5.08	7.879	1	18.4495
3vev_A	Q38P	P35557	Q38P	GCK	4.78915	-0.852073	5.326	0	2.36	-1.65	-2.22	1.18	0.686	4.34	-0.02	-1.19	-1	-0.32	0.762	0.28	0.995	0.852	7,00E-06	0.999995	1.585	-5.29	-3	0.928	1.0718	0.9554	0.305394	0.887	0.84	0.99469	NA	0.564393	0.897298	22.9	0.994425	0.92314	4.54314	0.99777	0.554377	5.08	1.472	0.998	14.8264
3vev_A	R191W	P35557	R191W	GCK	0.288206	-0.595249	1.701	0	0.9	0.1	-0.06	-0.465	-0.492	0.55	0.334	-0.47	-3	0.331	0.604	0	1	0.986	0	1	3.59	-5.13	-7.25	0.919	1.1038	0.9746	0.473265	0.936	NA	0.965973	NA	0.898091	0.972777	24	0.999148	0.84655	5.24724	0.94748	0.554377	1.56	0.949	0.702	15.5387
3vev_A	R447Q	P35557	R447Q	GCK	1.78138	-1.30299	1.349	0	0.89	-1.86	-1.34	-1.745	-1.99	0.47	-0.25	-1.56	1	-0.54	-1.419	0.006	1	0.963	3.1e-05	0.999999	2.74	-4.74	-1.32	0.789	1.0872	0.9484	0.393429	0.75	0.864	0.965003	NA	0.541368	0.615586	22.8	0.999465	0.51219	3.76177	1	0.635344	4.93	2.469	0.929	16.4767
3vev_A	R36W	P35557	R36W	GCK	-0.402498	0.130834	-2.652	0	0.3	-0.2	-0.3	-0.196	-0.453	2.35	-0.78	-0.42	-3	0.031	0.283	0.001	1	1	5,00E-06	1	3.075	-4.94	-5.85	0.833	1.0948	0.9605	0.365698	0.911	0.867	0.993854	NA	0.641562	0.961423	24.6	0.999104	0.83471	4.759	0.476837	0.554377	1.89	1.075	0.757	13.062
3vev_A	S441L	P35557	S441L	GCK	4.24966	-0.5063	-0.916	0	0.49	1.49	0.62	0.023	0.581	-1.3	-0.12	-0.35	-2	0.438	1.607	0	1	1	6.8e-05	1	3.64	-4.31	-5.33	0.824	1.0969	0.9576	0.705862	0.984	0.837	0.96233	NA	0.706568	0.88802	29.9	0.999134	0.91465	8.9562	1	0.652421	4.94	6.365	1	16.5648
3vev_A	N391K	P35557	N391K	GCK	-0.263324	-0.743632	1.805	0.07	0.86	-0.98	-0.84	-0.073	0.02	0.68	0.129	-1.43	0	0.138	0.09	0.204	1	0.994	0	1	0.965	-3.88	-1.13	0.775	0.6154	0.836	0.5164	0.6405	0.558	0.954509	NA	0.782424	0.527201	21.9	0.99597	0.945215	2.59525	1	0.652421	3.78	4.096	1	11.36
3vev_A	V389L	P35557	V389L	GCK	-0.0770782	-0.374174	-0.984	0.04	0.09	0.14	0.23	-0.409	0.026	0.24	-0.36	-0.88	1	0.049	0.218	0.824	0.747	0.2	0.000187	0.999999	1.295	-4.17	-2.06	0.88	0.3943	0.7297	0.174704	0.688	0.824	0.946954	NA	0.801104	0.61486	21	0.982847	0.98126	2.89026	1	0.652421	5.59	3.385	0.996	12.5581
3vev_A	L314P	P35557	L314P	GCK	9.90061	-2.674	21.858	0.04	2.92	-1.97	-2.29	-1.534	-1.936	3.14	0.989	-2.29	-3	-0.566	-1.731	0.01	0.068	0.026	1,00E-06	1	2.31	-4.24	-5.08	0.96	0.9148	0.8886	0.857775	0.919	0.878	0.961778	NA	0.767626	0.915256	25.8	0.990583	0.98167	3.13622	1	0.59774	4.77	9.159	1	13.9601
3vev_A	R303Q	P35557	R303Q	GCK	1.65931	-1.41636	4.253	0	1.29	-1.73	-1.24	-1.609	-1.817	0.64	-0.23	-1.58	1	-0.255	-0.764	0.002	1	0.981	2.6e-05	1	3.91	-5.26	-3.7	0.942	1.0374	0.9817	0.916339	0.965	0.981	0.991474	NA	0.729102	0.959865	26.6	0.999477	0.97601	11.9176	1	0.59774	4.77	7.769	1	17.3954
3vev_A	R275L	P35557	R275L	GCK	0.187989	-0.111694	-2.007	0.05	0.5	-0.13	0.26	0.07	0.21	-0.6	-0.5	-0.41	-2	-0.324	0.24	0.059	0.616	0.228	0	1	1.845	-3.88	-2.83	0.647	0.596	0.7643	0.41183	0.702	0.572	0.935304	NA	0.504402	0.839086	22.6	0.997224	0.9651	3.65541	1	0.446893	5.5	4.023	0.999	13.3504
3vev_A	A259T	P35557	A259T	GCK	1.35904	-0.975376	-1.535	0	0.11	-2.43	-2.05	-1.85	-1.972	1.97	-0.48	-0.34	0	0.387	0.325	0.001	0.922	0.472	0	1	3.6	-4.13	-3.45	0.938	1.0674	0.9145	0.838131	0.901	0.945	0.980373	NA	0.469958	0.938412	23.1	0.999178	0.98118	7.10654	1	0.517182	5.23	7.826	1	18.3902
3vev_A	G223S	P35557	G223S	GCK	7.52037	-0.778195	1.893	0	0.41	-2.55	-2.33	-2.046	-2.205	4.53	0.074	-1.53	0	0.98	0.788	0	1	1	0	1	3.245	-5.84	-5.86	0.937	1.0485	0.9875	0.412548	0.943	0.973	0.970197	NA	0.784423	0.916139	24.5	0.999168	0.96133	14.8517	1	0.57788	6.17	7.905	1	20.4898
3vev_A	L122I	P35557	L122I	GCK	4.07103	-0.797616	2.536	0	0.65	-0.39	-0.51	-0.906	-0.641	1.71	-0.26	-0.91	2	-0.133	0.404	0	0.985	0.998	1.5e-05	1	3.45	-6.2	-1.96	0.758	1.005	0.9886	0.832689	0.91	0.878	0.968665	NA	0.887597	0.847519	23.1	0.994976	0.98566	10.0247	1	0.497415	4.95	5.885	1	18.1718
3vev_A	V33E	P35557	V33E	GCK	3.73005	-1.35214	7.165	0	2.09	-2.07	-2.03	-3.061	-3.494	2.84	-0.38	-1.62	-2	-0.006	-2.114	0	0.999	0.981	0.000563	1	3.27	-5.13	-5.72	0.927	1.0883	0.9728	0.636179	0.97	0.766	0.997473	NA	0.642808	0.966534	24.6	0.990327	0.99186	10.7703	1	0.554377	5.26	9.294	1	15.1544
3vev_A	L304P	P35557	L304P	GCK	5.68475	-3.04394	9.682	0.14	2.22	-3.14	-2.75	-1.369	-1.826	-3	0.128	-2.48	-3	-0.387	-1.398	0.068	0.999	0.972	0	1	3.67	-5.01	-2.52	0.99	1.0823	0.9727	0.890845	0.874	0.936	0.983199	NA	0.795649	0.933566	25.7	0.998398	0.96368	6.53259	1	0.59774	4.77	6.106	1	13.9601
3vev_A	R303L	P35557	R303L	GCK	0.0996002	0.437667	0.406	0	1.06	0.76	0.66	-1.344	-0.82	0.49	-0.36	-0.9	-2	-0.106	0.314	0.019	0.343	0.214	2.6e-05	1	3.215	-5.28	-6.49	0.977	1.0754	0.9761	0.881452	0.947	0.964	0.981025	NA	0.787656	0.958988	26.4	0.997209	0.97766	5.58757	1	0.59774	4.77	7.769	1	17.3954
3vev_A	E265K	P35557	E265K	GCK	-1.65201	-0.557759	-1.506	0.57	0.75	-1.08	-1.38	-0.282	-0.306	3.44	1.385	-1.11	1	0.228	0.253	0.826	0.99	0.903	0	1	1.655	-3.96	-0.1	0.765	0.6533	0.8665	0.470048	0.728	0.783	0.925549	NA	0.693984	0.417601	22.4	0.998637	0.96929	3.67437	1	0.517182	5.34	4.962	1	18.6257
3vev_A	G261R	P35557	G261R	GCK	12.5197	-0.487189	6.887	0	1.85	-2.59	-3.41	-1.137	-1.377	-4.7	-0.34	-0.54	-2	0.705	-0.482	0.01	1	0.9995	0	1	2.24	-4.95	-7.61	0.965	1.0959	0.9547	0.80288	0.9135	0.944	0.969998	NA	0.827348	0.911489	27.15	0.999248	0.982635	7.80552	1	0.517182	5.23	7.826	1	18.3902
3vev_A	W257R	P35557	W257R	GCK	3.51769	-2.2564	2.365	0	3.04	-0.95	-1.2	-2.064	-1.639	6.09	1.156	-1.18	-3	-0.497	-0.298	0.001	0.998	0.944	0	1	3.86	-4.48	-13.34	0.978	1.0904	0.9663	0.90649	0.954	0.98	0.977269	NA	0.864395	0.965666	30.45	0.995619	0.98823	11.874	1	0.517182	5.23	9.228	1	14.7691
3vev_A	T228A	P35557	T228A	GCK	-0.261438	-1.08598	0.082	0	1.04	0.37	0.12	-1.022	-0.719	2.19	0.392	-0.69	0	-0.359	-0.538	0.003	0.548	0.156	0	1	3.945	-5.7	-4.83	0.964	1.091	0.9682	0.713192	0.931	0.989	0.988084	NA	0.793575	0.94397	22.5	0.992747	0.96512	5.37626	1	0.446893	5.33	7.972	1	14.9572
3vev_A	D160N	P35557	D160N	GCK	-0.703803	-0.233838	-1.844	0.01	0.03	0.41	0.66	-0.939	-0.77	0.56	0.278	-1.48	1	0.168	0.669	0.162	1	0.997	0	0.999998	0.715	-4.77	-4.62	0.882	0.9966	0.9298	0.160004	0.712	0.827	0.935542	NA	0.895516	0.868088	22.3	0.99919	0.99141	4.77965	0.999999	0.615755	5.22	4.983	1	14.7428
3vev_A	E157K	P35557	E157K	GCK	-0.496261	-0.159044	-1.681	0.53	-0.1	-0.61	-0.39	0.107	0.445	0.38	1.187	-0.86	1	0.063	0.582	0.91	1	0.991	0	1	0.695	-4.76	-0.2	0.697	0.8851	0.9241	0.13803	0.688	0.84	0.913961	NA	0.904292	0.42336	21.9	0.997984	0.96139	3.51041	1	0.615755	5.22	4.104	0.999	18.759
3vev_A	W99R	P35557	W99R	GCK	1.55279	-0.443495	-2.362	0.54	0.63	0.01	0.07	-0.458	-0.358	1.77	0.945	-0.82	-3	-4.298	-0.647	0.349	0.998	0.934	8,00E-06	0.999586	-2.305	-5.14	1.51	0.832	0.9157	0.9212	0.293231	0.753	0.823	0.988019	NA	0.695842	0.400875	22.25	0.963723	0.91273	3.01609	0.994223	0.497415	4.67	5.274	1	14.0926
3vev_A	N254K	P35557	N254K	GCK	1.07351	-0.613535	3.26	0	1.67	-1.39	-1.34	0.442	0.56	2.25	0.192	-1.42	0	0.423	1.02	0.001	1	0.987	0	1	3.525	-5.3	-5.62	0.986	1.0805	0.9793	0.939953	0.907	0.967	0.974582	NA	0.815854	0.965492	24	0.997098	0.93934	4.88038	1	0.517182	3.43	4.18	1	11.4496
3vev_A	V253F	P35557	V253F	GCK	10.0101	-1.63221	2.398	0	0.92	-2.06	-2.18	-1.116	-1.561	1.45	-0.03	-1.35	-1	1.053	0.194	0.001	0.999	0.976	0	1	3.215	-5.18	-3.53	0.97	1.0777	0.9768	0.818557	0.948	0.78	0.979468	NA	0.720216	0.930777	24.6	0.995971	0.98517	8.15933	1	0.517182	5.23	3.366	0.996	18.3902
3vev_A	V244M	P35557	V244M	GCK	0.708523	-0.203455	2.135	0.02	0.74	-1.54	-1.44	-0.598	-0.932	0.4	-0.46	-1.37	1	0.019	1.149	0.091	0.997	0.929	0	1	1.815	-4.13	-2.27	0.776	1.0459	0.9244	0.412627	0.851	0.6	0.960627	NA	0.699069	0.623701	23	0.998951	0.97957	6.70504	1	0.517182	5.33	7.86	1	18.6184
3vev_A	G80S	P35557	G80S	GCK	12.3259	-0.963653	5.877	0	1.62	-2.62	-3.36	-1.049	-1.236	7.94	0.007	-0.74	0	0.291	-0.286	0	1	1	0	1	3.07	-7.63	-5.78	0.987	0.8982	0.9948	0.737088	0.961	0.98	0.98151	NA	0.902415	0.981953	24.2	0.998875	0.9522	10.1432	1	0.554377	4.67	7.897	1	17.556
3vev_A	E442K	P35557	E442K	GCK	-0.0452149	-0.206122	-0.787	0.01	0.01	-0.21	0.26	0.631	0.931	1.56	1.198	-0.77	1	0.032	0.221	0.011	0.996	0.991	1,00E-06	1	1.365	-4.12	-3.16	0.832	1.0163	0.8887	0.590432	0.835	NA	0.89449	NA	0.736197	0.819254	24	0.9992	0.95952	3.40544	1	0.652421	4.95	4.633	1	16.6635
3vev_A	D124V	P35557	D124V	GCK	-0.0588618	0.198863	-3.513	0	0.24	0.93	0.66	0.162	0.697	0.83	-0.08	-0.03	-3	-0.098	0.392	0	1	0.976	0	1	3.31	-5.26	-8.49	0.9	1.0724	0.9764	0.717188	0.986	0.847	0.987549	NA	0.754677	0.974309	26.1	0.993626	0.99245	11.1459	1	0.497415	4.95	8.017	1	14.5941
3vev_A	I225M	P35557	I225M	GCK	0.483035	-1.29412	1.565	0	1	-1.54	-1.17	-0.896	-1.09	5.41	0.127	-0.84	1	0.152	-0.027	0	1	1	0	1	3.99	-5.53	-2.91	0.957	1.0275	0.976	0.8938	0.805	0.935	0.955795	NA	0.732857	0.959065	21	0.99525	0.30353	3.1133	0.997197	0.57788	-0.287	-0.427	0.071	4.5261
3vev_A	G318R	P35557	G318R	GCK	4.00792	-0.300951	2.147	0	1.36	-3.51	-2.44	-0.529	-0.685	1.64	0.669	-0.67	-2	0.388	0.4	0.001	0.9965	0.794	5,00E-06	1	3.02	-4.93	-7.33	0.923	1.06235	0.94925	0.954025	0.8595	0.922	0.944833	NA	0.7243	0.906517	24.85	0.997005	0.97137	3.87819	1	0.59774	3.89	7.765	1	12.4925
3vev_A	V203A	P35557	V203A	GCK	2.87846	-1.94169	5.696	0	2.75	-2.66	-2.85	-2.077	-2.503	6.51	0.884	-2.19	0	-0.305	-1.961	0.002	0.757	0.637	1,00E-06	1	2.145	-5.16	-3.91	0.941	1.1073	0.9596	0.263738	0.946	0.933	0.964677	NA	0.864718	0.89702	26.4	0.998835	0.96971	8.10366	1	0.554377	5.96	9.325	1	16.1219
3vev_A	V62A	P35557	V62A	GCK	3.35757	-2.38123	5.301	0.01	1.9	-2.72	-2.58	-2.044	-2.104	2.06	0.904	-2.32	0	-0.286	-0.782	0.003	1	0.999	2,00E-06	1	3.03	-5.38	-3.76	0.966	1.086	0.9747	0.70343	0.97	NA	0.959474	NA	0.831964	0.975459	26.5	0.998755	0.98838	10.2792	1	0.554377	5.08	9.294	1	14.8264
3vev_A	R43P	P35557	R43P	GCK	2.88751	-1.46828	5.865	0	2.2	-2.04	-2.07	0.11	-0.87	2.21	-0.04	-0.8	-2	-0.448	-0.111	0.05	1	1	0	1	3.09	-4.9	-3.72	0.945	1.1048	0.9635	0.438789	0.916	0.949	0.983115	NA	0.666649	0.946732	23.8	0.997952	0.96147	8.02263	0.999998	0.554377	5.08	4.136	0.999	18.4495
3vev_A	R43C	P35557	R43C	GCK	1.62076	-0.752155	0.066	0.01	2.11	-0.59	-0.76	-1.16	-1.608	1.11	-0.54	-0.89	-3	-0.365	-0.864	0.013	1	1	0	1	2.745	-4.92	-4.54	0.866	1.0879	0.9587	0.305013	0.924	0.93	0.962891	NA	0.705722	0.943933	25.8	0.999346	0.8821	6.91934	0.998505	0.554377	5.08	1.516	1	13.4303
3vev_A	R43S	P35557	R43S	GCK	1.89312	-1.21174	2.813	0.02	1.51	-1.34	-0.84	-1.071	-1.655	0.77	-0.22	-1.03	-1	-0.467	-1.22	0.093	1	1	0	0.999999	1.995	-4.84	-2.58	0.917	1.0594	0.9426	0.268115	0.836	0.901	0.968353	NA	0.638917	0.841998	24	0.997964	0.78131	5.49695	0.998505	0.554377	5.08	1.516	1	13.4303
3vev_A	V33A	P35557	V33A	GCK	2.35124	-1.07764	5.059	0	1.85	-0.69	-0.88	-2.449	-2.507	1.71	-0.15	-1.6	0	-0.402	-0.104	0.001	0.888	0.686	0.000563	0.999999	2.03	-5.04	-3.81	0.749	1.0908	0.942	0.268467	0.929	0.873	0.996856	NA	0.654239	0.884893	24	0.998591	0.99173	6.14555	1	0.554377	5.26	9.294	1	15.1544
3vev_A	N240D	P35557	N240D	GCK	1.22766	-0.484847	2.491	0	0.67	0.38	0.49	-0.498	0.008	0.05	-0.63	-1.02	1	-0.016	0.284	0.019	0.277	0.107	1,00E-06	0.999965	1.665	-3.98	-4.07	0.544	0.7282	0.83	0.225888	0.553	0.606	0.952373	NA	0.638354	0.897584	23.8	0.995914	0.94973	3.16503	1	0.517182	5.33	5.106	1	14.9572
3sc0_A	E92D	Q9Y4U1	E92D	MMACHC	0.302109	-0.268515	0.375	0.02	0.29	-1.42	-1.48	-0.316	-0.264	0.26	-0.22	-0.22	2	-0.005	-0.207	0.187	0	0	0.079139	0.99988	2.145	-4.45	-1.5	0.383	0.6348	0.8479	0.0945355	0.276	0.194	0.944426	0.0114828	0.31663	0.421163	22.3	0.99267	0.959355	2.52874	0.999995	0.631515	4.58	6.335	1	14.3895
3sc0_A	G155E	Q9Y4U1	G155E	MMACHC	24.1677	-0.88551	12.265	0	3.21	-3.11	-2.76	-2.101	-2.507	3.41	1.467	-1.13	-2	0.845	-0.647	0	1	1	0	1	3.38	-4.4	-7.17	0.93	1.0982	0.9553	0.70031	0.954	0.869	0.978236	0.080484	0.677105	0.93034	24.6	0.998072	0.98488	12.1557	1	0.631515	5.57	9.363	1	19.1482
3sc0_A	G147D	Q9Y4U1	G147D	MMACHC	7.71389	-0.996352	7.266	0	1.32	-1.02	-1.77	-1.396	-1.281	4.69	1.261	-1.66	-1	0.666	1.348	0	0.987	0.985	0	1	3.32	-4.37	-6.15	0.936	1.0959	0.9525	0.524269	0.951	0.964	0.982983	0.0792944	0.696113	0.92569	24.5	0.998559	0.98477	11.6589	1	0.631515	5.57	9.363	1	19.1482
3sc0_A	G147A	Q9Y4U1	G147A	MMACHC	3.72336	-0.795288	-0.775	0	0.34	-0.32	0.05	-0.407	-0.162	3.24	0.812	-2.09	0	0.361	1.013	0	0.962	0.49	0	1	3.32	-4.33	-5.22	0.801	1.0396	0.9154	0.413673	0.91	NA	0.978165	0.0510779	0.602802	0.922164	22.8	0.994831	0.98698	8.11455	1	0.631515	5.57	9.363	1	19.1482
3sc0_A	R206W	Q9Y4U1	R206W	MMACHC	12.8996	-0.277342	1.961	0	0.06	-0.33	-0.42	-1.143	-1.085	1.96	0.677	-0.61	-3	0.109	0.646	0	1	1	0	1	3.39	-5.33	-7.77	0.942	1.0972	0.9741	0.682996	0.892	0.964	0.969394	0.0806668	0.586387	0.928469	27	0.999108	0.9072	4.33594	0.99881	0.631515	1.4	-0.029	0.873	15.8402
3sc0_A	L116P	Q9Y4U1	L116P	MMACHC	1.6495	-0.616218	13.723	0	0.14	-1.88	-1.54	-1.114	-1.388	0.41	1.836	-1.75	-3	-0.384	-1.217	0.001	1	0.997	0	1	3.32	-4.6	-6.93	0.98	1.1046	0.9583	0.44441	0.975	0.911	0.970816	0.0797031	0.772948	0.90291	25.7	0.998956	0.92331	9.74889	1	0.631515	5.8	7.259	1	15.8221
3sc0_A	R161Q	Q9Y4U1	R161Q	MMACHC	1.32427	-1.3239	1.647	0.03	1.04	-1.77	-0.79	-1.011	-1.251	4.43	0.831	-1.18	1	-0.62	-0.828	0	1	1	0	1	3.025	-4.57	-3.73	0.93	1.1009	0.963	0.338319	0.956	NA	0.979738	0.067421	0.646988	0.903039	27.4	0.999568	0.98342	13.1578	1	0.631515	5.71	9.363	1	19.4484
3sc0_A	Y130C	Q9Y4U1	Y130C	MMACHC	5.74907	-1.84213	7.303	0	2.43	-1.41	-1.57	-1.446	-1.551	0.86	1.299	-1.74	-2	-0.671	-0.301	0	1	0.999	0	1	3.35	-4.49	-8.83	0.956	1.1041	0.9599	0.433821	0.983	NA	0.990968	0.0801627	0.739756	0.876263	29	0.998387	0.95077	11.2067	1	0.631515	5.8	8.453	1	15.8221
3sc0_A	L53P	Q9Y4U1	L53P	MMACHC	4.02231	-3.38637	85.104	0	4.76	-4.31	-4.01	-1.658	-2.347	8.03	2.42	-1.59	-3	-0.418	-1.794	0.002	1	0.992	6,00E-06	1	2.34	-4.49	-5.83	0.964	1.1038	0.9546	0.469875	0.983	0.701	0.990729	0.0800934	0.753492	0.885442	28.8	0.998946	0.96455	8.95375	1	0.631515	5.36	7.483	1	15.0152
3sc0_A	Q27R	Q9Y4U1	Q27R	MMACHC	0.600557	-0.386939	0.62	0.06	0.75	-0.14	-0.57	-1.46	-1.135	4.58	0.054	-0.77	1	0.177	1.175	0.364	0.022	0.047	0	0.99995	0.585	-3.6	-0.04	0.811	0.1314	0.6816	0.100343	0.572	0.817	0.89039	0.0126782	0.560817	0.285846	23.1	0.976815	0.855	2.28968	1	0.441713	5.78	5.711	1	14.0619
3sc0_A	R189S	Q9Y4U1	R189S	MMACHC	3.31657	-1.70483	7.432	0	2.19	-2.25	-2.09	-2.413	-2.754	0.55	1.862	-1.49	-1	-0.831	-2.528	0.02	1	0.986	2,00E-06	0.980485	3.145	-4.31	-3.83	0.8	1.0028	0.9298	0.299984	0.804	0.805	0.962809	0.0770499	0.604202	0.874375	23.8	0.994416	0.53692	3.16054	0.999729	0.631515	3.78	1.401	0.739	9.5069
3qln_A	N247S	A4LAA3	N247S	ATRX	2.4218	-0.661949	5.193	NA	0.86	-1.22	-0.75	-0.895	-0.851	1.04	1.875	-0.86	1	-0.178	-0.03	NA	NA	NA	NA	NA	NA	NA	NA	NA	NA	NA	NA	NA	NA	NA	NA	NA	NA	NA	NA	NA	NA	NA	NA	NA	NA	NA	NA
3qln_A	P190A	A4LAA3	P190A	ATRX	3.31223	-0.975675	1.742	NA	0.93	0.57	0.67	-1.641	-1.38	1.45	0.877	-2.07	-1	-0.245	-0.965	NA	NA	NA	NA	NA	NA	NA	NA	NA	NA	NA	NA	NA	NA	NA	NA	NA	NA	NA	NA	NA	NA	NA	NA	NA	NA	NA	NA
3qln_A	R246C	A4LAA3	R246C	ATRX	0.515235	0.247311	1.275	NA	0.83	-0.48	-0.87	-1.235	-1.164	2.48	1.983	-0.83	-3	-0.876	-1.075	NA	NA	NA	NA	NA	NA	NA	NA	NA	NA	NA	NA	NA	NA	NA	NA	NA	NA	NA	NA	NA	NA	NA	NA	NA	NA	NA	NA
3qln_A	C220Y	A4LAA3	C220Y	ATRX	32.5815	-2.12223	4.415	NA	1.92	-1.6	-1.6	-1.285	-1.633	11.3	1.377	-0.86	-2	0.711	-1.005	NA	NA	NA	NA	NA	NA	NA	NA	NA	NA	NA	NA	NA	NA	NA	NA	NA	NA	NA	NA	NA	NA	NA	NA	NA	NA	NA	NA
3qln_A	N179S	A4LAA3	N179S	ATRX	0.850483	0.0598209	2.379	NA	0.07	-0.47	0.33	-0.662	-0.604	0.68	1.046	-0.91	1	-0.032	-0.034	NA	NA	NA	NA	NA	NA	NA	NA	NA	NA	NA	NA	NA	NA	NA	NA	NA	NA	NA	NA	NA	NA	NA	NA	NA	NA	NA	NA
3qln_A	C200F	A4LAA3	C200F	ATRX	17.2177	-1.89023	0.483	NA	0.1	0.09	-0.2	-1.271	-0.954	3.89	0.769	-1.05	-2	0.664	1.652	NA	NA	NA	NA	NA	NA	NA	NA	NA	NA	NA	NA	NA	NA	NA	NA	NA	NA	NA	NA	NA	NA	NA	NA	NA	NA	NA	NA
3qln_A	P190L	A4LAA3	P190L	ATRX	2.84413	-0.734928	1.447	NA	0.72	1.29	0.78	-0.662	-0.164	1.09	0.331	-1.05	-3	-0.008	0.286	NA	NA	NA	NA	NA	NA	NA	NA	NA	NA	NA	NA	NA	NA	NA	NA	NA	NA	NA	NA	NA	NA	NA	NA	NA	NA	NA	NA
3qln_A	C243W	A4LAA3	C243W	ATRX	26.3384	-2.23065	2.243	NA	0.52	-0.93	-1.19	-1.671	-1.528	0.3	0.469	-0.58	-2	0.525	-1.775	NA	NA	NA	NA	NA	NA	NA	NA	NA	NA	NA	NA	NA	NA	NA	NA	NA	NA	NA	NA	NA	NA	NA	NA	NA	NA	NA	NA
3qln_A	V178D	A4LAA3	V178D	ATRX	3.5419	-2.45329	9.205	NA	2.45	-1.45	-1.09	-1.365	-1.345	0.73	3.303	-1.71	-3	-0.229	-0.815	NA	NA	NA	NA	NA	NA	NA	NA	NA	NA	NA	NA	NA	NA	NA	NA	NA	NA	NA	NA	NA	NA	NA	NA	NA	NA	NA	NA
3qln_A	A173T	A4LAA3	A173T	ATRX	4.11123	-0.763327	0.611	NA	0.8	-1.64	-1.56	-1.436	-1.607	1.74	0.982	-1.23	0	0.467	0.661	NA	NA	NA	NA	NA	NA	NA	NA	NA	NA	NA	NA	NA	NA	NA	NA	NA	NA	NA	NA	NA	NA	NA	NA	NA	NA	NA	NA
3qln_A	C223Y	A4LAA3	C223Y	ATRX	9.40246	-2.1231	4.257	NA	1.23	-1.39	-1.3	-1.736	-1.974	9.97	0.276	-0.8	-2	0.927	0.739	NA	NA	NA	NA	NA	NA	NA	NA	NA	NA	NA	NA	NA	NA	NA	NA	NA	NA	NA	NA	NA	NA	NA	NA	NA	NA	NA	NA
3owk_A	K198R	P68400	K198R	CSNK2A1	0.923887	0.267769	-0.866	0	0.63	-0.04	-0.1	-1.209	-0.967	4.05	-0.18	-1.31	2	0.85	1.431	NA	0.887	0.753	0	1	-0.095	NA	NA	NA	-0.9577	0.0861	0.019371	0.387	0.703	NA	NA	0.83717	0.404316	25.1	0.998927	0.96611	4.55537	0.999999	0.706548	4.84	7.987	1	14.0428
3owk_A	R47G	P68400	R47G	CSNK2A1	1.18595	-0.734546	0.484	0.01	0.79	0.74	0.47	-0.263	0.118	2.39	0.073	-0.92	-2	-0.205	-0.194	NA	0.991	0.842	0	1	1.91	NA	NA	NA	-0.1458	0.4129	0.112602	0.552	0.629	NA	NA	0.912177	0.449267	27.6	0.998106	0.97723	5.23195	0.996343	0.706548	3.56	3.949	1	12.4634
3owk_A	D156E	P68400	D156E	CSNK2A1	0.453062	-0.593083	-0.048	0	0.84	-1.01	-1.14	-0.963	-0.928	0.37	0.226	-1.03	2	-0.166	-0.066	NA	1	1	0	1	4.76	NA	NA	NA	0.8287	0.9226	0.495884	0.9055	0.888	NA	NA	0.88625	0.529444	25.85	0.996586	0.95206	7.11687	0.502649	0.562547	2.83	1.859	1	7.5171
3owk_A	Y50C	P68400	Y50C	CSNK2A1	1.38076	-1.34672	-0.718	0	1.03	0.03	-0.06	-0.163	0.033	1.31	0.679	-1.35	-2	-0.675	-0.287	NA	1	0.999	0	1	2.51	NA	NA	NA	-0.8266	0.1066	0.074279	0.697	0.847	NA	NA	0.946342	0.457409	29.2	0.998415	0.99157	10.6289	1	0.706548	4.56	7.997	1	13.5455
3owk_A	D175G	P68400	D175G	CSNK2A1	1.26501	-0.731791	0.15	0	0.24	1.15	1.21	-0.644	-0.168	0.33	1.448	-1.73	-1	-0.17	-0.109	NA	0.074	0.261	0	1	2.465	NA	NA	NA	0.9514	0.897	0.381032	0.902	0.956	NA	NA	0.916461	0.495779	25.1	0.994843	0.98684	5.00904	0.999994	0.562547	4.84	7.987	1	14.0428
3owk_A	Y50S	P68400	Y50S	CSNK2A1	1.90519	-1.88566	0.814	0	0.78	-0.88	-0.36	-0.802	-0.706	0.32	-0.19	-1.59	-2	-1.087	-0.249	NA	1	0.999	0	1	1.745	NA	NA	NA	-1.0631	0.0784	0.099631	0.662	0.814	NA	NA	0.932948	0.46144	28.3	0.991005	0.99288	8.34451	1	0.706548	4.56	7.997	1	13.5455
3owk_A	R47Q	P68400	R47Q	CSNK2A1	-0.00567507	-0.139191	0.428	0.02	-0.02	-0.44	-0.22	-0.113	0.042	0.32	0	-0.73	1	-0.123	-0.291	NA	0.997	0.806	0	1	0.525	NA	NA	NA	-0.5501	0.2359	0.05341	0.434	0.576	NA	NA	0.892994	0.405321	31	0.999564	0.99219	5.32816	1	0.706548	4.56	7.886	1	16.8636
3owk_A	R80H	P68400	R80H	CSNK2A1	5.37646	-1.28291	2.946	0.01	1.1	-0.95	-0.89	-1.926	-2.116	0.96	0.83	-1.55	0	-0.187	-0.747	NA	0.92	0.475	0	1	2.62	NA	NA	NA	-0.9228	0.0666	0.026981	0.373	0.68	NA	NA	0.900214	0.451512	27.9	0.999202	0.99152	9.00755	1	0.706548	5.2	7.83	1	17.9081
3owk_A	G177S	P68400	G177S	CSNK2A1	-1.5678	-0.992124	-2.548	0	0.32	-0.97	-0.11	-1.231	-1.249	0.63	0.315	-1.76	0	0.647	0.863	NA	0.998	0.986	0	1	2.74	NA	NA	NA	0.9814	0.8645	0.231996	0.76	0.975	NA	NA	0.865875	0.490944	24.6	0.998913	0.98696	14.0535	1	0.562547	4.84	7.876	1	17.471
3owk_A	W176R	P68400	W176R	CSNK2A1	6.00652	-2.2744	6.771	0	3.32	-0.85	-0.68	-2.718	-2.351	6.88	1.988	-1.55	-3	-0.223	-0.675	NA	1	0.999	0	1	3.165	NA	NA	NA	-0.2182	0.3259	0.049594	0.6785	0.883	NA	NA	0.940562	0.476691	34	0.995113	0.99025	11.577	0.999994	0.562547	4.84	9.289	1	14.0428
3owk_A	S51R	P68400	S51R	CSNK2A1	1.76846	-0.590661	-2.437	0	0.75	1.33	0.96	-0.661	-0.037	2.24	-0.91	-0.21	-1	0.627	0.641	NA	0.825	0.607	0	1	3.695	NA	NA	NA	-0.8788	0.0823	0.0709543	0.579	0.855	NA	NA	0.897495	0.449413	27.8667	0.998022	0.971953	6.32956	0.992833	0.706548	4.56	3.649	1	13.5455
3owk_A	D156H	P68400	D156H	CSNK2A1	1.56158	-0.744418	-1.796	0	0.02	-0.91	-1.21	-0.918	-1.027	4.78	0.445	-1.31	-1	0.139	-0.026	NA	1	1	0	1	4.21	NA	NA	NA	1.0939	0.9513	0.288595	0.945	0.781	NA	NA	0.902716	0.537956	29.3	0.995564	0.99289	17.7989	1	0.562547	5.12	7.905	1	17.7401
3orh_A	G164D	Q14353	G164D	GAMT	18.1398	-0.789488	8.487	0	1.13	-2.08	-2.24	-1.925	-2.03	4.55	0.084	-0.98	-1	0.803	0.506	0.013	1	1	0	1	3.795	-6.23	-6.12	0.93	1.001	0.9879	0.912929	0.919	0.719	0.983245	NA	0.682607	0.919497	25.6	0.997962	0.99534	5.66397	1	0.634777	4.49	5.845	1	14.6707
3orh_A	V110F	Q14353	V110F	GAMT	13.4885	-1.21403	3.355	0	0.45	-2.06	-2.09	-1.274	-1.712	0.33	-0.22	-1.24	-1	0.537	1.193	0.04	0.999	0.962	0.001659	0.999998	3.545	-3.81	-3.12	0.886	0.985	0.9125	0.649653	0.928	0.695	0.994034	NA	0.509404	0.765445	27.4	0.992646	0.96911	4.56276	0.99999	0.634777	4.05	1.57	1	8.8884
3orh_A	W20S	Q14353	W20S	GAMT	4.99068	-1.99446	10.044	0	3.93	-3.1	-2.3	-3.363	-3.103	-4.6	1.484	-1.12	-3	-1.184	-3.609	0.004	1	1	0	1	3.08	-2.47	-5.42	0.828	0.8732	0.8117	0.837479	0.94	0.809	0.975816	NA	0.916686	0.861474	32	0.985851	0.99339	6.48918	1	0.72623	4.02	7.44	1	14.713
3orh_A	C169Y	Q14353	C169Y	GAMT	4.02105	-0.463095	4.802	0.03	0.34	-1.59	-1.12	-0.976	-1.24	1.07	-0.17	-0.16	-2	0.439	-0.942	0.004	1	0.999	0	1	1.47	-2.29	-2.89	0.904	0.092	0.6366	0.491839	0.754	0.879	0.917438	NA	0.804524	0.708311	26	0.990307	0.97655	4.13001	1	0.634777	3.96	5.839	1	13.56
3orh_A	M50L	Q14353	M50L	GAMT	0.117452	-0.479202	-0.504	0.05	0.8	0.04	-0.04	-1.94	-1.491	2.37	0.009	-0.3	2	0.166	-0.059	0.021	0.995	0.949	0	1	3.77	-2.88	-2.6	0.836	1.0228	0.8832	0.485449	0.923	0.945	0.91405	NA	0.828239	0.759907	33	0.961935	0.98503	6.7691	1	0.766844	4.28	7.683	1	12.2376
3orh_A	W45R	Q14353	W45R	GAMT	4.03929	-1.16452	8.636	0.02	1.82	-0.52	-0.39	-2.162	-1.886	3.34	0.806	-1.06	-3	-0.447	-0.67	0	1	0.999	0	1	3.775	-2.95	-11.98	0.976	0.9831	0.8892	0.720441	0.95	0.833	0.996214	NA	0.94306	0.920107	35	0.994179	0.992445	8.4876	1	0.766844	4.28	8.922	1	12.2376
3orh_A	Y168S	Q14353	Y168S	GAMT	4.6208	-2.32455	10.887	0	4.71	-3.05	-2.9	-3.843	-4.067	6.95	1.957	-1.59	-2	-1.054	-1.907	0.054	0.996	0.914	2,00E-06	1	3.275	-2.4	-6.95	0.931	0.7415	0.8029	0.833531	0.899	0.713	0.998094	NA	0.765898	0.816235	33	0.991527	0.96467	5.73934	1	0.634777	3.96	4.791	1	10.8395
3orh_A	Y137S	Q14353	Y137S	GAMT	4.21618	-1.9757	8.415	0	3.11	-2.63	-2.29	-3.452	-3.553	0.52	1.337	-1.6	-2	-0.948	-2.704	0.002	1	0.998	6,00E-06	0.999569	3.515	-2.55	-7.53	0.885	0.726	0.8114	0.672033	0.8	NA	0.977697	NA	0.728578	0.910341	31	0.984471	0.99291	5.68875	1	0.634777	2.88	6.137	1	9.5353
3orh_A	Q106P	Q14353	Q106P	GAMT	3.40697	-0.994461	6.179	0.08	1.37	-0.18	-0.7	0.007	0.206	0.12	0.977	-0.82	-1	-0.052	0.111	0.37	0.988	0.86	0.000517	1	1.415	-2.65	-2.79	0.793	0.3347	0.7043	0.487644	0.751	NA	0.914208	NA	0.50622	0.468206	23.8	0.807262	0.98593	3.87569	1	0.706298	4.18	7.886	1	12.2038
3orh_A	W20L	Q14353	W20L	GAMT	2.1737	-0.851682	3.815	0	1.55	-2.2	-1.06	-2.175	-2.082	3.34	-0.18	-0.41	-2	-0.609	-2.204	0.037	1	1	0	1	3.08	-2.42	-5.76	0.722	0.7629	0.8094	0.876335	0.804	0.536	0.947514	NA	0.923212	0.841918	31	0.984066	0.99326	6.33269	1	0.72623	4.02	7.44	1	14.713
3ooi_A	R63C	Q96L73	R1914C	NSD1	1.5397	0.202957	2.38	0	1.37	-1.95	-2.15	-1.64	-2.372	5.23	1.174	-1.08	-3	-1.067	-2.352	0	1	0.999	6,00E-06	1	4.245	-2.74	-7.62	0.943	1.0199	0.9096	0.449391	0.888	0.85	0.985802	3.07362	0.893741	0.714326	34	0.999364	0.98726	14.5565	1	0.706548	5.92	6.051	1	20.3172
3ooi_A	R63P	Q96L73	R1914P	NSD1	4.58046	-1.81058	4.674	0	1.35	-3.42	-3.52	-0.993	-1.949	6.37	1.789	-1.04	-2	-1.289	-1.485	0.002	1	1	6,00E-06	1	4.245	-2.68	-6.67	0.976	1.0199	0.9096	0.641405	0.844	0.667	0.988223	3.18633	0.875747	0.714709	28.8	0.997582	0.99601	18.988	1	0.706548	5.92	10.003	1	20.3172
3ooi_A	N82S	Q96L73	N1933S	NSD1	1.18002	-0.850267	5.233	0	0.83	-1.59	-1	-0.244	-0.727	3.41	0.046	-1.05	1	-0.246	0.066	0	0.985	0.902	2,00E-06	1	3.965	-3.31	-4.76	0.922	1.0734	0.9224	0.616217	0.885	0.769	0.972204	2.33326	0.735624	0.673436	26.2	0.99882	0.99505	12.6838	1	0.706548	5.92	9.325	1	16.3604
3ooi_A	W103C	Q96L73	W1954C	NSD1	4.34291	-1.72671	6.566	0	3.18	-1.25	-1.5	-1.067	-1.168	2.11	1.611	-1.65	-2	-1.365	-0.964	0	1	1	1.8e-05	1	3.43	-1.77	-12.39	0.95	0.8301	0.8196	0.486067	0.828	0.806	0.98484	3.35052	0.741607	0.699214	34	0.991387	0.996295	17.3567	1	0.706548	5.92	10.003	1	20.3172
3ooi_A	I111T	Q96L73	I1962T	NSD1	3.60442	-3.03473	6.229	0	1.86	-2.81	-2.66	-2.309	-2.622	1.52	0.904	-1.87	-1	-0.252	-2.224	0.01	0.934	0.994	6,00E-06	1	4.52	-2.46	-4.45	0.917	1.0819	0.9111	0.517613	0.925	0.917	0.987163	2.9144	0.843328	0.696095	28.4	0.998592	0.99816	16.1145	1	0.706548	5.92	7.674	1	16.3604
3ooi_A	G122V	Q96L73	G1973V	NSD1	24.5147	-0.989442	5.236	0	0.01	0.68	0.23	-1.46	-0.211	8.73	-0.05	-1.23	-3	0.781	1.093	0.002	1	1	0.000411	1	4.88	-5.4	-8.42	0.96	0.9614	0.99	0.91384	0.946	0.907	0.997809	2.91012	0.877439	0.716659	27.2	0.998117	0.99658	28.9048	1	0.706548	5.77	9.994	1	19.9576
3ooi_A	I125K	Q96L73	I1976K	NSD1	5.08407	-2.89491	7.491	0	2.66	-3.53	-3.39	-2.115	-2.573	3.19	1.259	-2.37	-3	0.13	-1.142	0.061	0.764	0.845	0.000138	1	3.215	-1.88	-6.35	0.932	0.7638	0.7918	0.653651	0.931	0.832	0.983358	3.5763	0.917484	0.713269	26.1	0.958783	0.99366	7.49918	1	0.706548	5.77	8.01	1	16.0562
3ooi_A	R133Q	Q96L73	R1984Q	NSD1	2.20423	-1.37937	4.352	0	0.75	-0.54	-0.04	-0.616	-0.101	0.86	0.866	-1.3	1	-0.432	-0.142	0	1	0.991	0.000166	1	3.46	-3.03	-3.74	0.713	1.0589	0.9277	0.649843	0.919	0.916	0.99372	2.77571	0.863289	0.685895	26.8	0.999553	0.99403	16.6215	1	0.706548	5.77	8.149	1	19.9576
3ooi_A	Y146H	Q96L73	Y1997H	NSD1	0.819562	-1.32796	2.79	0	1.27	0.5	0.26	-1.037	-0.655	8.1	1.58	-1.46	2	-0.313	0.211	0	1	0.999	0.035904	0.999996	3.44	-3.16	-4.61	0.966	1.0399	0.9278	0.414452	0.904	0.982	0.990324	2.99444	0.935141	0.689005	30	0.998589	0.99461	10.8872	0.999995	0.706548	4.32	8.017	1	12.7169
3ooi_A	R154Q	Q96L73	R2005Q	NSD1	4.13444	-0.904184	7.45	0	1.19	-1.89	-1.14	-0.809	-1.366	1.76	0.664	-1.49	1	-0.261	-0.91	0.005	1	0.998	8.5e-05	0.999999	1.845	-2.48	-3.48	0.709	0.7664	0.817	0.14812	0.877	0.871	0.963988	2.77571	0.890491	0.684379	29.6	0.99951	0.99333	11.3573	1	0.706548	5.42	9.947	1	19.5951
3ooi_A	Y164H	Q96L73	Y2015H	NSD1	1.2216	-0.887684	2.24	0.14	0.36	-0.3	-0.65	-1.697	-1.248	0.2	0.669	-1.37	2	-0.101	-0.151	0.045	0.993	0.982	4.8e-05	0.892651	0.29	-1.57	-3.13	0.536	0.4824	0.6355	0.06874	0.598	0.731	0.742885	2.03054	0.850695	0.404217	24.5	0.998686	0.93964	5.57572	0.999985	0.706548	5.42	2.813	1	15.767
3ooi_A	R166W	Q96L73	R2017W	NSD1	12.6973	-0.870801	5.197	0	0.3	0.63	0.35	-1.05	-0.577	0.36	0.842	-0.75	-3	-0.081	0.035	0	1	1	4.2e-05	1	4.83	-3.47	-7.49	0.934	1.0793	0.9631	0.333473	0.909	0.98	0.981797	2.64226	0.918745	0.713124	33	0.999166	0.97798	15.6787	1	0.706548	5.42	4.875	1	19.5951
3ooi_A	R166Q	Q96L73	R2017Q	NSD1	2.07416	-1.45487	4.727	0	0.99	-1.95	-1.49	-1.309	-1.643	0.33	1.91	-1.33	1	-0.443	-0.719	0.003	1	1	4.2e-05	1	4.485	-3.42	-3.75	0.955	1.0931	0.9548	0.531165	0.952	0.967	0.983084	2.77571	0.864822	0.657185	28.3	0.999546	0.99333	19.3493	1	0.706548	5.42	9.947	1	19.5951
3ooi_A	N169S	Q96L73	N2020S	NSD1	-0.356956	-0.741032	2.083	0	1.17	-0.62	-0.06	-1.198	-1.024	0.92	0.68	-1.24	1	-0.021	0.563	0	1	0.999	4,00E-06	1	3.38	-3.62	-4.68	0.943	1.1029	0.9507	0.758149	0.937	0.951	0.964291	2.37342	0.839606	0.703226	27.5	0.99899	0.99138	16.2118	1	0.706548	5.42	9.274	1	15.767
3ooi_A	C176S	Q96L73	C2027S	NSD1	1.58779	-2.24183	5.487	0	2.18	-2.64	-1.95	-2.105	-2.274	4.89	1.844	-0.78	-1	0	-1.035	0.005	1	0.995	3,00E-06	1	2.795	-2.78	-9.34	0.922	0.9569	0.8779	0.306557	0.9335	0.91	0.955195	2.85802	0.891659	0.55934	30.85	0.996147	0.99136	12.5873	1	0.706548	5.42	8.961	1	17.681
3ooi_A	T178I	Q96L73	T2029I	NSD1	-1.0596	0.303021	-2.95	0	-0.12	1.21	0.8	0.111	0.692	0.41	-0.77	0.37	-1	0.268	1.208	0.001	1	0.999	8,00E-06	1	1.675	-1.39	-5.61	0.84	0.3512	0.6579	0.158945	0.808	0.674	0.903187	2.69341	0.926322	0.673773	25	0.999128	0.98711	9.01935	1	0.706548	5.42	7.863	1	19.5951
3ooi_A	Y146C	Q96L73	Y1997C	NSD1	0.516842	-1.30373	1.833	0	2.25	0.22	0.13	-0.42	-0.155	2.92	0.752	-1.35	-2	-0.793	-0.283	0.001	1	0.999	0.035904	1	3.67	-3.18	-8.3	0.963	1.1027	0.9479	0.715216	0.935	0.971	0.979365	2.91012	0.932791	0.714902	33	0.998351	0.99742	18.7183	1	0.706548	5.5	9.325	1	15.5823
3ooi_A	Y207C	Q96L73	Y2058C	NSD1	3.79439	-1.29432	3.503	0	2.26	-1.18	-1.3	-1.927	-1.72	0.49	0.869	-0.98	-2	-0.616	-1.255	0	1	0.999	0.026085	1	4.875	-5.28	-8.39	0.94	0.9836	0.9867	0.852531	0.921	0.826	0.991846	2.91012	0.909792	0.715198	32	0.9982	0.99019	19.4911	1	0.706548	5.64	9.306	1	15.5422
3ooi_A	R97C	Q96L73	R1948C	NSD1	0.0711793	-0.686612	1.76	0	1.38	-0.1	-0.21	-2.013	-1.83	0.11	0.588	-0.72	-3	-0.384	-1.694	0	1	0.993	5,00E-06	0.999971	3.38	-2.72	-6.09	0.667	0.9693	0.8947	0.297296	0.769	0.758	0.970388	3.06746	0.766569	0.670537	33	0.999409	0.94645	10.1238	0.999143	0.706548	5.92	3.136	1	20.3172
3ooi_A	R101W	Q96L73	R1952W	NSD1	1.52512	-0.618343	2.738	0	0.11	0.14	0.17	-0.83	-0.714	0.69	0.479	-0.36	-3	0.402	0.675	0.001	1	0.994	4,00E-06	0.999998	3.39	-2.65	-6.53	0.684	0.9878	0.8916	0.528048	0.953	0.874	0.990102	2.63769	0.848805	0.692835	28.6	0.99916	0.94122	5.57757	0.99988	0.706548	3.62	3.592	1	12.8343
3ooi_A	I156F	Q96L73	I2007F	NSD1	3.10497	-2.01905	2.675	0	1.27	-1.54	-1.34	-1.558	-2.014	2.03	0.168	-2	0	0.583	-0.488	0.002	1	1	1,00E-05	1	4.13	-3.25	-3.75	0.975	1.1013	0.9477	0.734282	0.946	0.725	0.967784	3.35052	0.893887	0.697543	29.9	0.989111	0.99143	17.4387	1	0.706548	5.42	9.274	1	15.767
3ooi_A	N169Y	Q96L73	N2020Y	NSD1	4.54702	0.283649	2.495	0	0.47	1.16	1.29	-0.211	0.228	0.01	-0.49	-0.82	-2	0.36	1.329	0	1	1	4,00E-06	1	4.875	-3.66	-7.49	0.954	1.0989	0.9545	0.651194	0.976	0.938	0.986787	2.84318	0.881583	0.711884	29.8	0.99529	0.99143	17.098	1	0.706548	5.42	9.274	1	15.767
3ooi_A	Y19C	Q96L73	Y1870C	NSD1	1.77608	-0.88905	3.636	0	1.4	-1.32	-1.36	-1.263	-0.994	0.5	0.756	-1.13	-2	-0.251	0.002	0	1	0.999	6.7e-05	0.999999	3.845	-2.73	-7.64	0.861	0.9972	0.8826	0.657168	0.859	0.424	0.949323	2.90588	0.876917	0.687265	33	0.998152	0.99376	11.926	1	0.706548	5.55	9.307	1	15.6988
3ooi_A	R88C	Q96L73	R1939C	NSD1	1.66423	-0.253293	-0.689	0	0.7	-0.16	-0.09	-1.179	-0.501	1.69	1.028	-0.84	-3	-0.373	-0.741	0.001	1	0.996	6,00E-06	1	2.685	-2.57	-7.19	0.772	0.7561	0.809	0.296734	0.827	0.634	0.981366	3.06746	0.811422	0.664754	34	0.999401	0.9787	7.26536	0.999993	0.706548	5.05	4.936	1	10.8679
3ooi_A	V117A	Q96L73	V1968A	NSD1	3.13694	-2.66067	6.424	0	2.51	-2.66	-2.85	-1.946	-2.36	0.71	1.649	-1.87	0	-0.412	-2.099	0.002	0.998	0.996	5.8e-05	1	4.105	-2.99	-3.74	0.962	1.087	0.9262	0.597192	0.895	0.699	0.961826	2.8253	0.903465	0.659323	27.1	0.999061	0.99491	15.8499	1	0.706548	6.07	8.01	1	16.3023
3ooi_A	G159D	Q96L73	G2010D	NSD1	-0.14748	-0.533227	1.616	0	0.93	-0.58	-0.42	-2.152	-1.095	4.45	0.34	-1.43	-1	0.25	1.377	0.001	1	1	9,00E-06	1	2.13	-1.49	-6.32	0.886	0.6785	0.7545	0.255488	0.808	0.514	0.859222	3.00491	0.963251	0.679196	28.9	0.998181	0.99333	14.5058	1	0.706548	5.42	9.947	1	19.5951
3ooi_A	R133P	Q96L73	R1984P	NSD1	6.01255	-1.64082	12.371	0	2.56	-2.04	-2.07	-0.468	-0.472	2.67	1.777	-1.17	-2	-0.785	-0.221	0	0.998	0.962	0.000166	1	4.78	-3.03	-6.55	0.927	1.0854	0.9459	0.681923	0.942	0.859	0.996882	3.18633	0.906261	0.716	27	0.997313	0.99546	21.4401	1	0.706548	5.77	8.149	1	19.9576
3ooi_A	L148P	Q96L73	L1999P	NSD1	5.9044	-2.97166	73.506	0	3.01	-3.77	-2.36	-1.37	-1.955	1.63	2.372	-2.32	-3	-0.253	-1.37	0.001	0.964	0.922	0.026762	1	2.835	-2.65	-6.45	0.975	0.9128	0.8623	0.310741	0.856	0.762	0.981141	3.37465	0.95909	0.687529	28.1	0.999049	0.9957	9.51547	1	0.706548	5.5	8.017	1	15.5823
3ooi_A	E202A	Q96L73	E2053A	NSD1	1.04119	-0.710069	1.403	0	1.15	0.09	0.52	-0.891	-0.742	4.64	1.128	-1.04	-1	-0.414	-0.36	0.004	0.962	0.891	0.01311	1	3.955	-3.5	-5.58	0.874	1.0942	0.9465	0.611281	0.911	0.91	0.991059	2.66104	0.848018	0.710155	29.8	0.99627	0.99123	14.4401	1	0.706548	5.64	9.306	1	15.5422
3ooi_A	E119D	Q96L73	E1970D	NSD1	2.42011	-0.780141	2.769	0	0.88	-1.45	-1.34	-1.633	-1.723	-3.9	-0.02	-1.17	2	-0.185	-0.244	0.006	0.997	0.993	1.2e-05	0.999709	3.395	-3.15	-2.81	0.927	0.9158	0.9056	0.714403	0.833	0.829	0.989666	2.51048	0.853521	0.625605	24.1	0.997701	0.92235	4.31871	0.66436	0.706548	-0.993	0.014	0.899	12.3634
3ooi_A	I125T	Q96L73	I1976T	NSD1	3.13532	-2.73528	5.986	0	1.97	-3.36	-3.14	-2.565	-3.175	4.59	0.893	-2.35	-1	-0.016	-0.974	0.002	0.999	0.995	0.000138	1	3.34	-1.87	-4.48	0.911	0.8846	0.8231	0.64981	0.955	0.802	0.993916	2.9144	0.929067	0.702559	26.2	0.998853	0.99277	13.124	1	0.706548	5.77	8.01	1	16.0562
3ooi_A	I156T	Q96L73	I2007T	NSD1	3.10112	-3.05999	5.802	0	2.67	-3.26	-3.13	-2.623	-3.305	4.96	1.99	-2.81	-1	-0.184	-2.235	0.001	1	1	1,00E-05	1	3.925	-3.25	-4.68	0.867	1.1032	0.941	0.712364	0.963	0.806	0.982935	2.9144	0.920759	0.705961	27	0.998296	0.98645	14.7322	1	0.706548	5.42	7.975	1	15.767
3ooi_A	C44R	Q96L73	C1895R	NSD1	21.894	-2.43471	7.806	0	2.36	-1.45	-1.31	-1.028	-0.893	3.94	1.742	-1	-3	-0.077	-0.031	0	1	1	3,00E-06	1	4.295	-3.14	-11.3	0.889	1.07	0.9156	0.715334	0.941	0.9	0.986627	3.5763	0.897251	0.711275	29.8	0.997335	0.98696	11.5965	1	0.706548	5.68	8.017	1	15.9325
3ooi_A	N206S	Q96L73	N2057S	NSD1	-0.645521	-0.573032	2.254	0	1.2	-0.43	0.16	-0.814	-1.09	1.62	0.484	-0.92	1	-0.284	-0.762	0.004	0.856	0.57	0.003348	1	1.81	-2.52	-4.66	0.764	0.5608	0.7255	0.192245	0.739	0.781	0.913014	2.36849	0.778284	0.622725	27.1	0.998623	0.99019	6.75163	1	0.706548	5.64	9.306	1	15.5422
3ooi_A	Q179P	Q96L73	Q2030P	NSD1	4.75795	-1.15877	125.044	0	2.17	-1.13	-1.58	0.353	0.355	1.03	0.84	-0.8	-1	-0.013	0.144	0.002	0.999	0.997	2.6e-05	1	2.845	-1.74	-4.89	0.906	0.6796	0.7489	0.381819	0.933	0.772	0.956251	2.84318	0.869248	0.694339	29.5	0.996264	0.99234	11.0632	1	0.706548	5.42	9.274	1	15.767
3ooi_A	C69S	Q96L73	C1920S	NSD1	7.1711	-2.99989	0.816	0	1.89	-1.85	-1.51	-1.853	-1.908	6.84	1.365	-1.32	-1	-0.184	-1.303	0	1	0.999	1,00E-06	1	4.32	-4.25	-9.53	0.957	1.0858	0.96865	0.627065	0.9565	0.9	0.98735	2.86182	0.877834	0.701003	29.1	0.996186	0.9939	16.7856	1	0.706548	5.92	9.01	1	18.3388
3ooi_A	I61M	Q96L73	I1912M	NSD1	-0.426289	-0.791265	1.643	0	0.34	-0.35	-0.11	-0.691	-0.374	2.75	0.693	-0.84	1	0.001	-0.09	0.011	0.989	0.858	5,00E-06	0.99992	3.535	-2.54	-1.01	0.592	0.8488	0.8388	0.152335	0.668	0.468	0.822575	2.56079	0.842252	0.362378	25.7	0.997553	0.97147	8.47662	0.999993	0.706548	4.88	2.689	1	15.9844
3ne4_A	G225R	P01009	G249R	SERPINA1	6.336	-0.491188	2.486	0.01	0.66	-2.25	-2.06	-0.802	-0.732	4.46	-0.67	-0.89	-2	0.209	-0.947	0.038	0.982	0.917	6.1e-05	0.997338	2.65	-2.5	-6.05	0.865	0.6669	0.7762	0.25104	0.652	NA	0.966182	NA	0.394327	0.462479	22.1	0.998318	0.75897	2.44739	1	0.553676	4.17	0.723	0	12.7655
3ne4_A	A336T	P01009	A360T	SERPINA1	3.77607	-0.685075	-0.334	0.05	0.75	-1.77	-1.85	-1.437	-1.397	-3.4	-0.55	-0.85	0	0.34	-1.043	0.082	0.995	0.892	0.000496	0.999992	2.645	-2.14	-3.25	0.595	0.7235	0.7767	0.101831	0.78	0.872	0.999404	NA	0.44371	0.499086	25.8	0.999003	0.95529	6.09795	1	0.516011	4.78	5.246	1	16.7551
[truncated: 1,939 more rows]

## Sheet: gnomAD
pdb_chain_id	structure_mutation	uniprot_id	sequence_mutation	gene	FoldX 5.0	INPS3D	Rosetta	SIFT	PoPMuSiC	SDM	SDM2	mCSM	DUET	CUPSAT	MAESTRO	I.Mutant.3.0	BLOSUM62	ENCoM	DynaMut	SIFT4G	Polyphen2_HumDiv	Polyphen2_HumVar	LRT	MutationTaster	MutationAssessor	FATHMM	PROVEAN	VEST4	MetaSVM	MetaLR	M-CAP	REVEL	MutPred	MVP	MPC	PrimateAI	DEOGEN2	CADD	DANN	fathmm-MKL	Eigen-pred	GenoCanyon	fitCons	GERP++	phyloP	phastCons	SiPhy
[truncated: 10,170 more rows]
